# Supplementary material for: miRNAs can be generally associated with human pathologies as exemplified for miR-144*
Source: BMC Med. 2014 Dec 3;12:224. doi: 10.1186/s12916-014-0224-0 (PMC4268797; doi:10.1186/s12916-014-0224-0)
Supplement: Additional file 1: Table S1. — Information on the 1,049 samples included in the study, matching the information stored in the Gene Expression omnibus. Table S2. Average expression, P values, and AUC for the comparison of diseases versus controls. Table S3. Average expression, P values, and AUC for the comparison of cancer diseases versus controls. Table S4. Average expression, P values, and AUC for the comparison of cancer diseases versus non-cancer diseases. Table S5. AUC values and P values for all pair-wise comparisons. Table S6. Patient characteristics of the independent breast cancer cohort. Figure S1. Stability analysis of miRNAs over 2 months for three individuals. [file 12916_2014_224_MOESM1_ESM.zip]

Archive with 16 entries (15 files):
- Supplemental Figures.pptx
- __MACOSX/
- __MACOSX/._Supplemental Figures.pptx
- Supplemental Table 1.xlsx
- __MACOSX/._Supplemental Table 1.xlsx
- Supplemental Table 2.xlsx
- __MACOSX/._Supplemental Table 2.xlsx
- Supplemental Table 3.xlsx
- __MACOSX/._Supplemental Table 3.xlsx
- Supplemental Table 4.xlsx
- __MACOSX/._Supplemental Table 4.xlsx
- Supplemental Table 5.xlsx
- __MACOSX/._Supplemental Table 5.xlsx
- Supplemental Table 5_new.xlsx
- __MACOSX/._Supplemental Table 5_new.xlsx
- Supplemental Table 6.xlsx
