# Supplementary material for: miRNAs can be generally associated with human pathologies as exemplified for miR-144*
Source: BMC Med. 2014 Dec 3;12:224. doi: 10.1186/s12916-014-0224-0 (PMC4268797; doi:10.1186/s12916-014-0224-0)
Supplement: Additional file 1: Table S1. — Information on the 1,049 samples included in the study, matching the information stored in the Gene Expression omnibus. Table S2. Average expression, P values, and AUC for the comparison of diseases versus controls. Table S3. Average expression, P values, and AUC for the comparison of cancer diseases versus controls. Table S4. Average expression, P values, and AUC for the comparison of cancer diseases versus non-cancer diseases. Table S5. AUC values and P values for all pair-wise comparisons. Table S6. Patient characteristics of the independent breast cancer cohort. Figure S1. Stability analysis of miRNAs over 2 months for three individuals. [file 12916_2014_224_MOESM1_ESM.zip › Supplemental Table 1.xlsx]

## Sheet: PAXgene blood samples
Sample name	source name	organism	molecule	label	characteristics: disease
sample1	RNA from blood	homo sapiens	total RNA	biotin	lung cancer
sample2	RNA from blood	homo sapiens	total RNA	biotin	lung cancer
sample3	RNA from blood	homo sapiens	total RNA	biotin	lung cancer
sample4	RNA from blood	homo sapiens	total RNA	biotin	lung cancer
sample5	RNA from blood	homo sapiens	total RNA	biotin	normal
sample6	RNA from blood	homo sapiens	total RNA	biotin	normal
sample7	RNA from blood	homo sapiens	total RNA	biotin	normal
sample8	RNA from blood	homo sapiens	total RNA	biotin	normal
sample9	RNA from blood	homo sapiens	total RNA	biotin	normal
sample10	RNA from blood	homo sapiens	total RNA	biotin	normal
sample11	RNA from blood	homo sapiens	total RNA	biotin	normal
sample12	RNA from blood	homo sapiens	total RNA	biotin	normal
sample13	RNA from blood	homo sapiens	total RNA	biotin	normal
sample14	RNA from blood	homo sapiens	total RNA	biotin	normal
sample15	RNA from blood	homo sapiens	total RNA	biotin	normal
sample16	RNA from blood	homo sapiens	total RNA	biotin	lung cancer
sample17	RNA from blood	homo sapiens	total RNA	biotin	normal
sample18	RNA from blood	homo sapiens	total RNA	biotin	multiple sclerosis
sample19	RNA from blood	homo sapiens	total RNA	biotin	multiple sclerosis
sample20	RNA from blood	homo sapiens	total RNA	biotin	multiple sclerosis
sample21	RNA from blood	homo sapiens	total RNA	biotin	multiple sclerosis
sample22	RNA from blood	homo sapiens	total RNA	biotin	multiple sclerosis
sample23	RNA from blood	homo sapiens	total RNA	biotin	multiple sclerosis
sample24	RNA from blood	homo sapiens	total RNA	biotin	multiple sclerosis
sample25	RNA from blood	homo sapiens	total RNA	biotin	multiple sclerosis
sample26	RNA from blood	homo sapiens	total RNA	biotin	multiple sclerosis
sample27	RNA from blood	homo sapiens	total RNA	biotin	multiple sclerosis
sample28	RNA from blood	homo sapiens	total RNA	biotin	multiple sclerosis
sample29	RNA from blood	homo sapiens	total RNA	biotin	multiple sclerosis
sample30	RNA from blood	homo sapiens	total RNA	biotin	multiple sclerosis
sample31	RNA from blood	homo sapiens	total RNA	biotin	multiple sclerosis
sample32	RNA from blood	homo sapiens	total RNA	biotin	multiple sclerosis
sample33	RNA from blood	homo sapiens	total RNA	biotin	multiple sclerosis
sample34	RNA from blood	homo sapiens	total RNA	biotin	multiple sclerosis
sample35	RNA from blood	homo sapiens	total RNA	biotin	multiple sclerosis
sample36	RNA from blood	homo sapiens	total RNA	biotin	multiple sclerosis
sample37	RNA from blood	homo sapiens	total RNA	biotin	multiple sclerosis
sample38	RNA from blood	homo sapiens	total RNA	biotin	multiple sclerosis
sample39	RNA from blood	homo sapiens	total RNA	biotin	multiple sclerosis
sample40	RNA from blood	homo sapiens	total RNA	biotin	normal
sample41	RNA from blood	homo sapiens	total RNA	biotin	normal
sample42	RNA from blood	homo sapiens	total RNA	biotin	normal
sample43	RNA from blood	homo sapiens	total RNA	biotin	normal
sample44	RNA from blood	homo sapiens	total RNA	biotin	normal
sample45	RNA from blood	homo sapiens	total RNA	biotin	normal
sample46	RNA from blood	homo sapiens	total RNA	biotin	normal
sample47	RNA from blood	homo sapiens	total RNA	biotin	normal
sample48	RNA from blood	homo sapiens	total RNA	biotin	others
sample49	RNA from blood	homo sapiens	total RNA	biotin	others
sample50	RNA from blood	homo sapiens	total RNA	biotin	pancreatitis
sample51	RNA from blood	homo sapiens	total RNA	biotin	ductal adenocarcinoma
sample52	RNA from blood	homo sapiens	total RNA	biotin	others
sample53	RNA from blood	homo sapiens	total RNA	biotin	others
sample54	RNA from blood	homo sapiens	total RNA	biotin	normal
sample55	RNA from blood	homo sapiens	total RNA	biotin	normal
sample56	RNA from blood	homo sapiens	total RNA	biotin	pancreatitis
sample57	RNA from blood	homo sapiens	total RNA	biotin	pancreatitis
sample58	RNA from blood	homo sapiens	total RNA	biotin	ductal adenocarcinoma
sample59	RNA from blood	homo sapiens	total RNA	biotin	others
sample60	RNA from blood	homo sapiens	total RNA	biotin	others
sample61	RNA from blood	homo sapiens	total RNA	biotin	lung cancer
sample62	RNA from blood	homo sapiens	total RNA	biotin	lung cancer
sample63	RNA from blood	homo sapiens	total RNA	biotin	pancreatitis
sample64	RNA from blood	homo sapiens	total RNA	biotin	long-lived individuals
sample65	RNA from blood	homo sapiens	total RNA	biotin	long-lived individuals
sample66	RNA from blood	homo sapiens	total RNA	biotin	lung cancer
sample67	RNA from blood	homo sapiens	total RNA	biotin	lung cancer
sample68	RNA from blood	homo sapiens	total RNA	biotin	lung cancer
sample69	RNA from blood	homo sapiens	total RNA	biotin	lung cancer
sample70	RNA from blood	homo sapiens	total RNA	biotin	lung cancer
sample71	RNA from blood	homo sapiens	total RNA	biotin	lung cancer
sample72	RNA from blood	homo sapiens	total RNA	biotin	tumor of stomach
sample73	RNA from blood	homo sapiens	total RNA	biotin	others
sample74	RNA from blood	homo sapiens	total RNA	biotin	sarcoidosis
sample75	RNA from blood	homo sapiens	total RNA	biotin	sarcoidosis
sample76	RNA from blood	homo sapiens	total RNA	biotin	sarcoidosis
sample77	RNA from blood	homo sapiens	total RNA	biotin	sarcoidosis
sample78	RNA from blood	homo sapiens	total RNA	biotin	sarcoidosis
sample79	RNA from blood	homo sapiens	total RNA	biotin	lung cancer
sample80	RNA from blood	homo sapiens	total RNA	biotin	lung cancer
sample81	RNA from blood	homo sapiens	total RNA	biotin	lung cancer
sample82	RNA from blood	homo sapiens	total RNA	biotin	lung cancer
sample83	RNA from blood	homo sapiens	total RNA	biotin	lung cancer
sample84	RNA from blood	homo sapiens	total RNA	biotin	lung cancer
sample85	RNA from blood	homo sapiens	total RNA	biotin	lung cancer
sample86	RNA from blood	homo sapiens	total RNA	biotin	lung cancer
sample87	RNA from blood	homo sapiens	total RNA	biotin	lung cancer
sample88	RNA from blood	homo sapiens	total RNA	biotin	lung cancer
sample89	RNA from blood	homo sapiens	total RNA	biotin	lung cancer
sample90	RNA from blood	homo sapiens	total RNA	biotin	pancreatitis
sample91	RNA from blood	homo sapiens	total RNA	biotin	ductal adenocarcinoma
sample92	RNA from blood	homo sapiens	total RNA	biotin	ductal adenocarcinoma
sample93	RNA from blood	homo sapiens	total RNA	biotin	pancreatitis
sample94	RNA from blood	homo sapiens	total RNA	biotin	ductal adenocarcinoma
sample95	RNA from blood	homo sapiens	total RNA	biotin	others
sample96	RNA from blood	homo sapiens	total RNA	biotin	ductal adenocarcinoma
sample97	RNA from blood	homo sapiens	total RNA	biotin	ductal adenocarcinoma
sample98	RNA from blood	homo sapiens	total RNA	biotin	ductal adenocarcinoma
sample99	RNA from blood	homo sapiens	total RNA	biotin	ductal adenocarcinoma
sample100	RNA from blood	homo sapiens	total RNA	biotin	ductal adenocarcinoma
sample101	RNA from blood	homo sapiens	total RNA	biotin	ductal adenocarcinoma
sample102	RNA from blood	homo sapiens	total RNA	biotin	others
sample103	RNA from blood	homo sapiens	total RNA	biotin	others
sample104	RNA from blood	homo sapiens	total RNA	biotin	others
sample105	RNA from blood	homo sapiens	total RNA	biotin	others
sample106	RNA from blood	homo sapiens	total RNA	biotin	melanoma
sample107	RNA from blood	homo sapiens	total RNA	biotin	melanoma
sample108	RNA from blood	homo sapiens	total RNA	biotin	melanoma
sample109	RNA from blood	homo sapiens	total RNA	biotin	melanoma
sample110	RNA from blood	homo sapiens	total RNA	biotin	melanoma
sample111	RNA from blood	homo sapiens	total RNA	biotin	lung cancer
sample112	RNA from blood	homo sapiens	total RNA	biotin	lung cancer
sample113	RNA from blood	homo sapiens	total RNA	biotin	lung cancer
sample114	RNA from blood	homo sapiens	total RNA	biotin	Wilms Tumor
sample115	RNA from blood	homo sapiens	total RNA	biotin	Wilms Tumor
sample116	RNA from blood	homo sapiens	total RNA	biotin	melanoma
sample117	RNA from blood	homo sapiens	total RNA	biotin	melanoma
sample118	RNA from blood	homo sapiens	total RNA	biotin	melanoma
sample119	RNA from blood	homo sapiens	total RNA	biotin	melanoma
sample120	RNA from blood	homo sapiens	total RNA	biotin	melanoma
sample121	RNA from blood	homo sapiens	total RNA	biotin	melanoma
sample122	RNA from blood	homo sapiens	total RNA	biotin	melanoma
sample123	RNA from blood	homo sapiens	total RNA	biotin	melanoma
sample124	RNA from blood	homo sapiens	total RNA	biotin	prostate cancer
sample125	RNA from blood	homo sapiens	total RNA	biotin	prostate cancer
sample126	RNA from blood	homo sapiens	total RNA	biotin	prostate cancer
sample127	RNA from blood	homo sapiens	total RNA	biotin	prostate cancer
sample128	RNA from blood	homo sapiens	total RNA	biotin	prostate cancer
sample129	RNA from blood	homo sapiens	total RNA	biotin	prostate cancer
sample130	RNA from blood	homo sapiens	total RNA	biotin	melanoma
sample131	RNA from blood	homo sapiens	total RNA	biotin	melanoma
sample132	RNA from blood	homo sapiens	total RNA	biotin	lung cancer
sample133	RNA from blood	homo sapiens	total RNA	biotin	ductal adenocarcinoma
sample134	RNA from blood	homo sapiens	total RNA	biotin	pancreatitis
sample135	RNA from blood	homo sapiens	total RNA	biotin	ductal adenocarcinoma
sample136	RNA from blood	homo sapiens	total RNA	biotin	ductal adenocarcinoma
sample137	RNA from blood	homo sapiens	total RNA	biotin	others
sample138	RNA from blood	homo sapiens	total RNA	biotin	others
sample139	RNA from blood	homo sapiens	total RNA	biotin	others
sample140	RNA from blood	homo sapiens	total RNA	biotin	others
sample141	RNA from blood	homo sapiens	total RNA	biotin	lung cancer
sample142	RNA from blood	homo sapiens	total RNA	biotin	multiple sclerosis
sample143	RNA from blood	homo sapiens	total RNA	biotin	prostate cancer
sample144	RNA from blood	homo sapiens	total RNA	biotin	prostate cancer
sample145	RNA from blood	homo sapiens	total RNA	biotin	prostate cancer
sample146	RNA from blood	homo sapiens	total RNA	biotin	prostate cancer
sample147	RNA from blood	homo sapiens	total RNA	biotin	prostate cancer
sample148	RNA from blood	homo sapiens	total RNA	biotin	others
sample149	RNA from blood	homo sapiens	total RNA	biotin	prostate cancer
sample150	RNA from blood	homo sapiens	total RNA	biotin	prostate cancer
sample151	RNA from blood	homo sapiens	total RNA	biotin	ductal adenocarcinoma
sample152	RNA from blood	homo sapiens	total RNA	biotin	ductal adenocarcinoma
sample153	RNA from blood	homo sapiens	total RNA	biotin	pancreatitis
sample154	RNA from blood	homo sapiens	total RNA	biotin	pancreatitis
sample155	RNA from blood	homo sapiens	total RNA	biotin	others
sample156	RNA from blood	homo sapiens	total RNA	biotin	others
sample157	RNA from blood	homo sapiens	total RNA	biotin	long-lived individuals
sample158	RNA from blood	homo sapiens	total RNA	biotin	pancreatitis
sample159	RNA from blood	homo sapiens	total RNA	biotin	normal
sample160	RNA from blood	homo sapiens	total RNA	biotin	normal
sample161	RNA from blood	homo sapiens	total RNA	biotin	normal
sample162	RNA from blood	homo sapiens	total RNA	biotin	normal
sample163	RNA from blood	homo sapiens	total RNA	biotin	tumor of stomach
sample164	RNA from blood	homo sapiens	total RNA	biotin	tumor of stomach
sample165	RNA from blood	homo sapiens	total RNA	biotin	tumor of stomach
sample166	RNA from blood	homo sapiens	total RNA	biotin	tumor of stomach
sample167	RNA from blood	homo sapiens	total RNA	biotin	lung cancer
sample168	RNA from blood	homo sapiens	total RNA	biotin	melanoma
sample169	RNA from blood	homo sapiens	total RNA	biotin	melanoma
sample170	RNA from blood	homo sapiens	total RNA	biotin	melanoma
sample171	RNA from blood	homo sapiens	total RNA	biotin	melanoma
sample172	RNA from blood	homo sapiens	total RNA	biotin	others
sample173	RNA from blood	homo sapiens	total RNA	biotin	pancreatitis
sample174	RNA from blood	homo sapiens	total RNA	biotin	pancreatitis
sample175	RNA from blood	homo sapiens	total RNA	biotin	myocardial_infarction
sample176	RNA from blood	homo sapiens	total RNA	biotin	myocardial_infarction
sample177	RNA from blood	homo sapiens	total RNA	biotin	myocardial_infarction
sample178	RNA from blood	homo sapiens	total RNA	biotin	melanoma
sample179	RNA from blood	homo sapiens	total RNA	biotin	melanoma
sample180	RNA from blood	homo sapiens	total RNA	biotin	melanoma
sample181	RNA from blood	homo sapiens	total RNA	biotin	melanoma
sample182	RNA from blood	homo sapiens	total RNA	biotin	melanoma
sample183	RNA from blood	homo sapiens	total RNA	biotin	melanoma
sample184	RNA from blood	homo sapiens	total RNA	biotin	pancreatitis
sample185	RNA from blood	homo sapiens	total RNA	biotin	others
sample186	RNA from blood	homo sapiens	total RNA	biotin	ductal adenocarcinoma
sample187	RNA from blood	homo sapiens	total RNA	biotin	ductal adenocarcinoma
sample188	RNA from blood	homo sapiens	total RNA	biotin	sarcoidosis
sample189	RNA from blood	homo sapiens	total RNA	biotin	sarcoidosis
sample190	RNA from blood	homo sapiens	total RNA	biotin	sarcoidosis
sample191	RNA from blood	homo sapiens	total RNA	biotin	sarcoidosis
sample192	RNA from blood	homo sapiens	total RNA	biotin	sarcoidosis
sample193	RNA from blood	homo sapiens	total RNA	biotin	sarcoidosis
sample194	RNA from blood	homo sapiens	total RNA	biotin	melanoma
sample195	RNA from blood	homo sapiens	total RNA	biotin	melanoma
sample196	RNA from blood	homo sapiens	total RNA	biotin	others
sample197	RNA from blood	homo sapiens	total RNA	biotin	ductal adenocarcinoma
sample198	RNA from blood	homo sapiens	total RNA	biotin	others
sample199	RNA from blood	homo sapiens	total RNA	biotin	others
sample200	RNA from blood	homo sapiens	total RNA	biotin	ductal adenocarcinoma
sample201	RNA from blood	homo sapiens	total RNA	biotin	pancreatitis
sample202	RNA from blood	homo sapiens	total RNA	biotin	others
sample203	RNA from blood	homo sapiens	total RNA	biotin	others
sample204	RNA from blood	homo sapiens	total RNA	biotin	pancreatitis
sample205	RNA from blood	homo sapiens	total RNA	biotin	others
sample206	RNA from blood	homo sapiens	total RNA	biotin	pancreatitis
sample207	RNA from blood	homo sapiens	total RNA	biotin	others
sample208	RNA from blood	homo sapiens	total RNA	biotin	others
sample209	RNA from blood	homo sapiens	total RNA	biotin	ductal adenocarcinoma
sample210	RNA from blood	homo sapiens	total RNA	biotin	ductal adenocarcinoma
sample211	RNA from blood	homo sapiens	total RNA	biotin	pancreatitis
sample212	RNA from blood	homo sapiens	total RNA	biotin	others
sample213	RNA from blood	homo sapiens	total RNA	biotin	pancreatitis
sample214	RNA from blood	homo sapiens	total RNA	biotin	ductal adenocarcinoma
sample215	RNA from blood	homo sapiens	total RNA	biotin	ductal adenocarcinoma
sample216	RNA from blood	homo sapiens	total RNA	biotin	others
sample217	RNA from blood	homo sapiens	total RNA	biotin	pancreatitis
sample218	RNA from blood	homo sapiens	total RNA	biotin	pancreatitis
sample219	RNA from blood	homo sapiens	total RNA	biotin	ductal adenocarcinoma
sample220	RNA from blood	homo sapiens	total RNA	biotin	ductal adenocarcinoma
sample221	RNA from blood	homo sapiens	total RNA	biotin	others
sample222	RNA from blood	homo sapiens	total RNA	biotin	ductal adenocarcinoma
sample223	RNA from blood	homo sapiens	total RNA	biotin	pancreatitis
sample224	RNA from blood	homo sapiens	total RNA	biotin	others
sample225	RNA from blood	homo sapiens	total RNA	biotin	others
sample226	RNA from blood	homo sapiens	total RNA	biotin	pancreatitis
sample227	RNA from blood	homo sapiens	total RNA	biotin	ductal adenocarcinoma
sample228	RNA from blood	homo sapiens	total RNA	biotin	ductal adenocarcinoma
sample229	RNA from blood	homo sapiens	total RNA	biotin	pancreatitis
sample230	RNA from blood	homo sapiens	total RNA	biotin	myocardial_infarction
sample231	RNA from blood	homo sapiens	total RNA	biotin	myocardial_infarction
sample232	RNA from blood	homo sapiens	total RNA	biotin	myocardial_infarction
sample233	RNA from blood	homo sapiens	total RNA	biotin	myocardial_infarction
sample234	RNA from blood	homo sapiens	total RNA	biotin	myocardial_infarction
sample235	RNA from blood	homo sapiens	total RNA	biotin	myocardial_infarction
sample236	RNA from blood	homo sapiens	total RNA	biotin	myocardial_infarction
sample237	RNA from blood	homo sapiens	total RNA	biotin	myocardial_infarction
sample238	RNA from blood	homo sapiens	total RNA	biotin	others
sample239	RNA from blood	homo sapiens	total RNA	biotin	ductal adenocarcinoma
sample240	RNA from blood	homo sapiens	total RNA	biotin	ductal adenocarcinoma
sample241	RNA from blood	homo sapiens	total RNA	biotin	pancreatitis
sample242	RNA from blood	homo sapiens	total RNA	biotin	ductal adenocarcinoma
sample243	RNA from blood	homo sapiens	total RNA	biotin	pancreatitis
sample244	RNA from blood	homo sapiens	total RNA	biotin	pancreatitis
sample245	RNA from blood	homo sapiens	total RNA	biotin	pancreatitis
sample246	RNA from blood	homo sapiens	total RNA	biotin	others
sample247	RNA from blood	homo sapiens	total RNA	biotin	ductal adenocarcinoma
sample248	RNA from blood	homo sapiens	total RNA	biotin	ductal adenocarcinoma
sample249	RNA from blood	homo sapiens	total RNA	biotin	sarcoidosis
sample250	RNA from blood	homo sapiens	total RNA	biotin	sarcoidosis
sample251	RNA from blood	homo sapiens	total RNA	biotin	sarcoidosis
sample252	RNA from blood	homo sapiens	total RNA	biotin	sarcoidosis
sample253	RNA from blood	homo sapiens	total RNA	biotin	sarcoidosis
sample254	RNA from blood	homo sapiens	total RNA	biotin	sarcoidosis
sample255	RNA from blood	homo sapiens	total RNA	biotin	sarcoidosis
sample256	RNA from blood	homo sapiens	total RNA	biotin	sarcoidosis
sample257	RNA from blood	homo sapiens	total RNA	biotin	melanoma
sample258	RNA from blood	homo sapiens	total RNA	biotin	melanoma
sample259	RNA from blood	homo sapiens	total RNA	biotin	melanoma
sample260	RNA from blood	homo sapiens	total RNA	biotin	melanoma
sample261	RNA from blood	homo sapiens	total RNA	biotin	melanoma
sample262	RNA from blood	homo sapiens	total RNA	biotin	melanoma
sample263	RNA from blood	homo sapiens	total RNA	biotin	melanoma
sample264	RNA from blood	homo sapiens	total RNA	biotin	melanoma
sample265	RNA from blood	homo sapiens	total RNA	biotin	others
sample266	RNA from blood	homo sapiens	total RNA	biotin	ductal adenocarcinoma
sample267	RNA from blood	homo sapiens	total RNA	biotin	others
sample268	RNA from blood	homo sapiens	total RNA	biotin	ductal adenocarcinoma
sample269	RNA from blood	homo sapiens	total RNA	biotin	pancreatitis
sample270	RNA from blood	homo sapiens	total RNA	biotin	ductal adenocarcinoma
sample271	RNA from blood	homo sapiens	total RNA	biotin	others
sample272	RNA from blood	homo sapiens	total RNA	biotin	others
sample273	RNA from blood	homo sapiens	total RNA	biotin	sarcoidosis
sample274	RNA from blood	homo sapiens	total RNA	biotin	sarcoidosis
sample275	RNA from blood	homo sapiens	total RNA	biotin	sarcoidosis
sample276	RNA from blood	homo sapiens	total RNA	biotin	sarcoidosis
sample277	RNA from blood	homo sapiens	total RNA	biotin	sarcoidosis
sample278	RNA from blood	homo sapiens	total RNA	biotin	long-lived individuals
sample279	RNA from blood	homo sapiens	total RNA	biotin	long-lived individuals
sample280	RNA from blood	homo sapiens	total RNA	biotin	long-lived individuals
sample281	RNA from blood	homo sapiens	total RNA	biotin	sarcoidosis
sample282	RNA from blood	homo sapiens	total RNA	biotin	sarcoidosis
sample283	RNA from blood	homo sapiens	total RNA	biotin	sarcoidosis
sample284	RNA from blood	homo sapiens	total RNA	biotin	sarcoidosis
sample285	RNA from blood	homo sapiens	total RNA	biotin	sarcoidosis
sample286	RNA from blood	homo sapiens	total RNA	biotin	sarcoidosis
sample287	RNA from blood	homo sapiens	total RNA	biotin	sarcoidosis
sample288	RNA from blood	homo sapiens	total RNA	biotin	sarcoidosis
sample289	RNA from blood	homo sapiens	total RNA	biotin	long-lived individuals
sample290	RNA from blood	homo sapiens	total RNA	biotin	long-lived individuals
sample291	RNA from blood	homo sapiens	total RNA	biotin	long-lived individuals
sample292	RNA from blood	homo sapiens	total RNA	biotin	long-lived individuals
sample293	RNA from blood	homo sapiens	total RNA	biotin	long-lived individuals
sample294	RNA from blood	homo sapiens	total RNA	biotin	long-lived individuals
sample295	RNA from blood	homo sapiens	total RNA	biotin	tumor of stomach
sample296	RNA from blood	homo sapiens	total RNA	biotin	tumor of stomach
sample297	RNA from blood	homo sapiens	total RNA	biotin	tumor of stomach
sample298	RNA from blood	homo sapiens	total RNA	biotin	tumor of stomach
sample299	RNA from blood	homo sapiens	total RNA	biotin	tumor of stomach
sample300	RNA from blood	homo sapiens	total RNA	biotin	tumor of stomach
sample301	RNA from blood	homo sapiens	total RNA	biotin	tumor of stomach
sample302	RNA from blood	homo sapiens	total RNA	biotin	normal
sample303	RNA from blood	homo sapiens	total RNA	biotin	tumor of stomach
sample304	RNA from blood	homo sapiens	total RNA	biotin	normal
sample305	RNA from blood	homo sapiens	total RNA	biotin	normal
sample306	RNA from blood	homo sapiens	total RNA	biotin	normal
sample307	RNA from blood	homo sapiens	total RNA	biotin	normal
sample308	RNA from blood	homo sapiens	total RNA	biotin	Periodontitis
sample309	RNA from blood	homo sapiens	total RNA	biotin	Periodontitis
sample310	RNA from blood	homo sapiens	total RNA	biotin	Periodontitis
sample311	RNA from blood	homo sapiens	total RNA	biotin	Periodontitis
sample312	RNA from blood	homo sapiens	total RNA	biotin	Periodontitis
sample313	RNA from blood	homo sapiens	total RNA	biotin	Periodontitis
sample314	RNA from blood	homo sapiens	total RNA	biotin	Periodontitis
sample315	RNA from blood	homo sapiens	total RNA	biotin	Periodontitis
sample316	RNA from blood	homo sapiens	total RNA	biotin	Periodontitis
sample317	RNA from blood	homo sapiens	total RNA	biotin	Periodontitis
sample318	RNA from blood	homo sapiens	total RNA	biotin	Periodontitis
sample319	RNA from blood	homo sapiens	total RNA	biotin	Periodontitis
sample320	RNA from blood	homo sapiens	total RNA	biotin	Periodontitis
sample321	RNA from blood	homo sapiens	total RNA	biotin	Periodontitis
sample322	RNA from blood	homo sapiens	total RNA	biotin	Periodontitis
sample323	RNA from blood	homo sapiens	total RNA	biotin	Periodontitis
sample324	RNA from blood	homo sapiens	total RNA	biotin	Periodontitis
sample325	RNA from blood	homo sapiens	total RNA	biotin	Periodontitis
sample326	RNA from blood	homo sapiens	total RNA	biotin	normal
sample327	RNA from blood	homo sapiens	total RNA	biotin	normal
sample328	RNA from blood	homo sapiens	total RNA	biotin	normal
sample329	RNA from blood	homo sapiens	total RNA	biotin	normal
sample330	RNA from blood	homo sapiens	total RNA	biotin	sarcoidosis
sample331	RNA from blood	homo sapiens	total RNA	biotin	sarcoidosis
sample332	RNA from blood	homo sapiens	total RNA	biotin	sarcoidosis
sample333	RNA from blood	homo sapiens	total RNA	biotin	sarcoidosis
sample334	RNA from blood	homo sapiens	total RNA	biotin	sarcoidosis
sample335	RNA from blood	homo sapiens	total RNA	biotin	sarcoidosis
sample336	RNA from blood	homo sapiens	total RNA	biotin	sarcoidosis
sample337	RNA from blood	homo sapiens	total RNA	biotin	sarcoidosis
sample338	RNA from blood	homo sapiens	total RNA	biotin	ovarian cancer
sample339	RNA from blood	homo sapiens	total RNA	biotin	ovarian cancer
sample340	RNA from blood	homo sapiens	total RNA	biotin	ovarian cancer
sample341	RNA from blood	homo sapiens	total RNA	biotin	normal
sample342	RNA from blood	homo sapiens	total RNA	biotin	ovarian cancer
sample343	RNA from blood	homo sapiens	total RNA	biotin	normal
sample344	RNA from blood	homo sapiens	total RNA	biotin	normal
sample345	RNA from blood	homo sapiens	total RNA	biotin	ovarian cancer
sample346	RNA from blood	homo sapiens	total RNA	biotin	sarcoidosis
sample347	RNA from blood	homo sapiens	total RNA	biotin	sarcoidosis
sample348	RNA from blood	homo sapiens	total RNA	biotin	sarcoidosis
sample349	RNA from blood	homo sapiens	total RNA	biotin	sarcoidosis
sample350	RNA from blood	homo sapiens	total RNA	biotin	sarcoidosis
sample351	RNA from blood	homo sapiens	total RNA	biotin	long-lived individuals
sample352	RNA from blood	homo sapiens	total RNA	biotin	long-lived individuals
sample353	RNA from blood	homo sapiens	total RNA	biotin	long-lived individuals
sample354	RNA from blood	homo sapiens	total RNA	biotin	ovarian cancer
sample355	RNA from blood	homo sapiens	total RNA	biotin	ovarian cancer
sample356	RNA from blood	homo sapiens	total RNA	biotin	normal
sample357	RNA from blood	homo sapiens	total RNA	biotin	ovarian cancer
sample358	RNA from blood	homo sapiens	total RNA	biotin	ductal adenocarcinoma
sample359	RNA from blood	homo sapiens	total RNA	biotin	others
sample360	RNA from blood	homo sapiens	total RNA	biotin	pancreatitis
sample361	RNA from blood	homo sapiens	total RNA	biotin	pancreatitis
sample362	RNA from blood	homo sapiens	total RNA	biotin	others
sample363	RNA from blood	homo sapiens	total RNA	biotin	ductal adenocarcinoma
sample364	RNA from blood	homo sapiens	total RNA	biotin	others
sample365	RNA from blood	homo sapiens	total RNA	biotin	normal
sample366	RNA from blood	homo sapiens	total RNA	biotin	normal
sample367	RNA from blood	homo sapiens	total RNA	biotin	chronic obstructive pulmonary disease (COPD)
sample368	RNA from blood	homo sapiens	total RNA	biotin	chronic obstructive pulmonary disease (COPD)
sample369	RNA from blood	homo sapiens	total RNA	biotin	chronic obstructive pulmonary disease (COPD)
sample370	RNA from blood	homo sapiens	total RNA	biotin	chronic obstructive pulmonary disease (COPD)
sample371	RNA from blood	homo sapiens	total RNA	biotin	chronic obstructive pulmonary disease (COPD)
sample372	RNA from blood	homo sapiens	total RNA	biotin	chronic obstructive pulmonary disease (COPD)
sample373	RNA from blood	homo sapiens	total RNA	biotin	myocardial_infarction
sample374	RNA from blood	homo sapiens	total RNA	biotin	myocardial_infarction
sample375	RNA from blood	homo sapiens	total RNA	biotin	myocardial_infarction
sample376	RNA from blood	homo sapiens	total RNA	biotin	myocardial_infarction
sample377	RNA from blood	homo sapiens	total RNA	biotin	myocardial_infarction
sample378	RNA from blood	homo sapiens	total RNA	biotin	myocardial_infarction
sample379	RNA from blood	homo sapiens	total RNA	biotin	myocardial_infarction
sample380	RNA from blood	homo sapiens	total RNA	biotin	ovarian cancer
sample381	RNA from blood	homo sapiens	total RNA	biotin	ovarian cancer
sample382	RNA from blood	homo sapiens	total RNA	biotin	ovarian cancer
sample383	RNA from blood	homo sapiens	total RNA	biotin	normal
sample384	RNA from blood	homo sapiens	total RNA	biotin	normal
sample385	RNA from blood	homo sapiens	total RNA	biotin	normal
sample386	RNA from blood	homo sapiens	total RNA	biotin	myocardial_infarction
sample387	RNA from blood	homo sapiens	total RNA	biotin	myocardial_infarction
sample388	RNA from blood	homo sapiens	total RNA	biotin	prostate cancer
sample389	RNA from blood	homo sapiens	total RNA	biotin	lung cancer
sample390	RNA from blood	homo sapiens	total RNA	biotin	lung cancer
sample391	RNA from blood	homo sapiens	total RNA	biotin	normal
sample392	RNA from blood	homo sapiens	total RNA	biotin	normal
sample393	RNA from blood	homo sapiens	total RNA	biotin	chronic obstructive pulmonary disease (COPD)
sample394	RNA from blood	homo sapiens	total RNA	biotin	chronic obstructive pulmonary disease (COPD)
sample395	RNA from blood	homo sapiens	total RNA	biotin	chronic obstructive pulmonary disease (COPD)
sample396	RNA from blood	homo sapiens	total RNA	biotin	lung cancer
sample397	RNA from blood	homo sapiens	total RNA	biotin	ovarian cancer
sample398	RNA from blood	homo sapiens	total RNA	biotin	ovarian cancer
sample399	RNA from blood	homo sapiens	total RNA	biotin	normal
sample400	RNA from blood	homo sapiens	total RNA	biotin	normal
sample401	RNA from blood	homo sapiens	total RNA	biotin	ovarian cancer
sample402	RNA from blood	homo sapiens	total RNA	biotin	normal
sample403	RNA from blood	homo sapiens	total RNA	biotin	ovarian cancer
sample404	RNA from blood	homo sapiens	total RNA	biotin	normal
sample405	RNA from blood	homo sapiens	total RNA	biotin	Wilms Tumor
sample406	RNA from blood	homo sapiens	total RNA	biotin	Wilms Tumor
sample407	RNA from blood	homo sapiens	total RNA	biotin	Wilms Tumor
sample408	RNA from blood	homo sapiens	total RNA	biotin	benign prostate hyperplasia
sample409	RNA from blood	homo sapiens	total RNA	biotin	others
sample410	RNA from blood	homo sapiens	total RNA	biotin	chronic obstructive pulmonary disease (COPD)
sample411	RNA from blood	homo sapiens	total RNA	biotin	chronic obstructive pulmonary disease (COPD)
sample412	RNA from blood	homo sapiens	total RNA	biotin	chronic obstructive pulmonary disease (COPD)
sample413	RNA from blood	homo sapiens	total RNA	biotin	chronic obstructive pulmonary disease (COPD)
sample414	RNA from blood	homo sapiens	total RNA	biotin	chronic obstructive pulmonary disease (COPD)
sample415	RNA from blood	homo sapiens	total RNA	biotin	lung cancer
sample416	RNA from blood	homo sapiens	total RNA	biotin	prostate cancer
sample417	RNA from blood	homo sapiens	total RNA	biotin	prostate cancer
sample418	RNA from blood	homo sapiens	total RNA	biotin	prostate cancer
sample419	RNA from blood	homo sapiens	total RNA	biotin	prostate cancer
sample420	RNA from blood	homo sapiens	total RNA	biotin	prostate cancer
sample421	RNA from blood	homo sapiens	total RNA	biotin	others
sample422	RNA from blood	homo sapiens	total RNA	biotin	chronic obstructive pulmonary disease (COPD)
sample423	RNA from blood	homo sapiens	total RNA	biotin	chronic obstructive pulmonary disease (COPD)
sample424	RNA from blood	homo sapiens	total RNA	biotin	chronic obstructive pulmonary disease (COPD)
sample425	RNA from blood	homo sapiens	total RNA	biotin	chronic obstructive pulmonary disease (COPD)
sample426	RNA from blood	homo sapiens	total RNA	biotin	chronic obstructive pulmonary disease (COPD)
sample427	RNA from blood	homo sapiens	total RNA	biotin	chronic obstructive pulmonary disease (COPD)
sample428	RNA from blood	homo sapiens	total RNA	biotin	chronic obstructive pulmonary disease (COPD)
sample429	RNA from blood	homo sapiens	total RNA	biotin	ductal adenocarcinoma
sample430	RNA from blood	homo sapiens	total RNA	biotin	others
sample431	RNA from blood	homo sapiens	total RNA	biotin	others
sample432	RNA from blood	homo sapiens	total RNA	biotin	ductal adenocarcinoma
sample433	RNA from blood	homo sapiens	total RNA	biotin	chronic obstructive pulmonary disease (COPD)
sample434	RNA from blood	homo sapiens	total RNA	biotin	chronic obstructive pulmonary disease (COPD)
sample435	RNA from blood	homo sapiens	total RNA	biotin	pancreatitis
sample436	RNA from blood	homo sapiens	total RNA	biotin	pancreatitis
sample437	RNA from blood	homo sapiens	total RNA	biotin	pancreatitis
sample438	RNA from blood	homo sapiens	total RNA	biotin	ductal adenocarcinoma
sample439	RNA from blood	homo sapiens	total RNA	biotin	others
sample440	RNA from blood	homo sapiens	total RNA	biotin	others
sample441	RNA from blood	homo sapiens	total RNA	biotin	others
sample442	RNA from blood	homo sapiens	total RNA	biotin	ductal adenocarcinoma
sample443	RNA from blood	homo sapiens	total RNA	biotin	pancreatitis
sample444	RNA from blood	homo sapiens	total RNA	biotin	non-ischaemic systolic heart failure
sample445	RNA from blood	homo sapiens	total RNA	biotin	normal
sample446	RNA from blood	homo sapiens	total RNA	biotin	normal
sample447	RNA from blood	homo sapiens	total RNA	biotin	non-ischaemic systolic heart failure
sample448	RNA from blood	homo sapiens	total RNA	biotin	normal
sample449	RNA from blood	homo sapiens	total RNA	biotin	non-ischaemic systolic heart failure
sample450	RNA from blood	homo sapiens	total RNA	biotin	non-ischaemic systolic heart failure
sample451	RNA from blood	homo sapiens	total RNA	biotin	pancreatitis
sample452	RNA from blood	homo sapiens	total RNA	biotin	Wilms Tumor
sample453	RNA from blood	homo sapiens	total RNA	biotin	Wilms Tumor
sample454	RNA from blood	homo sapiens	total RNA	biotin	Wilms Tumor
sample455	RNA from blood	homo sapiens	total RNA	biotin	Wilms Tumor
sample456	RNA from blood	homo sapiens	total RNA	biotin	Wilms Tumor
sample457	RNA from blood	homo sapiens	total RNA	biotin	Wilms Tumor
sample458	RNA from blood	homo sapiens	total RNA	biotin	Wilms Tumor
sample459	RNA from blood	homo sapiens	total RNA	biotin	Wilms Tumor
sample460	RNA from blood	homo sapiens	total RNA	biotin	Wilms Tumor
sample461	RNA from blood	homo sapiens	total RNA	biotin	Wilms Tumor
sample462	RNA from blood	homo sapiens	total RNA	biotin	Wilms Tumor
sample463	RNA from blood	homo sapiens	total RNA	biotin	Wilms Tumor
sample464	RNA from blood	homo sapiens	total RNA	biotin	Wilms Tumor
sample465	RNA from blood	homo sapiens	total RNA	biotin	Wilms Tumor
sample466	RNA from blood	homo sapiens	total RNA	biotin	Wilms Tumor
sample467	RNA from blood	homo sapiens	total RNA	biotin	pancreatitis
sample468	RNA from blood	homo sapiens	total RNA	biotin	ductal adenocarcinoma
sample469	RNA from blood	homo sapiens	total RNA	biotin	others
sample470	RNA from blood	homo sapiens	total RNA	biotin	pancreatitis
sample471	RNA from blood	homo sapiens	total RNA	biotin	ductal adenocarcinoma
sample472	RNA from blood	homo sapiens	total RNA	biotin	chronic obstructive pulmonary disease (COPD)
sample473	RNA from blood	homo sapiens	total RNA	biotin	chronic obstructive pulmonary disease (COPD)
sample474	RNA from blood	homo sapiens	total RNA	biotin	chronic obstructive pulmonary disease (COPD)
sample475	RNA from blood	homo sapiens	total RNA	biotin	chronic obstructive pulmonary disease (COPD)
sample476	RNA from blood	homo sapiens	total RNA	biotin	Wilms Tumor
sample477	RNA from blood	homo sapiens	total RNA	biotin	Wilms Tumor
sample478	RNA from blood	homo sapiens	total RNA	biotin	Wilms Tumor
sample479	RNA from blood	homo sapiens	total RNA	biotin	Wilms Tumor
sample480	RNA from blood	homo sapiens	total RNA	biotin	Wilms Tumor
sample481	RNA from blood	homo sapiens	total RNA	biotin	Wilms Tumor
sample482	RNA from blood	homo sapiens	total RNA	biotin	Wilms Tumor
sample483	RNA from blood	homo sapiens	total RNA	biotin	Wilms Tumor
sample484	RNA from blood	homo sapiens	total RNA	biotin	prostate cancer
sample485	RNA from blood	homo sapiens	total RNA	biotin	others
sample486	RNA from blood	homo sapiens	total RNA	biotin	others
sample487	RNA from blood	homo sapiens	total RNA	biotin	prostate cancer
sample488	RNA from blood	homo sapiens	total RNA	biotin	others
sample489	RNA from blood	homo sapiens	total RNA	biotin	others
sample490	RNA from blood	homo sapiens	total RNA	biotin	benign prostate hyperplasia
sample491	RNA from blood	homo sapiens	total RNA	biotin	benign prostate hyperplasia
sample492	RNA from blood	homo sapiens	total RNA	biotin	Wilms Tumor
sample493	RNA from blood	homo sapiens	total RNA	biotin	Wilms Tumor
sample494	RNA from blood	homo sapiens	total RNA	biotin	Wilms Tumor
sample495	RNA from blood	homo sapiens	total RNA	biotin	Wilms Tumor
sample496	RNA from blood	homo sapiens	total RNA	biotin	Wilms Tumor
sample497	RNA from blood	homo sapiens	total RNA	biotin	Wilms Tumor
sample498	RNA from blood	homo sapiens	total RNA	biotin	Wilms Tumor
sample499	RNA from blood	homo sapiens	total RNA	biotin	Wilms Tumor
sample500	RNA from blood	homo sapiens	total RNA	biotin	Wilms Tumor
sample501	RNA from blood	homo sapiens	total RNA	biotin	Wilms Tumor
sample502	RNA from blood	homo sapiens	total RNA	biotin	Wilms Tumor
sample503	RNA from blood	homo sapiens	total RNA	biotin	Wilms Tumor
sample504	RNA from blood	homo sapiens	total RNA	biotin	Wilms Tumor
sample505	RNA from blood	homo sapiens	total RNA	biotin	Wilms Tumor
sample506	RNA from blood	homo sapiens	total RNA	biotin	Wilms Tumor
sample507	RNA from blood	homo sapiens	total RNA	biotin	Wilms Tumor
sample508	RNA from blood	homo sapiens	total RNA	biotin	Wilms Tumor
sample509	RNA from blood	homo sapiens	total RNA	biotin	Wilms Tumor
sample510	RNA from blood	homo sapiens	total RNA	biotin	Wilms Tumor
sample511	RNA from blood	homo sapiens	total RNA	biotin	Wilms Tumor
sample512	RNA from blood	homo sapiens	total RNA	biotin	Wilms Tumor
sample513	RNA from blood	homo sapiens	total RNA	biotin	Wilms Tumor
sample514	RNA from blood	homo sapiens	total RNA	biotin	prostate cancer
sample515	RNA from blood	homo sapiens	total RNA	biotin	prostate cancer
sample516	RNA from blood	homo sapiens	total RNA	biotin	benign prostate hyperplasia
sample517	RNA from blood	homo sapiens	total RNA	biotin	benign prostate hyperplasia
sample518	RNA from blood	homo sapiens	total RNA	biotin	benign prostate hyperplasia
sample519	RNA from blood	homo sapiens	total RNA	biotin	benign prostate hyperplasia
sample520	RNA from blood	homo sapiens	total RNA	biotin	benign prostate hyperplasia
sample521	RNA from blood	homo sapiens	total RNA	biotin	benign prostate hyperplasia
sample522	RNA from blood	homo sapiens	total RNA	biotin	myocardial_infarction
sample523	RNA from blood	homo sapiens	total RNA	biotin	myocardial_infarction
sample524	RNA from blood	homo sapiens	total RNA	biotin	myocardial_infarction
sample525	RNA from blood	homo sapiens	total RNA	biotin	myocardial_infarction
sample526	RNA from blood	homo sapiens	total RNA	biotin	myocardial_infarction
sample527	RNA from blood	homo sapiens	total RNA	biotin	myocardial_infarction
sample528	RNA from blood	homo sapiens	total RNA	biotin	myocardial_infarction
sample529	RNA from blood	homo sapiens	total RNA	biotin	myocardial_infarction
sample530	RNA from blood	homo sapiens	total RNA	biotin	normal
sample531	RNA from blood	homo sapiens	total RNA	biotin	normal
sample532	RNA from blood	homo sapiens	total RNA	biotin	glioma
sample533	RNA from blood	homo sapiens	total RNA	biotin	glioma
sample534	RNA from blood	homo sapiens	total RNA	biotin	glioma
sample535	RNA from blood	homo sapiens	total RNA	biotin	glioma
sample536	RNA from blood	homo sapiens	total RNA	biotin	others
sample537	RNA from blood	homo sapiens	total RNA	biotin	others
sample538	RNA from blood	homo sapiens	total RNA	biotin	benign prostate hyperplasia
sample539	RNA from blood	homo sapiens	total RNA	biotin	others
sample540	RNA from blood	homo sapiens	total RNA	biotin	others
sample541	RNA from blood	homo sapiens	total RNA	biotin	others
sample542	RNA from blood	homo sapiens	total RNA	biotin	benign prostate hyperplasia
sample543	RNA from blood	homo sapiens	total RNA	biotin	benign prostate hyperplasia
sample544	RNA from blood	homo sapiens	total RNA	biotin	prostate cancer
sample545	RNA from blood	homo sapiens	total RNA	biotin	prostate cancer
sample546	RNA from blood	homo sapiens	total RNA	biotin	benign prostate hyperplasia
sample547	RNA from blood	homo sapiens	total RNA	biotin	prostate cancer
sample548	RNA from blood	homo sapiens	total RNA	biotin	prostate cancer
sample549	RNA from blood	homo sapiens	total RNA	biotin	benign prostate hyperplasia
sample550	RNA from blood	homo sapiens	total RNA	biotin	prostate cancer
sample551	RNA from blood	homo sapiens	total RNA	biotin	psoriasis
sample552	RNA from blood	homo sapiens	total RNA	biotin	psoriasis
sample553	RNA from blood	homo sapiens	total RNA	biotin	psoriasis
sample554	RNA from blood	homo sapiens	total RNA	biotin	psoriasis
sample555	RNA from blood	homo sapiens	total RNA	biotin	psoriasis
sample556	RNA from blood	homo sapiens	total RNA	biotin	psoriasis
sample557	RNA from blood	homo sapiens	total RNA	biotin	psoriasis
sample558	RNA from blood	homo sapiens	total RNA	biotin	psoriasis
sample559	RNA from blood	homo sapiens	total RNA	biotin	normal
sample560	RNA from blood	homo sapiens	total RNA	biotin	normal
sample561	RNA from blood	homo sapiens	total RNA	biotin	normal
sample562	RNA from blood	homo sapiens	total RNA	biotin	glioma
sample563	RNA from blood	homo sapiens	total RNA	biotin	glioma
sample564	RNA from blood	homo sapiens	total RNA	biotin	benign prostate hyperplasia
sample565	RNA from blood	homo sapiens	total RNA	biotin	others
sample566	RNA from blood	homo sapiens	total RNA	biotin	prostate cancer
sample567	RNA from blood	homo sapiens	total RNA	biotin	prostate cancer
sample568	RNA from blood	homo sapiens	total RNA	biotin	benign prostate hyperplasia
sample569	RNA from blood	homo sapiens	total RNA	biotin	prostate cancer
sample570	RNA from blood	homo sapiens	total RNA	biotin	benign prostate hyperplasia
sample571	RNA from blood	homo sapiens	total RNA	biotin	prostate cancer
sample572	RNA from blood	homo sapiens	total RNA	biotin	normal
sample573	RNA from blood	homo sapiens	total RNA	biotin	normal
sample574	RNA from blood	homo sapiens	total RNA	biotin	normal
sample575	RNA from blood	homo sapiens	total RNA	biotin	prostate cancer
sample576	RNA from blood	homo sapiens	total RNA	biotin	benign prostate hyperplasia
sample577	RNA from blood	homo sapiens	total RNA	biotin	prostate cancer
sample578	RNA from blood	homo sapiens	total RNA	biotin	prostate cancer
sample579	RNA from blood	homo sapiens	total RNA	biotin	prostate cancer
sample580	RNA from blood	homo sapiens	total RNA	biotin	prostate cancer
sample581	RNA from blood	homo sapiens	total RNA	biotin	prostate cancer
sample582	RNA from blood	homo sapiens	total RNA	biotin	prostate cancer
sample583	RNA from blood	homo sapiens	total RNA	biotin	benign prostate hyperplasia
sample584	RNA from blood	homo sapiens	total RNA	biotin	others
sample585	RNA from blood	homo sapiens	total RNA	biotin	prostate cancer
sample586	RNA from blood	homo sapiens	total RNA	biotin	prostate cancer
sample587	RNA from blood	homo sapiens	total RNA	biotin	prostate cancer
sample588	RNA from blood	homo sapiens	total RNA	biotin	prostate cancer
sample589	RNA from blood	homo sapiens	total RNA	biotin	prostate cancer
sample590	RNA from blood	homo sapiens	total RNA	biotin	prostate cancer
sample591	RNA from blood	homo sapiens	total RNA	biotin	others
sample592	RNA from blood	homo sapiens	total RNA	biotin	benign prostate hyperplasia
sample593	RNA from blood	homo sapiens	total RNA	biotin	benign prostate hyperplasia
sample594	RNA from blood	homo sapiens	total RNA	biotin	prostate cancer
sample595	RNA from blood	homo sapiens	total RNA	biotin	others
sample596	RNA from blood	homo sapiens	total RNA	biotin	benign prostate hyperplasia
sample597	RNA from blood	homo sapiens	total RNA	biotin	benign prostate hyperplasia
sample598	RNA from blood	homo sapiens	total RNA	biotin	prostate cancer
sample599	RNA from blood	homo sapiens	total RNA	biotin	others
sample600	RNA from blood	homo sapiens	total RNA	biotin	others
sample601	RNA from blood	homo sapiens	total RNA	biotin	others
sample602	RNA from blood	homo sapiens	total RNA	biotin	others
sample603	RNA from blood	homo sapiens	total RNA	biotin	others
sample604	RNA from blood	homo sapiens	total RNA	biotin	others
sample605	RNA from blood	homo sapiens	total RNA	biotin	others
sample606	RNA from blood	homo sapiens	total RNA	biotin	psoriasis
sample607	RNA from blood	homo sapiens	total RNA	biotin	ovarian cancer
sample608	RNA from blood	homo sapiens	total RNA	biotin	ovarian cancer
sample609	RNA from blood	homo sapiens	total RNA	biotin	ovarian cancer
sample610	RNA from blood	homo sapiens	total RNA	biotin	ovarian cancer
sample611	RNA from blood	homo sapiens	total RNA	biotin	psoriasis
sample612	RNA from blood	homo sapiens	total RNA	biotin	psoriasis
sample613	RNA from blood	homo sapiens	total RNA	biotin	psoriasis
sample614	RNA from blood	homo sapiens	total RNA	biotin	psoriasis
sample615	RNA from blood	homo sapiens	total RNA	biotin	psoriasis
sample616	RNA from blood	homo sapiens	total RNA	biotin	psoriasis
sample617	RNA from blood	homo sapiens	total RNA	biotin	psoriasis
sample618	RNA from blood	homo sapiens	total RNA	biotin	psoriasis
sample619	RNA from blood	homo sapiens	total RNA	biotin	ovarian cancer
sample620	RNA from blood	homo sapiens	total RNA	biotin	ovarian cancer
sample621	RNA from blood	homo sapiens	total RNA	biotin	ovarian cancer
sample622	RNA from blood	homo sapiens	total RNA	biotin	ovarian cancer
sample623	RNA from blood	homo sapiens	total RNA	biotin	ovarian cancer
sample624	RNA from blood	homo sapiens	total RNA	biotin	normal
sample625	RNA from blood	homo sapiens	total RNA	biotin	normal
sample626	RNA from blood	homo sapiens	total RNA	biotin	normal
sample627	RNA from blood	homo sapiens	total RNA	biotin	normal
sample628	RNA from blood	homo sapiens	total RNA	biotin	normal
sample629	RNA from blood	homo sapiens	total RNA	biotin	normal
sample630	RNA from blood	homo sapiens	total RNA	biotin	normal
sample631	RNA from blood	homo sapiens	total RNA	biotin	normal
sample632	RNA from blood	homo sapiens	total RNA	biotin	glioma
sample633	RNA from blood	homo sapiens	total RNA	biotin	glioma
sample634	RNA from blood	homo sapiens	total RNA	biotin	glioma
sample635	RNA from blood	homo sapiens	total RNA	biotin	glioma
sample636	RNA from blood	homo sapiens	total RNA	biotin	glioma
sample637	RNA from blood	homo sapiens	total RNA	biotin	glioma
sample638	RNA from blood	homo sapiens	total RNA	biotin	glioma
sample639	RNA from blood	homo sapiens	total RNA	biotin	glioma
sample640	RNA from blood	homo sapiens	total RNA	biotin	glioma
sample641	RNA from blood	homo sapiens	total RNA	biotin	glioma
sample642	RNA from blood	homo sapiens	total RNA	biotin	glioma
sample643	RNA from blood	homo sapiens	total RNA	biotin	normal
sample644	RNA from blood	homo sapiens	total RNA	biotin	normal
sample645	RNA from blood	homo sapiens	total RNA	biotin	normal
sample646	RNA from blood	homo sapiens	total RNA	biotin	normal
sample647	RNA from blood	homo sapiens	total RNA	biotin	normal
sample648	RNA from blood	homo sapiens	total RNA	biotin	normal
sample649	RNA from blood	homo sapiens	total RNA	biotin	normal
sample650	RNA from blood	homo sapiens	total RNA	biotin	normal
sample651	RNA from blood	homo sapiens	total RNA	biotin	glioma
sample652	RNA from blood	homo sapiens	total RNA	biotin	glioma
sample653	RNA from blood	homo sapiens	total RNA	biotin	glioma
sample654	RNA from blood	homo sapiens	total RNA	biotin	myocardial_infarction
sample655	RNA from blood	homo sapiens	total RNA	biotin	myocardial_infarction
sample656	RNA from blood	homo sapiens	total RNA	biotin	myocardial_infarction
sample657	RNA from blood	homo sapiens	total RNA	biotin	myocardial_infarction
sample658	RNA from blood	homo sapiens	total RNA	biotin	myocardial_infarction
sample659	RNA from blood	homo sapiens	total RNA	biotin	myocardial_infarction
sample660	RNA from blood	homo sapiens	total RNA	biotin	normal
sample661	RNA from blood	homo sapiens	total RNA	biotin	normal
sample662	RNA from blood	homo sapiens	total RNA	biotin	normal
sample663	RNA from blood	homo sapiens	total RNA	biotin	normal
sample664	RNA from blood	homo sapiens	total RNA	biotin	normal
sample665	RNA from blood	homo sapiens	total RNA	biotin	normal
sample666	RNA from blood	homo sapiens	total RNA	biotin	normal
sample667	RNA from blood	homo sapiens	total RNA	biotin	normal
sample668	RNA from blood	homo sapiens	total RNA	biotin	normal
sample669	RNA from blood	homo sapiens	total RNA	biotin	myocardial_infarction
sample670	RNA from blood	homo sapiens	total RNA	biotin	myocardial_infarction
sample671	RNA from blood	homo sapiens	total RNA	biotin	myocardial_infarction
sample672	RNA from blood	homo sapiens	total RNA	biotin	myocardial_infarction
sample673	RNA from blood	homo sapiens	total RNA	biotin	myocardial_infarction
sample674	RNA from blood	homo sapiens	total RNA	biotin	myocardial_infarction
sample675	RNA from blood	homo sapiens	total RNA	biotin	myocardial_infarction
sample676	RNA from blood	homo sapiens	total RNA	biotin	myocardial_infarction
sample677	RNA from blood	homo sapiens	total RNA	biotin	myocardial_infarction
sample678	RNA from blood	homo sapiens	total RNA	biotin	myocardial_infarction
sample679	RNA from blood	homo sapiens	total RNA	biotin	myocardial_infarction
sample680	RNA from blood	homo sapiens	total RNA	biotin	myocardial_infarction
sample681	RNA from blood	homo sapiens	total RNA	biotin	myocardial_infarction
sample682	RNA from blood	homo sapiens	total RNA	biotin	myocardial_infarction
sample683	RNA from blood	homo sapiens	total RNA	biotin	myocardial_infarction
sample684	RNA from blood	homo sapiens	total RNA	biotin	myocardial_infarction
sample685	RNA from blood	homo sapiens	total RNA	biotin	myocardial_infarction
sample686	RNA from blood	homo sapiens	total RNA	biotin	myocardial_infarction
sample687	RNA from blood	homo sapiens	total RNA	biotin	myocardial_infarction
sample688	RNA from blood	homo sapiens	total RNA	biotin	myocardial_infarction
sample689	RNA from blood	homo sapiens	total RNA	biotin	myocardial_infarction
sample690	RNA from blood	homo sapiens	total RNA	biotin	myocardial_infarction
sample691	RNA from blood	homo sapiens	total RNA	biotin	myocardial_infarction
sample692	RNA from blood	homo sapiens	total RNA	biotin	myocardial_infarction
sample693	RNA from blood	homo sapiens	total RNA	biotin	myocardial_infarction
sample694	RNA from blood	homo sapiens	total RNA	biotin	myocardial_infarction
sample695	RNA from blood	homo sapiens	total RNA	biotin	myocardial_infarction
sample696	RNA from blood	homo sapiens	total RNA	biotin	non-ischaemic systolic heart failure
sample697	RNA from blood	homo sapiens	total RNA	biotin	non-ischaemic systolic heart failure
sample698	RNA from blood	homo sapiens	total RNA	biotin	non-ischaemic systolic heart failure
sample699	RNA from blood	homo sapiens	total RNA	biotin	non-ischaemic systolic heart failure
sample700	RNA from blood	homo sapiens	total RNA	biotin	normal
sample701	RNA from blood	homo sapiens	total RNA	biotin	non-ischaemic systolic heart failure
sample702	RNA from blood	homo sapiens	total RNA	biotin	non-ischaemic systolic heart failure
sample703	RNA from blood	homo sapiens	total RNA	biotin	normal
sample704	RNA from blood	homo sapiens	total RNA	biotin	non-ischaemic systolic heart failure
sample705	RNA from blood	homo sapiens	total RNA	biotin	non-ischaemic systolic heart failure
sample706	RNA from blood	homo sapiens	total RNA	biotin	non-ischaemic systolic heart failure
sample707	RNA from blood	homo sapiens	total RNA	biotin	non-ischaemic systolic heart failure
sample708	RNA from blood	homo sapiens	total RNA	biotin	non-ischaemic systolic heart failure
sample709	RNA from blood	homo sapiens	total RNA	biotin	non-ischaemic systolic heart failure
sample710	RNA from blood	homo sapiens	total RNA	biotin	normal
sample711	RNA from blood	homo sapiens	total RNA	biotin	non-ischaemic systolic heart failure
sample712	RNA from blood	homo sapiens	total RNA	biotin	normal
sample713	RNA from blood	homo sapiens	total RNA	biotin	normal
sample714	RNA from blood	homo sapiens	total RNA	biotin	non-ischaemic systolic heart failure
sample715	RNA from blood	homo sapiens	total RNA	biotin	non-ischaemic systolic heart failure
sample716	RNA from blood	homo sapiens	total RNA	biotin	non-ischaemic systolic heart failure
sample717	RNA from blood	homo sapiens	total RNA	biotin	non-ischaemic systolic heart failure
sample718	RNA from blood	homo sapiens	total RNA	biotin	non-ischaemic systolic heart failure
sample719	RNA from blood	homo sapiens	total RNA	biotin	non-ischaemic systolic heart failure
sample720	RNA from blood	homo sapiens	total RNA	biotin	non-ischaemic systolic heart failure
sample721	RNA from blood	homo sapiens	total RNA	biotin	non-ischaemic systolic heart failure
sample722	RNA from blood	homo sapiens	total RNA	biotin	non-ischaemic systolic heart failure
sample723	RNA from blood	homo sapiens	total RNA	biotin	normal
sample724	RNA from blood	homo sapiens	total RNA	biotin	normal
sample725	RNA from blood	homo sapiens	total RNA	biotin	non-ischaemic systolic heart failure
sample726	RNA from blood	homo sapiens	total RNA	biotin	non-ischaemic systolic heart failure
sample727	RNA from blood	homo sapiens	total RNA	biotin	non-ischaemic systolic heart failure
sample728	RNA from blood	homo sapiens	total RNA	biotin	non-ischaemic systolic heart failure
sample729	RNA from blood	homo sapiens	total RNA	biotin	non-ischaemic systolic heart failure
sample730	RNA from blood	homo sapiens	total RNA	biotin	non-ischaemic systolic heart failure
sample731	RNA from blood	homo sapiens	total RNA	biotin	myocardial_infarction
sample732	RNA from blood	homo sapiens	total RNA	biotin	normal
sample733	RNA from blood	homo sapiens	total RNA	biotin	non-ischaemic systolic heart failure
sample734	RNA from blood	homo sapiens	total RNA	biotin	lung cancer
sample735	RNA from blood	homo sapiens	total RNA	biotin	chronic obstructive pulmonary disease (COPD)
sample736	RNA from blood	homo sapiens	total RNA	biotin	others
sample737	RNA from blood	homo sapiens	total RNA	biotin	lung cancer
sample738	RNA from blood	homo sapiens	total RNA	biotin	others
sample739	RNA from blood	homo sapiens	total RNA	biotin	lung cancer
sample740	RNA from blood	homo sapiens	total RNA	biotin	Wilms Tumor
sample741	RNA from blood	homo sapiens	total RNA	biotin	Wilms Tumor
sample742	RNA from blood	homo sapiens	total RNA	biotin	Wilms Tumor
sample743	RNA from blood	homo sapiens	total RNA	biotin	Wilms Tumor
sample744	RNA from blood	homo sapiens	total RNA	biotin	Wilms Tumor
sample745	RNA from blood	homo sapiens	total RNA	biotin	Wilms Tumor
sample746	RNA from blood	homo sapiens	total RNA	biotin	Wilms Tumor
sample747	RNA from blood	homo sapiens	total RNA	biotin	chronic obstructive pulmonary disease (COPD)
sample748	RNA from blood	homo sapiens	total RNA	biotin	chronic obstructive pulmonary disease (COPD)
sample749	RNA from blood	homo sapiens	total RNA	biotin	chronic obstructive pulmonary disease (COPD)
sample750	RNA from blood	homo sapiens	total RNA	biotin	chronic obstructive pulmonary disease (COPD)
sample751	RNA from blood	homo sapiens	total RNA	biotin	lung cancer
sample752	RNA from blood	homo sapiens	total RNA	biotin	lung cancer
sample753	RNA from blood	homo sapiens	total RNA	biotin	colon cancer
sample754	RNA from blood	homo sapiens	total RNA	biotin	colon cancer
sample755	RNA from blood	homo sapiens	total RNA	biotin	colon cancer
sample756	RNA from blood	homo sapiens	total RNA	biotin	Wilms Tumor
sample757	RNA from blood	homo sapiens	total RNA	biotin	Wilms Tumor
sample758	RNA from blood	homo sapiens	total RNA	biotin	colon cancer
sample759	RNA from blood	homo sapiens	total RNA	biotin	colon cancer
sample760	RNA from blood	homo sapiens	total RNA	biotin	colon cancer
sample761	RNA from blood	homo sapiens	total RNA	biotin	lung cancer
sample762	RNA from blood	homo sapiens	total RNA	biotin	lung cancer
sample763	RNA from blood	homo sapiens	total RNA	biotin	lung cancer
sample764	RNA from blood	homo sapiens	total RNA	biotin	lung cancer
sample765	RNA from blood	homo sapiens	total RNA	biotin	chronic obstructive pulmonary disease (COPD)
sample766	RNA from blood	homo sapiens	total RNA	biotin	lung cancer
sample767	RNA from blood	homo sapiens	total RNA	biotin	chronic obstructive pulmonary disease (COPD)
sample768	RNA from blood	homo sapiens	total RNA	biotin	benign prostate hyperplasia
sample769	RNA from blood	homo sapiens	total RNA	biotin	benign prostate hyperplasia
sample770	RNA from blood	homo sapiens	total RNA	biotin	others
sample771	RNA from blood	homo sapiens	total RNA	biotin	others
sample772	RNA from blood	homo sapiens	total RNA	biotin	others
sample773	RNA from blood	homo sapiens	total RNA	biotin	Wilms Tumor
sample774	RNA from blood	homo sapiens	total RNA	biotin	Wilms Tumor
sample775	RNA from blood	homo sapiens	total RNA	biotin	Wilms Tumor
sample776	RNA from blood	homo sapiens	total RNA	biotin	Wilms Tumor
sample777	RNA from blood	homo sapiens	total RNA	biotin	Wilms Tumor
sample778	RNA from blood	homo sapiens	total RNA	biotin	Wilms Tumor
sample779	RNA from blood	homo sapiens	total RNA	biotin	Renal cancer
sample780	RNA from blood	homo sapiens	total RNA	biotin	Renal cancer
sample781	RNA from blood	homo sapiens	total RNA	biotin	Renal cancer
sample782	RNA from blood	homo sapiens	total RNA	biotin	Renal cancer
sample783	RNA from blood	homo sapiens	total RNA	biotin	Renal cancer
sample784	RNA from blood	homo sapiens	total RNA	biotin	Renal cancer
sample785	RNA from blood	homo sapiens	total RNA	biotin	Renal cancer
sample786	RNA from blood	homo sapiens	total RNA	biotin	Renal cancer
sample787	RNA from blood	homo sapiens	total RNA	biotin	Renal cancer
sample788	RNA from blood	homo sapiens	total RNA	biotin	Renal cancer
sample789	RNA from blood	homo sapiens	total RNA	biotin	colon cancer
sample790	RNA from blood	homo sapiens	total RNA	biotin	colon cancer
sample791	RNA from blood	homo sapiens	total RNA	biotin	colon cancer
sample792	RNA from blood	homo sapiens	total RNA	biotin	colon cancer
sample793	RNA from blood	homo sapiens	total RNA	biotin	colon cancer
sample794	RNA from blood	homo sapiens	total RNA	biotin	colon cancer
sample795	RNA from blood	homo sapiens	total RNA	biotin	colon cancer
sample796	RNA from blood	homo sapiens	total RNA	biotin	others
sample797	RNA from blood	homo sapiens	total RNA	biotin	chronic obstructive pulmonary disease (COPD)
sample798	RNA from blood	homo sapiens	total RNA	biotin	others
sample799	RNA from blood	homo sapiens	total RNA	biotin	others
sample800	RNA from blood	homo sapiens	total RNA	biotin	others
sample801	RNA from blood	homo sapiens	total RNA	biotin	others
sample802	RNA from blood	homo sapiens	total RNA	biotin	others
sample803	RNA from blood	homo sapiens	total RNA	biotin	colon cancer
sample804	RNA from blood	homo sapiens	total RNA	biotin	colon cancer
sample805	RNA from blood	homo sapiens	total RNA	biotin	colon cancer
sample806	RNA from blood	homo sapiens	total RNA	biotin	colon cancer
sample807	RNA from blood	homo sapiens	total RNA	biotin	colon cancer
sample808	RNA from blood	homo sapiens	total RNA	biotin	colon cancer
sample809	RNA from blood	homo sapiens	total RNA	biotin	colon cancer
sample810	RNA from blood	homo sapiens	total RNA	biotin	colon cancer
sample811	RNA from blood	homo sapiens	total RNA	biotin	others
sample812	RNA from blood	homo sapiens	total RNA	biotin	psoriasis
sample813	RNA from blood	homo sapiens	total RNA	biotin	lung cancer
sample814	RNA from blood	homo sapiens	total RNA	biotin	Wilms Tumor
sample815	RNA from blood	homo sapiens	total RNA	biotin	Wilms Tumor
sample816	RNA from blood	homo sapiens	total RNA	biotin	chronic obstructive pulmonary disease (COPD)
sample817	RNA from blood	homo sapiens	total RNA	biotin	others
sample818	RNA from blood	homo sapiens	total RNA	biotin	chronic obstructive pulmonary disease (COPD)
sample819	RNA from blood	homo sapiens	total RNA	biotin	others
sample820	RNA from blood	homo sapiens	total RNA	biotin	psoriasis
sample821	RNA from blood	homo sapiens	total RNA	biotin	psoriasis
sample822	RNA from blood	homo sapiens	total RNA	biotin	lung cancer
sample823	RNA from blood	homo sapiens	total RNA	biotin	Wilms Tumor
sample824	RNA from blood	homo sapiens	total RNA	biotin	lung cancer
sample825	RNA from blood	homo sapiens	total RNA	biotin	lung cancer
sample826	RNA from blood	homo sapiens	total RNA	biotin	lung cancer
sample827	RNA from blood	homo sapiens	total RNA	biotin	Wilms Tumor
sample828	RNA from blood	homo sapiens	total RNA	biotin	Wilms Tumor
sample829	RNA from blood	homo sapiens	total RNA	biotin	lung cancer
sample830	RNA from blood	homo sapiens	total RNA	biotin	Renal cancer
sample831	RNA from blood	homo sapiens	total RNA	biotin	Renal cancer
sample832	RNA from blood	homo sapiens	total RNA	biotin	Wilms Tumor
sample833	RNA from blood	homo sapiens	total RNA	biotin	Wilms Tumor
sample834	RNA from blood	homo sapiens	total RNA	biotin	Renal cancer
sample835	RNA from blood	homo sapiens	total RNA	biotin	colon cancer
sample836	RNA from blood	homo sapiens	total RNA	biotin	psoriasis
sample837	RNA from blood	homo sapiens	total RNA	biotin	others
sample838	RNA from blood	homo sapiens	total RNA	biotin	psoriasis
sample839	RNA from blood	homo sapiens	total RNA	biotin	others
sample840	RNA from blood	homo sapiens	total RNA	biotin	psoriasis
sample841	RNA from blood	homo sapiens	total RNA	biotin	psoriasis
sample842	RNA from blood	homo sapiens	total RNA	biotin	Wilms Tumor
sample843	RNA from blood	homo sapiens	total RNA	biotin	Wilms Tumor
sample844	RNA from blood	homo sapiens	total RNA	biotin	Wilms Tumor
sample845	RNA from blood	homo sapiens	total RNA	biotin	Wilms Tumor
sample846	RNA from blood	homo sapiens	total RNA	biotin	Wilms Tumor
sample847	RNA from blood	homo sapiens	total RNA	biotin	Wilms Tumor
sample848	RNA from blood	homo sapiens	total RNA	biotin	Wilms Tumor
sample849	RNA from blood	homo sapiens	total RNA	biotin	Wilms Tumor
sample850	RNA from blood	homo sapiens	total RNA	biotin	Renal cancer
sample851	RNA from blood	homo sapiens	total RNA	biotin	Renal cancer
sample852	RNA from blood	homo sapiens	total RNA	biotin	Renal cancer
sample853	RNA from blood	homo sapiens	total RNA	biotin	Renal cancer
sample854	RNA from blood	homo sapiens	total RNA	biotin	colon cancer
sample855	RNA from blood	homo sapiens	total RNA	biotin	colon cancer
sample856	RNA from blood	homo sapiens	total RNA	biotin	others
sample857	RNA from blood	homo sapiens	total RNA	biotin	others
sample858	RNA from blood	homo sapiens	total RNA	biotin	others
sample859	RNA from blood	homo sapiens	total RNA	biotin	lung cancer
sample860	RNA from blood	homo sapiens	total RNA	biotin	others
sample861	RNA from blood	homo sapiens	total RNA	biotin	benign prostate hyperplasia
sample862	RNA from blood	homo sapiens	total RNA	biotin	Wilms Tumor
sample863	RNA from blood	homo sapiens	total RNA	biotin	psoriasis
sample864	RNA from blood	homo sapiens	total RNA	biotin	psoriasis
sample865	RNA from blood	homo sapiens	total RNA	biotin	others
sample866	RNA from blood	homo sapiens	total RNA	biotin	others
sample867	RNA from blood	homo sapiens	total RNA	biotin	others
sample868	RNA from blood	homo sapiens	total RNA	biotin	others
sample869	RNA from blood	homo sapiens	total RNA	biotin	others
sample870	RNA from blood	homo sapiens	total RNA	biotin	others
sample871	RNA from blood	homo sapiens	total RNA	biotin	others
sample872	RNA from blood	homo sapiens	total RNA	biotin	others
sample873	RNA from blood	homo sapiens	total RNA	biotin	others
sample874	RNA from blood	homo sapiens	total RNA	biotin	others
sample875	RNA from blood	homo sapiens	total RNA	biotin	chronic obstructive pulmonary disease (COPD)
sample876	RNA from blood	homo sapiens	total RNA	biotin	chronic obstructive pulmonary disease (COPD)
sample877	RNA from blood	homo sapiens	total RNA	biotin	lung cancer
sample878	RNA from blood	homo sapiens	total RNA	biotin	lung cancer
sample879	RNA from blood	homo sapiens	total RNA	biotin	others
sample880	RNA from blood	homo sapiens	total RNA	biotin	others
sample881	RNA from blood	homo sapiens	total RNA	biotin	others
sample882	RNA from blood	homo sapiens	total RNA	biotin	others
sample883	RNA from blood	homo sapiens	total RNA	biotin	lung cancer
sample884	RNA from blood	homo sapiens	total RNA	biotin	others
sample885	RNA from blood	homo sapiens	total RNA	biotin	others
sample886	RNA from blood	homo sapiens	total RNA	biotin	Wilms Tumor
sample887	RNA from blood	homo sapiens	total RNA	biotin	Wilms Tumor
sample888	RNA from blood	homo sapiens	total RNA	biotin	Wilms Tumor
sample889	RNA from blood	homo sapiens	total RNA	biotin	Wilms Tumor
sample890	RNA from blood	homo sapiens	total RNA	biotin	Wilms Tumor
sample891	RNA from blood	homo sapiens	total RNA	biotin	Wilms Tumor
sample892	RNA from blood	homo sapiens	total RNA	biotin	others
sample893	RNA from blood	homo sapiens	total RNA	biotin	chronic obstructive pulmonary disease (COPD)
sample894	RNA from blood	homo sapiens	total RNA	biotin	others
sample895	RNA from blood	homo sapiens	total RNA	biotin	others
sample896	RNA from blood	homo sapiens	total RNA	biotin	others
sample897	RNA from blood	homo sapiens	total RNA	biotin	others
sample898	RNA from blood	homo sapiens	total RNA	biotin	others
sample899	RNA from blood	homo sapiens	total RNA	biotin	others
sample900	RNA from blood	homo sapiens	total RNA	biotin	Renal cancer
sample901	RNA from blood	homo sapiens	total RNA	biotin	Renal cancer
sample902	RNA from blood	homo sapiens	total RNA	biotin	colon cancer
sample903	RNA from blood	homo sapiens	total RNA	biotin	colon cancer
sample904	RNA from blood	homo sapiens	total RNA	biotin	colon cancer
sample905	RNA from blood	homo sapiens	total RNA	biotin	colon cancer
sample906	RNA from blood	homo sapiens	total RNA	biotin	colon cancer
sample907	RNA from blood	homo sapiens	total RNA	biotin	Wilms Tumor
sample908	RNA from blood	homo sapiens	total RNA	biotin	chronic obstructive pulmonary disease (COPD)
sample909	RNA from blood	homo sapiens	total RNA	biotin	chronic obstructive pulmonary disease (COPD)
sample910	RNA from blood	homo sapiens	total RNA	biotin	chronic obstructive pulmonary disease (COPD)
sample911	RNA from blood	homo sapiens	total RNA	biotin	lung cancer
sample912	RNA from blood	homo sapiens	total RNA	biotin	lung cancer
sample913	RNA from blood	homo sapiens	total RNA	biotin	lung cancer
sample914	RNA from blood	homo sapiens	total RNA	biotin	lung cancer
sample915	RNA from blood	homo sapiens	total RNA	biotin	Wilms Tumor
sample916	RNA from blood	homo sapiens	total RNA	biotin	Wilms Tumor
sample917	RNA from blood	homo sapiens	total RNA	biotin	Wilms Tumor
sample918	RNA from blood	homo sapiens	total RNA	biotin	Wilms Tumor
sample919	RNA from blood	homo sapiens	total RNA	biotin	Wilms Tumor
sample920	RNA from blood	homo sapiens	total RNA	biotin	lung cancer
sample921	RNA from blood	homo sapiens	total RNA	biotin	prostate cancer
sample922	RNA from blood	homo sapiens	total RNA	biotin	prostate cancer
sample923	RNA from blood	homo sapiens	total RNA	biotin	prostate cancer
sample924	RNA from blood	homo sapiens	total RNA	biotin	benign prostate hyperplasia
sample925	RNA from blood	homo sapiens	total RNA	biotin	benign prostate hyperplasia
sample926	RNA from blood	homo sapiens	total RNA	biotin	prostate cancer
sample927	RNA from blood	homo sapiens	total RNA	biotin	prostate cancer
sample928	RNA from blood	homo sapiens	total RNA	biotin	Wilms Tumor
sample929	RNA from blood	homo sapiens	total RNA	biotin	Wilms Tumor
sample930	RNA from blood	homo sapiens	total RNA	biotin	Wilms Tumor
sample931	RNA from blood	homo sapiens	total RNA	biotin	Wilms Tumor
sample932	RNA from blood	homo sapiens	total RNA	biotin	Wilms Tumor
sample933	RNA from blood	homo sapiens	total RNA	biotin	Wilms Tumor
sample934	RNA from blood	homo sapiens	total RNA	biotin	Wilms Tumor
sample935	RNA from blood	homo sapiens	total RNA	biotin	Wilms Tumor
sample936	RNA from blood	homo sapiens	total RNA	biotin	prostate cancer
sample937	RNA from blood	homo sapiens	total RNA	biotin	prostate cancer
sample938	RNA from blood	homo sapiens	total RNA	biotin	prostate cancer
sample939	RNA from blood	homo sapiens	total RNA	biotin	benign prostate hyperplasia
sample940	RNA from blood	homo sapiens	total RNA	biotin	benign prostate hyperplasia
sample941	RNA from blood	homo sapiens	total RNA	biotin	benign prostate hyperplasia
sample942	RNA from blood	homo sapiens	total RNA	biotin	benign prostate hyperplasia
sample943	RNA from blood	homo sapiens	total RNA	biotin	prostate cancer
sample944	RNA from blood	homo sapiens	total RNA	biotin	chronic obstructive pulmonary disease (COPD)
sample945	RNA from blood	homo sapiens	total RNA	biotin	benign prostate hyperplasia
sample946	RNA from blood	homo sapiens	total RNA	biotin	chronic obstructive pulmonary disease (COPD)
sample947	RNA from blood	homo sapiens	total RNA	biotin	chronic obstructive pulmonary disease (COPD)
sample948	RNA from blood	homo sapiens	total RNA	biotin	lung cancer
sample949	RNA from blood	homo sapiens	total RNA	biotin	lung cancer
sample950	RNA from blood	homo sapiens	total RNA	biotin	lung cancer
sample951	RNA from blood	homo sapiens	total RNA	biotin	psoriasis
sample952	RNA from blood	homo sapiens	total RNA	biotin	psoriasis
sample953	RNA from blood	homo sapiens	total RNA	biotin	others
sample954	RNA from blood	homo sapiens	total RNA	biotin	others
sample955	RNA from blood	homo sapiens	total RNA	biotin	others
sample956	RNA from blood	homo sapiens	total RNA	biotin	psoriasis
sample957	RNA from blood	homo sapiens	total RNA	biotin	psoriasis
sample958	RNA from blood	homo sapiens	total RNA	biotin	lung cancer
sample959	RNA from blood	homo sapiens	total RNA	biotin	lung cancer
sample960	RNA from blood	homo sapiens	total RNA	biotin	lung cancer
sample961	RNA from blood	homo sapiens	total RNA	biotin	prostate cancer
sample962	RNA from blood	homo sapiens	total RNA	biotin	prostate cancer
sample963	RNA from blood	homo sapiens	total RNA	biotin	others
sample964	RNA from blood	homo sapiens	total RNA	biotin	chronic obstructive pulmonary disease (COPD)
sample965	RNA from blood	homo sapiens	total RNA	biotin	prostate cancer
sample966	RNA from blood	homo sapiens	total RNA	biotin	others
sample967	RNA from blood	homo sapiens	total RNA	biotin	others
sample968	RNA from blood	homo sapiens	total RNA	biotin	others
sample969	RNA from blood	homo sapiens	total RNA	biotin	lung cancer
sample970	RNA from blood	homo sapiens	total RNA	biotin	lung cancer
sample971	RNA from blood	homo sapiens	total RNA	biotin	lung cancer
sample972	RNA from blood	homo sapiens	total RNA	biotin	lung cancer
sample973	RNA from blood	homo sapiens	total RNA	biotin	lung cancer
sample974	RNA from blood	homo sapiens	total RNA	biotin	lung cancer
sample975	RNA from blood	homo sapiens	total RNA	biotin	lung cancer
sample976	RNA from blood	homo sapiens	total RNA	biotin	lung cancer
sample977	RNA from blood	homo sapiens	total RNA	biotin	psoriasis
sample978	RNA from blood	homo sapiens	total RNA	biotin	psoriasis
sample979	RNA from blood	homo sapiens	total RNA	biotin	psoriasis
sample980	RNA from blood	homo sapiens	total RNA	biotin	psoriasis
sample981	RNA from blood	homo sapiens	total RNA	biotin	psoriasis
sample982	RNA from blood	homo sapiens	total RNA	biotin	others
sample983	RNA from blood	homo sapiens	total RNA	biotin	others
sample984	RNA from blood	homo sapiens	total RNA	biotin	others
sample985	RNA from blood	homo sapiens	total RNA	biotin	others
sample986	RNA from blood	homo sapiens	total RNA	biotin	others
sample987	RNA from blood	homo sapiens	total RNA	biotin	others
sample988	RNA from blood	homo sapiens	total RNA	biotin	others
sample989	RNA from blood	homo sapiens	total RNA	biotin	psoriasis
sample990	RNA from blood	homo sapiens	total RNA	biotin	others
sample991	RNA from blood	homo sapiens	total RNA	biotin	others
sample992	RNA from blood	homo sapiens	total RNA	biotin	others
sample993	RNA from blood	homo sapiens	total RNA	biotin	others
sample994	RNA from blood	homo sapiens	total RNA	biotin	others
sample995	RNA from blood	homo sapiens	total RNA	biotin	others
sample996	RNA from blood	homo sapiens	total RNA	biotin	others
sample997	RNA from blood	homo sapiens	total RNA	biotin	Wilms Tumor
sample998	RNA from blood	homo sapiens	total RNA	biotin	Wilms Tumor
sample999	RNA from blood	homo sapiens	total RNA	biotin	psoriasis
sample1000	RNA from blood	homo sapiens	total RNA	biotin	psoriasis
sample1001	RNA from blood	homo sapiens	total RNA	biotin	psoriasis
sample1002	RNA from blood	homo sapiens	total RNA	biotin	psoriasis
sample1003	RNA from blood	homo sapiens	total RNA	biotin	psoriasis
sample1004	RNA from blood	homo sapiens	total RNA	biotin	psoriasis
sample1005	RNA from blood	homo sapiens	total RNA	biotin	psoriasis
sample1006	RNA from blood	homo sapiens	total RNA	biotin	prostate cancer
sample1007	RNA from blood	homo sapiens	total RNA	biotin	prostate cancer
sample1008	RNA from blood	homo sapiens	total RNA	biotin	others
sample1009	RNA from blood	homo sapiens	total RNA	biotin	others
sample1010	RNA from blood	homo sapiens	total RNA	biotin	others
sample1011	RNA from blood	homo sapiens	total RNA	biotin	others
sample1012	RNA from blood	homo sapiens	total RNA	biotin	Wilms Tumor
sample1013	RNA from blood	homo sapiens	total RNA	biotin	Wilms Tumor
sample1014	RNA from blood	homo sapiens	total RNA	biotin	others
sample1015	RNA from blood	homo sapiens	total RNA	biotin	others
sample1016	RNA from blood	homo sapiens	total RNA	biotin	others
sample1017	RNA from blood	homo sapiens	total RNA	biotin	others
sample1018	RNA from blood	homo sapiens	total RNA	biotin	benign prostate hyperplasia
sample1019	RNA from blood	homo sapiens	total RNA	biotin	prostate cancer
sample1020	RNA from blood	homo sapiens	total RNA	biotin	benign prostate hyperplasia
sample1021	RNA from blood	homo sapiens	total RNA	biotin	prostate cancer
sample1022	RNA from blood	homo sapiens	total RNA	biotin	prostate cancer
sample1023	RNA from blood	homo sapiens	total RNA	biotin	prostate cancer
sample1024	RNA from blood	homo sapiens	total RNA	biotin	Wilms Tumor
sample1025	RNA from blood	homo sapiens	total RNA	biotin	Wilms Tumor
sample1026	RNA from blood	homo sapiens	total RNA	biotin	Wilms Tumor
sample1027	RNA from blood	homo sapiens	total RNA	biotin	Wilms Tumor
sample1028	RNA from blood	homo sapiens	total RNA	biotin	Wilms Tumor
sample1029	RNA from blood	homo sapiens	total RNA	biotin	Wilms Tumor
sample1030	RNA from blood	homo sapiens	total RNA	biotin	Wilms Tumor
sample1031	RNA from blood	homo sapiens	total RNA	biotin	Wilms Tumor
sample1032	RNA from blood	homo sapiens	total RNA	biotin	Wilms Tumor
sample1033	RNA from blood	homo sapiens	total RNA	biotin	Wilms Tumor
sample1034	RNA from blood	homo sapiens	total RNA	biotin	Wilms Tumor
sample1035	RNA from blood	homo sapiens	total RNA	biotin	Wilms Tumor
sample1036	RNA from blood	homo sapiens	total RNA	biotin	Wilms Tumor
sample1037	RNA from blood	homo sapiens	total RNA	biotin	Wilms Tumor
sample1038	RNA from blood	homo sapiens	total RNA	biotin	Wilms Tumor
sample1039	RNA from blood	homo sapiens	total RNA	biotin	Wilms Tumor
sample1040	RNA from blood	homo sapiens	total RNA	biotin	Wilms Tumor
sample1041	RNA from blood	homo sapiens	total RNA	biotin	Wilms Tumor
sample1042	RNA from blood	homo sapiens	total RNA	biotin	Renal cancer
sample1043	RNA from blood	homo sapiens	total RNA	biotin	Wilms Tumor
sample1044	RNA from blood	homo sapiens	total RNA	biotin	others
sample1045	RNA from blood	homo sapiens	total RNA	biotin	others
sample1046	RNA from blood	homo sapiens	total RNA	biotin	others
sample1047	RNA from blood	homo sapiens	total RNA	biotin	others
sample1048	RNA from blood	homo sapiens	total RNA	biotin	others
sample1049	RNA from blood	homo sapiens	total RNA	biotin	others
