# Supplementary material for: miRNAs can be generally associated with human pathologies as exemplified for miR-144*
Source: BMC Med. 2014 Dec 3;12:224. doi: 10.1186/s12916-014-0224-0 (PMC4268797; doi:10.1186/s12916-014-0224-0)
Supplement: Additional file 1: Table S1. — Information on the 1,049 samples included in the study, matching the information stored in the Gene Expression omnibus. Table S2. Average expression, P values, and AUC for the comparison of diseases versus controls. Table S3. Average expression, P values, and AUC for the comparison of cancer diseases versus controls. Table S4. Average expression, P values, and AUC for the comparison of cancer diseases versus non-cancer diseases. Table S5. AUC values and P values for all pair-wise comparisons. Table S6. Patient characteristics of the independent breast cancer cohort. Figure S1. Stability analysis of miRNAs over 2 months for three individuals. [file 12916_2014_224_MOESM1_ESM.zip › Supplemental Table 2.xlsx]

## Sheet: 15_dmat_control_vs_diseased
	median g1	median g2	qmedian	logqmedian	wmw_rawp	wmw_adjp	ttest_rawp	ttest_adjp	AUC
hsa-miR-576-5p	1	1	1	0	3.93398e-06	6.95003e-05	5.57231e-19	4.72532e-16	0.632008
hsa-miR-130b*	1	4.4826	0.223085	-1.5002	1.3827e-08	8.37523e-07	5.31019e-18	2.25152e-15	0.666463
hsa-miR-132*	1	5.31625	0.188102	-1.67077	3.44482e-08	1.82575e-06	3.39883e-17	9.60735e-15	0.662833
hsa-miR-126*	1	11.1675	0.0895452	-2.41301	1.65301e-05	0.000226089	2.23636e-15	4.74107e-13	0.62963
hsa-miR-892a	1	14.8406	0.0673829	-2.69736	4.53546e-07	1.53843e-05	3.55266e-15	6.02532e-13	0.654735
hsa-miR-135a*	1	15.3015	0.0653532	-2.72795	3.08132e-08	1.74197e-06	1.67307e-14	2.3646e-12	0.668595
hsa-miR-135a	1	1	1	0	5.61677e-05	0.000610644	3.10875e-13	3.76603e-11	0.615104
hsa-miR-145	143.07	218.697	0.654192	-0.424354	4.47145e-06	7.58357e-05	5.32814e-13	5.64783e-11	0.643737
hsa-miR-885-5p	7.61463	30.1629	0.25245	-1.37654	1.11507e-07	4.97672e-06	1.00049e-12	9.42684e-11	0.664989
hsa-miR-1303	22.7536	34.5093	0.659346	-0.416506	3.03222e-05	0.000383779	4.1728e-12	3.25621e-10	0.630349
hsa-miR-548i	1	6.20234	0.16123	-1.82493	2.26179e-05	0.000304443	4.22385e-12	3.25621e-10	0.626551
hsa-miR-720	3956.86	6377.97	0.620394	-0.4774	7.97171e-09	6.76001e-07	9.40174e-12	6.6439e-10	0.680677
hsa-miR-125a-3p	16.2462	32.0222	0.507342	-0.67857	9.1336e-06	0.000135882	1.555e-11	1.01434e-09	0.638514
hsa-miR-20b	3395.23	1709.63	1.98595	0.686097	1.00959e-15	4.58624e-13	1.837e-11	1.1127e-09	0.751396
hsa-miR-373	1	14.8501	0.0673396	-2.69801	3.84561e-06	6.95003e-05	2.52654e-11	1.42834e-09	0.640766
hsa-miR-204	1	1	1	0	5.20794e-06	8.49294e-05	1.46369e-10	7.75756e-09	0.629594
hsa-miR-197	721.197	956.034	0.754363	-0.281882	7.90095e-05	0.000779071	2.56524e-10	1.2796e-08	0.623658
hsa-miR-144*	761.815	358.66	2.12406	0.753327	1.08166e-15	4.58624e-13	2.86287e-10	1.31756e-08	0.751156
hsa-miR-539	1	3.17183	0.315275	-1.15431	3.04705e-06	5.742e-05	2.95209e-10	1.31756e-08	0.637705
hsa-miR-483-3p	20.4235	44.2977	0.461051	-0.774246	8.20008e-05	0.000799272	5.54647e-10	2.3517e-08	0.62258
hsa-miR-1228*	1132.43	1568.78	0.721855	-0.32593	1.47275e-06	3.67322e-05	6.30394e-10	2.54559e-08	0.650823
hsa-miR-1262	1	1	1	0	0.000699247	0.00403375	7.43433e-10	2.86559e-08	0.595433
hsa-miR-409-3p	28.147	56.7543	0.495946	-0.701289	8.54287e-07	2.41478e-05	8.01828e-10	2.9563e-08	0.65398
hsa-let-7e*	1	16.6227	0.0601586	-2.81077	1.88623e-06	4.44312e-05	1.02483e-09	3.62106e-08	0.646127
hsa-miR-330-5p	7.31768	27.2948	0.268098	-1.3164	2.25045e-06	4.84699e-05	1.13001e-09	3.833e-08	0.647451
hsa-miR-17	8517.28	5247.36	1.62315	0.484371	4.03543e-12	1.14068e-09	1.54618e-09	5.04293e-08	0.717217
hsa-miR-658	35.3043	60.1646	0.586796	-0.533078	2.329e-07	8.97724e-06	1.66217e-09	5.22045e-08	0.661929
hsa-miR-223	1763.65	2239.34	0.787575	-0.238797	2.09819e-06	4.68228e-05	2.72681e-09	8.25835e-08	0.648583
hsa-miR-576-3p	1	9.67612	0.103347	-2.26966	7.84189e-06	0.000123147	3.10005e-09	9.06498e-08	0.635387
hsa-miR-1260	2352.4	3306.92	0.711356	-0.340583	2.53939e-06	4.99984e-05	3.84417e-09	1.06786e-07	0.647337
hsa-miR-142-3p	1	22.1592	0.045128	-3.09825	0.000541193	0.00325483	3.90375e-09	1.06786e-07	0.60549
hsa-miR-1225-5p	59.613	87.3329	0.682594	-0.381855	1.15921e-06	3.07192e-05	5.47201e-09	1.45008e-07	0.652327
hsa-miR-1226	55.0155	74.9528	0.734002	-0.309244	2.28632e-06	4.84699e-05	6.3025e-09	1.6186e-07	0.648062
hsa-miR-151-3p	566.001	743.322	0.761448	-0.272534	0.000101059	0.000952204	6.48967e-09	1.6186e-07	0.621801
hsa-miR-194*	29.6575	53.9438	0.549786	-0.598226	9.91591e-07	2.71248e-05	9.35653e-09	2.20407e-07	0.653195
hsa-miR-548b-5p	1	1	1	0	0.0116092	0.0357985	9.40201e-09	2.20407e-07	0.570688
hsa-miR-432	1	3.28813	0.304124	-1.19032	0.000109297	0.00101851	9.61682e-09	2.20407e-07	0.613625
hsa-let-7d*	75.489	120.645	0.62571	-0.468868	2.56372e-05	0.000334467	1.40106e-08	3.12658e-07	0.631859
hsa-miR-519e	1	1.62274	0.616243	-0.484114	0.00166692	0.00812383	1.567e-08	3.40721e-07	0.592013
hsa-miR-1469	148.348	197.689	0.750409	-0.287137	6.77893e-05	0.000692595	1.63273e-08	3.46139e-07	0.624808
hsa-miR-1246	1	12.1217	0.0824969	-2.49499	2.39521e-06	4.95399e-05	1.73806e-08	3.59483e-07	0.642167
hsa-miR-302c*	11.2812	25.3043	0.445822	-0.807836	0.000322883	0.00228171	1.84544e-08	3.72602e-07	0.611966
hsa-miR-363	4058.38	2954.73	1.37352	0.317375	8.82592e-09	6.80398e-07	3.40082e-08	6.70673e-07	0.680144
hsa-miR-1275	54.1532	84.9778	0.637263	-0.450573	3.01492e-05	0.000383779	4.55692e-08	8.78243e-07	0.630703
hsa-miR-34a	7.86821	22.8203	0.34479	-1.06482	4.42704e-05	0.000513944	5.34593e-08	1.00111e-06	0.626737
hsa-miR-106a	6712.01	4487.37	1.49576	0.402632	1.9084e-09	2.69721e-07	5.43055e-08	1.00111e-06	0.688087
hsa-miR-449b	29.1131	33.5665	0.867326	-0.142341	0.00608423	0.0209733	5.58539e-08	1.00775e-06	0.585741
hsa-miR-135b	1	5.96783	0.167565	-1.78638	7.40486e-05	0.000738743	6.63418e-08	1.17204e-06	0.617728
hsa-miR-222	551.023	417.425	1.32005	0.277672	1.46859e-09	2.49073e-07	7.26992e-08	1.25814e-06	0.689459
hsa-miR-1290	1	1	1	0	0.00123794	0.0065133	7.92847e-08	1.34467e-06	0.592396
hsa-miR-1268	252.649	358.66	0.704424	-0.350375	0.000318717	0.00228171	9.72902e-08	1.61769e-06	0.612768
hsa-miR-920	23.8541	35.1652	0.678346	-0.388098	0.000239434	0.00186275	1.06544e-07	1.73748e-06	0.614901
hsa-miR-105*	5.37226	12.6523	0.424608	-0.85659	0.0225151	0.058334	1.11628e-07	1.78605e-06	0.569712
hsa-miR-520c-3p	1	1.52741	0.654704	-0.423572	0.0173331	0.0479921	1.30654e-07	2.05175e-06	0.569766
hsa-miR-766	423.146	539.864	0.783801	-0.2436	0.000411937	0.00270793	1.63962e-07	2.528e-06	0.61066
hsa-miR-1908	917.161	1253.57	0.731639	-0.312469	0.000302715	0.0022717	1.68859e-07	2.557e-06	0.613182
hsa-miR-302c	1	19.637	0.0509242	-2.97742	5.05044e-09	4.75864e-07	1.86901e-07	2.74607e-06	0.680108
hsa-miR-126	1865.05	1095.66	1.70221	0.531928	3.62541e-09	3.84293e-07	1.87821e-07	2.74607e-06	0.684834
hsa-miR-29a*	1	1	1	0	0.000308546	0.00228171	2.42323e-07	3.44438e-06	0.603604
hsa-miR-186	38.8495	54.7905	0.709055	-0.343822	0.000459533	0.00286532	2.43706e-07	3.44438e-06	0.609672
hsa-miR-93	3855.34	2717.28	1.41882	0.349826	2.37581e-09	2.87812e-07	2.54999e-07	3.54491e-06	0.686973
hsa-miR-20a	3670.26	1927	1.90465	0.644299	5.89415e-11	1.24956e-08	2.80903e-07	3.84203e-06	0.705063
hsa-miR-1207-5p	379.672	556.563	0.682172	-0.382473	5.59447e-06	8.95115e-05	3.82021e-07	5.14212e-06	0.642263
hsa-miR-507	4.68184	16.4054	0.285384	-1.25392	0.00232862	0.0107319	3.96225e-07	5.24998e-06	0.59351
hsa-miR-1321	2.53408	15.7686	0.160704	-1.82819	0.000457675	0.00286532	4.04926e-07	5.28273e-06	0.607401
hsa-miR-1279	1	1.47021	0.680175	-0.385405	4.36487e-05	0.000513944	5.33671e-07	6.85686e-06	0.619351
hsa-miR-302d	1	1	1	0	0.000185948	0.00154264	7.71418e-07	9.76362e-06	0.60685
hsa-miR-939	39.3707	64.4733	0.610651	-0.493229	5.72773e-05	0.000614825	8.34876e-07	1.04114e-05	0.626024
hsa-miR-663	290.21	367.297	0.790123	-0.235567	0.000382886	0.0025975	8.53678e-07	1.04916e-05	0.611265
hsa-miR-374b*	7.19757	21.6294	0.332768	-1.10031	6.34821e-05	0.000664602	1.06085e-06	1.28514e-05	0.623988
hsa-miR-520e	1	1	1	0	0.00586166	0.0204555	1.2028e-06	1.43658e-05	0.57908
hsa-miR-133a	36.2567	45.7446	0.792588	-0.232451	0.00484911	0.018174	1.2766e-06	1.50355e-05	0.588089
hsa-miR-92b*	127.142	169.008	0.752281	-0.284645	0.000472732	0.00290502	1.4623e-06	1.69868e-05	0.609516
hsa-miR-491-5p	82.1897	103.687	0.792674	-0.232343	0.000199955	0.00161487	1.51426e-06	1.73526e-05	0.616512
hsa-miR-624	46.5045	64.5313	0.72065	-0.327601	9.17359e-05	0.000874068	1.57154e-06	1.77689e-05	0.62252
hsa-miR-518f	50.63	62.2944	0.812753	-0.207328	0.00565341	0.0202839	1.80846e-06	2.01786e-05	0.586646
hsa-miR-25*	51.2309	68.2915	0.750181	-0.287441	0.000190472	0.00155308	1.89022e-06	2.0817e-05	0.616889
hsa-miR-484	6712.01	8272.85	0.81133	-0.209081	2.56777e-07	9.46727e-06	2.04756e-06	2.22607e-05	0.661186
hsa-miR-520f	1	1	1	0	0.00322145	0.0135237	2.3645e-06	2.53809e-05	0.585783
hsa-miR-27a*	27.0593	36.8072	0.735164	-0.307661	0.000440351	0.00280765	2.60259e-06	2.75875e-05	0.609965
hsa-miR-708	31.2736	43.2388	0.723276	-0.323964	0.00715954	0.0241884	3.51146e-06	3.6762e-05	0.584142
hsa-miR-518c*	43.7137	53.8496	0.811773	-0.208535	0.00568693	0.0202839	4.61137e-06	4.76883e-05	0.586604
hsa-miR-374b	528.968	303.885	1.74069	0.554279	1.18554e-08	8.37523e-07	4.80817e-06	4.91244e-05	0.678623
hsa-miR-106b	11348.6	8761.7	1.29525	0.258707	6.42073e-07	1.94457e-05	5.0552e-06	5.10334e-05	0.655843
hsa-miR-423-3p	1087.79	1253.57	0.867757	-0.141843	0.000690911	0.00401296	5.18946e-06	5.17725e-05	0.606287
hsa-miR-668	32.5474	45.2243	0.71969	-0.328935	0.00111965	0.00597148	5.67451e-06	5.59533e-05	0.602028
hsa-miR-23b	3140.74	3855.34	0.814649	-0.204998	1.57837e-05	0.00021942	5.78272e-06	5.63649e-05	0.635147
hsa-miR-26b*	5.54123	18.1423	0.305432	-1.18603	0.00355472	0.0147044	6.10088e-06	5.87903e-05	0.589431
hsa-miR-1258	1	1	1	0	0.00649722	0.0222163	6.34826e-06	6.00202e-05	0.575924
hsa-miR-1909*	27.9902	43.3124	0.64624	-0.436584	0.000584985	0.00349343	6.37006e-06	6.00202e-05	0.607629
hsa-miR-934	70.4414	48.3177	1.45788	0.376983	5.98616e-07	1.8801e-05	6.55201e-06	6.10561e-05	0.656184
hsa-miR-508-3p	1	7.59032	0.131747	-2.02687	0.000292634	0.00221566	6.78163e-06	6.2509e-05	0.607904
hsa-miR-297	44.2929	53.3348	0.830468	-0.185765	0.0168607	0.0471878	7.72759e-06	7.04623e-05	0.574833
hsa-miR-616	11.8922	24.4588	0.486212	-0.72111	0.00128259	0.00667261	7.83466e-06	7.06786e-05	0.600028
hsa-miR-93*	1031.88	1395.47	0.739452	-0.301846	8.03782e-07	2.35037e-05	9.41682e-06	8.36802e-05	0.654567
hsa-miR-1227	60.6076	72.6895	0.833788	-0.181776	0.000397345	0.00265314	9.47323e-06	8.36802e-05	0.610953
hsa-miR-590-5p	148.916	118.952	1.2519	0.224664	1.2034e-06	3.09238e-05	9.8401e-06	8.60248e-05	0.652099
hsa-miR-499-5p	10.1096	23.3801	0.432403	-0.838398	0.000187373	0.00154264	1.02784e-05	8.89393e-05	0.616147
hsa-miR-541*	1	4.10605	0.243543	-1.41246	0.0165403	0.0465985	1.19811e-05	0.000102626	0.571126
hsa-miR-1911	26.1485	33.1814	0.788047	-0.238198	0.0051581	0.0190256	1.24603e-05	0.000105664	0.587419
hsa-miR-675	132.882	161.317	0.823728	-0.193915	0.00526788	0.0191724	1.36209e-05	0.000114362	0.587413
hsa-miR-1269	32.8439	45.0307	0.729366	-0.315579	5.44414e-05	0.000599562	1.49545e-05	0.000124327	0.626354
hsa-miR-148a	969.262	752.569	1.28794	0.253043	1.33672e-07	5.66769e-06	1.57178e-05	0.000128625	0.665205
hsa-miR-574-5p	618.741	605.487	1.02189	0.0216536	0.571007	0.689764	1.57748e-05	0.000128625	0.517754
hsa-miR-346	61.182	68.4538	0.893771	-0.112306	0.00662277	0.0225547	1.80913e-05	0.000146109	0.585064
hsa-miR-380*	77.9054	55.3634	1.40716	0.341576	5.38899e-07	1.75764e-05	2.13484e-05	0.000170788	0.656981
hsa-miR-548d-3p	51.985	27.2386	1.90851	0.646321	5.0639e-08	2.52599e-06	2.17736e-05	0.00017256	0.669578
hsa-miR-624*	23.1884	36.168	0.64113	-0.444523	0.00569942	0.0202839	2.20211e-05	0.000172906	0.586292
hsa-miR-328	65.1184	80.4665	0.809261	-0.211633	0.00736099	0.0247703	2.23988e-05	0.000173483	0.58392
hsa-miR-566	92.7486	75.6475	1.22606	0.203808	9.06807e-06	0.000135882	2.25037e-05	0.000173483	0.639035
hsa-miR-660	448.541	308.509	1.4539	0.37425	2.01174e-06	4.6107e-05	2.31593e-05	0.000176929	0.648876
hsa-miR-133b	9.24762	26.7294	0.345972	-1.0614	0.000320951	0.00228171	2.3691e-05	0.000177974	0.611612
hsa-miR-19b	10571.6	12320.3	0.858062	-0.153079	0.000159341	0.00137879	2.37159e-05	0.000177974	0.617986
hsa-miR-1257	1	1.99357	0.501614	-0.689925	0.0285937	0.0698774	2.51227e-05	0.000186878	0.564291
hsa-miR-302f	1	1	1	0	0.0595957	0.127619	2.5904e-05	0.000191014	0.554066
hsa-miR-29c*	1.47915	6.08794	0.242963	-1.41484	0.0688543	0.142003	3.43381e-05	0.000249483	0.554228
hsa-miR-1252	1	9.51025	0.10515	-2.25237	0.000147094	0.00130586	3.44216e-05	0.000249483	0.614673
hsa-miR-144	1947.65	1395.47	1.39569	0.333392	2.59426e-06	4.99984e-05	3.87941e-05	0.000278792	0.647247
hsa-miR-582-3p	52.5541	77.0825	0.681791	-0.383033	0.000134187	0.00122355	4.23325e-05	0.000301664	0.619627
hsa-miR-208b	58.0858	37.9546	1.5304	0.42553	4.2467e-06	7.34938e-05	4.38067e-05	0.000308832	0.643569
hsa-miR-1915	581.028	684.207	0.849199	-0.163462	0.0266777	0.0664326	4.44087e-05	0.000308832	0.56943
hsa-miR-625	67.091	98.2729	0.682701	-0.381698	0.00315911	0.0133946	4.4431e-05	0.000308832	0.592468
hsa-miR-558	92.6459	59.0307	1.56945	0.450726	1.00606e-07	4.73967e-06	4.77485e-05	0.000329193	0.666733
hsa-miR-548j	1	5.48522	0.182308	-1.70206	0.00573734	0.0202839	5.24309e-05	0.00035856	0.582333
hsa-miR-302e	2.62464	11.7066	0.224201	-1.49521	0.00409168	0.0161293	6.19434e-05	0.000420224	0.587466
hsa-miR-103	8272.85	5780.2	1.43124	0.358542	5.11781e-06	8.49294e-05	6.68929e-05	0.0004502	0.642802
hsa-miR-193b	47.7877	70.5655	0.67721	-0.389775	4.48206e-05	0.000513944	7.85427e-05	0.000522519	0.627839
hsa-miR-583	33.698	44.0937	0.764238	-0.268876	0.032838	0.0777839	7.88708e-05	0.000522519	0.566825
hsa-let-7c*	9.34676	17.5866	0.53147	-0.632109	0.0270981	0.0671907	8.31981e-05	0.000546915	0.567927
hsa-miR-140-5p	9.12893	23.8095	0.383416	-0.958634	0.00372532	0.0151879	8.39368e-05	0.000547526	0.589952
hsa-miR-92a-1*	3.47402	20.5341	0.169183	-1.77677	0.000143907	0.00129822	8.55774e-05	0.000551058	0.61753
hsa-miR-1274a	138.141	169.772	0.813687	-0.206179	0.0180622	0.0494089	8.5778e-05	0.000551058	0.574073
hsa-miR-26a-2*	1	1	1	0	0.00600113	0.0207713	9.23299e-05	0.00058869	0.57711
hsa-miR-940	167.482	190.876	0.877438	-0.130749	0.00100185	0.00544597	9.40265e-05	0.000595033	0.60307
hsa-miR-26a-1*	8.01406	12.9955	0.616681	-0.483403	0.0579195	0.124659	9.54123e-05	0.000599331	0.557774
hsa-miR-18a	1172.18	743.322	1.57694	0.455489	1.30131e-08	8.37523e-07	9.83634e-05	0.000613325	0.67812
hsa-miR-24-2*	155.47	116.36	1.33611	0.289764	2.15224e-07	8.69096e-06	0.000104603	0.000647468	0.662456
hsa-miR-1231	65.2307	88.9345	0.733469	-0.30997	0.00162217	0.00795144	0.000112379	0.000690561	0.598734
hsa-miR-891b	73.652	50.1184	1.46956	0.384963	1.06564e-05	0.000153163	0.000120976	0.00073804	0.637831
hsa-miR-661	27.3482	36.0107	0.759446	-0.275166	0.0275652	0.0680575	0.00012771	0.000773559	0.568849
hsa-miR-519c-5p	108.106	125.016	0.86474	-0.145327	0.00977447	0.0311607	0.000131338	0.000784951	0.580943
hsa-miR-365	58.8177	71.5856	0.821642	-0.196451	0.00584844	0.0204555	0.000131442	0.000784951	0.586334
hsa-miR-33a	103.325	73.6053	1.40376	0.339158	1.80321e-06	4.36893e-05	0.000146666	0.000869741	0.649559
hsa-miR-200b*	50.7219	60.8364	0.833742	-0.181831	0.00149742	0.0075	0.0001486	0.00087509	0.599435
hsa-miR-29b-1*	1	1.04826	0.953962	-0.0471319	0.00375024	0.0152163	0.000157533	0.000921299	0.584483
hsa-miR-10b	49.8639	56.9659	0.875329	-0.133156	0.0165316	0.0465985	0.000164726	0.000954379	0.575085
hsa-miR-574-3p	2141.47	2848.46	0.751798	-0.285287	0.00358322	0.0147504	0.000165441	0.000954379	0.591234
hsa-miR-206	1	4.98499	0.200602	-1.60643	0.000705355	0.00404149	0.000183264	0.00105005	0.600854
hsa-miR-23a	3855.34	4732.88	0.814586	-0.205076	0.000312335	0.00228171	0.000184631	0.00105079	0.61287
hsa-miR-1249	81.8499	105.442	0.776258	-0.253271	0.00240101	0.0110057	0.000193041	0.00109132	0.595092
hsa-miR-302a	1	3.0622	0.326562	-1.11913	0.00250914	0.0113784	0.000197798	0.00111081	0.588946
hsa-miR-744*	30.0322	40.0184	0.75046	-0.287069	0.0108595	0.0341068	0.000199647	0.00111382	0.579685
hsa-miR-454	145.81	98.2729	1.48373	0.394557	8.2056e-06	0.000126515	0.000207211	0.00114847	0.639712
hsa-miR-664	285.129	352.624	0.808592	-0.212461	0.0492681	0.10937	0.000214304	0.00118006	0.561601
hsa-miR-580	31.257	40.2319	0.776922	-0.252416	0.0959167	0.183192	0.00022667	0.00124011	0.552071
hsa-miR-622	55.2757	70.5655	0.783325	-0.244208	0.00246333	0.0112307	0.000242716	0.00131938	0.59484
hsa-miR-301a	265.334	206.946	1.28214	0.248533	8.47421e-05	0.000816605	0.000245708	0.00132714	0.623137
hsa-miR-9	1	1.71806	0.58205	-0.541199	0.0772349	0.155202	0.000267652	0.00143651	0.551874
hsa-miR-943	26.3611	33.8391	0.779011	-0.24973	0.0176896	0.0486955	0.000277493	0.00147996	0.574115
hsa-miR-331-3p	842.528	969.262	0.869247	-0.140128	0.0306792	0.0736996	0.000282016	0.00149183	0.567705
hsa-miR-563	1	2.23284	0.44786	-0.803275	0.0732292	0.148206	0.000283236	0.00149183	0.552724
hsa-miR-296-5p	290.21	344.242	0.84304	-0.170741	0.0031014	0.0133891	0.000292286	0.00152999	0.592654
hsa-miR-1261	1	5.79051	0.172696	-1.75622	0.00124429	0.0065133	0.000296371	0.00154186	0.595948
hsa-miR-770-5p	48.999	60.6022	0.808535	-0.212531	0.00948067	0.030556	0.000309486	0.00159534	0.581267
hsa-miR-450a	1	11.2143	0.0891722	-2.41719	0.00172964	0.00824006	0.000310414	0.00159534	0.595008
hsa-miR-619	42.9813	53.9893	0.796108	-0.22802	0.00315662	0.0133946	0.000313896	0.00160352	0.592426
hsa-miR-146b-3p	70.3463	48.3177	1.45591	0.375632	2.97644e-07	1.05168e-05	0.000344868	0.00175118	0.660431
hsa-miR-376a*	1	5.14871	0.194223	-1.63875	0.000360674	0.00246654	0.000360682	0.00182058	0.606245
hsa-miR-1304	43.3824	44.8	0.968356	-0.0321557	0.0454112	0.103433	0.000371664	0.00186492	0.562668
hsa-miR-1267	30.545	36.5417	0.835895	-0.179252	0.0362857	0.085473	0.000380362	0.00189734	0.565519
hsa-miR-551b*	36.6199	50.0489	0.731683	-0.312408	0.0226619	0.0584112	0.000390948	0.00193874	0.571305
hsa-miR-154	1	1	1	0	0.0170448	0.0475461	0.000398362	0.00195859	0.569041
hsa-miR-1280	3395.23	4732.88	0.717371	-0.332162	2.40368e-05	0.000318488	0.000399571	0.00195859	0.632278
hsa-miR-26a	7834.98	6712.01	1.16731	0.1547	0.000338461	0.00237202	0.000450949	0.00219773	0.612163
hsa-miR-553	1.41015	12.2612	0.115009	-2.16274	0.00794848	0.0263787	0.000473856	0.00229617	0.580788
hsa-miR-1265	1	5.03956	0.19843	-1.61732	0.0544042	0.118294	0.000497512	0.0023971	0.557253
hsa-miR-9*	95.749	71.4659	1.33979	0.29251	3.27906e-05	0.000408918	0.000506818	0.00242815	0.630104
hsa-miR-191	11348.6	13450.8	0.843716	-0.169939	0.00311045	0.0133891	0.000526182	0.00250675	0.592306
hsa-miR-593	5.47974	10.6027	0.516824	-0.660052	0.120245	0.216953	0.000532047	0.00252054	0.547082
hsa-miR-513c	10.8937	16.2853	0.66893	-0.402076	0.0224131	0.0583017	0.000554234	0.00259961	0.570389
hsa-miR-628-3p	189.746	160.626	1.18129	0.166607	0.000435228	0.00279601	0.000555991	0.00259961	0.610205
hsa-let-7d	2587.06	2141.47	1.20808	0.189029	0.00104475	0.005643	0.000557935	0.00259961	0.602675
hsa-miR-620	11.8454	14.1061	0.839742	-0.17466	0.154335	0.266008	0.000562898	0.0026084	0.543811
hsa-miR-196b	1	1	1	0	0.00410952	0.0161293	0.000604658	0.00278669	0.578392
hsa-miR-331-5p	15.9466	30.3071	0.526168	-0.642135	0.00211887	0.00992709	0.000637639	0.002908	0.595823
hsa-miR-345	128.598	101.913	1.26184	0.23257	5.84704e-05	0.000619786	0.000639762	0.002908	0.625904
hsa-miR-630	25.7326	32.0222	0.803587	-0.21867	0.0566638	0.122579	0.00064127	0.002908	0.559451
hsa-miR-615-3p	27.0498	34.9011	0.775042	-0.254838	0.068766	0.142003	0.000653886	0.00294945	0.556911
hsa-miR-604	82.6389	60.2226	1.37222	0.316433	4.48489e-05	0.000513944	0.000661144	0.0029664	0.627803
hsa-miR-516a-3p	6.7251	14.6165	0.460102	-0.776308	0.0778511	0.15607	0.00068729	0.00306748	0.554234
hsa-miR-1306	19.4671	27.7133	0.702447	-0.353186	0.0167699	0.0470889	0.000692044	0.00307253	0.574157
hsa-miR-181c	144.313	113.639	1.26993	0.238961	0.000157327	0.00137539	0.000696111	0.00307449	0.618393
hsa-miR-203	10.8003	17.475	0.618043	-0.481197	0.0327651	0.0777839	0.000720125	0.00316407	0.565974
hsa-miR-520d-5p	44.4931	54.4691	0.81685	-0.2023	0.0291364	0.0709722	0.000738353	0.00322744	0.568322
hsa-miR-1181	190.499	178.42	1.0677	0.0655074	0.977423	0.985559	0.000753459	0.00327658	0.500893
hsa-miR-1468	1	1	1	0	0.0126083	0.0380493	0.000807568	0.00349397	0.571862
hsa-miR-187	6.20234	14.9808	0.414019	-0.881844	0.0593267	0.127365	0.000842219	0.00362539	0.557918
hsa-miR-30a	328.821	373.394	0.880628	-0.12712	0.126373	0.225134	0.00086598	0.00370884	0.54789
hsa-miR-662	47.8382	58.0398	0.824231	-0.193305	0.0163183	0.0462807	0.000901501	0.00384157	0.575217
hsa-miR-369-5p	22.8668	30.3929	0.752373	-0.284523	0.0208341	0.0553835	0.000940047	0.0039858	0.571976
hsa-miR-32*	11.0231	6.7276	1.63849	0.493777	0.726508	0.821438	0.00100838	0.00425427	0.510507
hsa-miR-101	618.218	470.754	1.31325	0.272504	0.000147833	0.00130586	0.00103357	0.00433896	0.618878
hsa-miR-638	324.048	379.672	0.853495	-0.158415	0.0422673	0.097664	0.00109956	0.00459324	0.563626
hsa-miR-30c	1823.35	2239.34	0.814235	-0.205506	7.26576e-05	0.000733496	0.00114566	0.00476234	0.624239
hsa-miR-138-2*	57.353	39.529	1.45091	0.372191	0.000182892	0.00153557	0.00126393	0.00522836	0.616967
hsa-miR-495	79.3282	55.9327	1.41828	0.349445	4.93082e-05	0.000557511	0.00129857	0.00534558	0.627132
hsa-miR-380	12.7741	17.2738	0.739504	-0.301775	0.0882392	0.172016	0.00136676	0.00559909	0.552443
hsa-miR-147b	22.7554	27.4578	0.828739	-0.18785	0.148967	0.258331	0.00144977	0.00591061	0.544985
hsa-miR-379*	47.3596	53.801	0.880274	-0.127522	0.0888801	0.172868	0.00155968	0.00630146	0.553281
hsa-miR-1274b	734.207	885.062	0.829554	-0.186867	0.0285873	0.0698774	0.0015605	0.00630146	0.56858
hsa-miR-493*	30.6573	28.5713	1.07301	0.0704693	0.390789	0.517795	0.00160293	0.00644211	0.526811
hsa-miR-1264	27.0775	32.5674	0.831427	-0.184612	0.15124	0.261738	0.00165069	0.00660275	0.544835
hsa-miR-589*	71.7697	83.3501	0.861063	-0.149588	0.0128161	0.0385391	0.00168157	0.00668428	0.577972
hsa-miR-552	20.8526	26.2734	0.793679	-0.231077	0.0533381	0.116574	0.00168683	0.00668428	0.56008
hsa-miR-498	14.7185	24.5674	0.599108	-0.512314	0.00451938	0.0173992	0.00170422	0.00672175	0.588047
hsa-miR-129*	37.5307	47.9402	0.782866	-0.244794	0.0251225	0.0635937	0.00190859	0.00749299	0.570095
hsa-miR-377*	1	1	1	0	0.0710967	0.144928	0.00198858	0.00777103	0.548675
hsa-miR-519a	21.1675	25.1518	0.841591	-0.172461	0.164177	0.278444	0.0021426	0.0083345	0.543302
hsa-miR-34b*	38.1423	50.8382	0.750268	-0.287324	0.00346329	0.0144673	0.00215722	0.00835308	0.59154
hsa-miR-637	15.4855	22.352	0.6928	-0.367014	0.0449804	0.102812	0.00223949	0.00863223	0.562087
hsa-miR-524-3p	17.23	24.1766	0.712672	-0.338734	0.0984506	0.18677	0.00226128	0.00867678	0.551305
hsa-miR-1180	77.832	88.046	0.883992	-0.123307	0.0137167	0.0403882	0.00229238	0.00875647	0.577212
hsa-miR-653	34.3763	45.7838	0.750839	-0.286564	0.0454957	0.103433	0.00238885	0.00908404	0.562572
hsa-miR-340*	11.0757	12.2134	0.906844	-0.0977846	0.169783	0.284537	0.00243255	0.00914948	0.54208
hsa-miR-608	26.0206	44.8592	0.580051	-0.544639	0.00412742	0.0161293	0.00243274	0.00914948	0.589431
hsa-miR-645	38.5074	48.5131	0.793752	-0.230984	0.0400129	0.0932168	0.00243842	0.00914948	0.564309
hsa-miR-211	1	1	1	0	0.195834	0.318326	0.002562	0.00957082	0.535814
hsa-miR-517c	19.2838	25.5876	0.753641	-0.28284	0.0578243	0.124659	0.00264533	0.00983879	0.55902
hsa-miR-502-5p	13.6475	14.3091	0.953765	-0.047338	0.270524	0.402464	0.00278643	0.0103183	0.533838
hsa-miR-1289	93.2607	78.8105	1.18335	0.168352	0.000222822	0.00174956	0.00292492	0.0107841	0.61565
hsa-miR-548m	1	9.19185	0.108792	-2.21832	0.0334324	0.0789711	0.00295365	0.0108183	0.563836
hsa-miR-617	9.6337	15.183	0.634504	-0.454911	0.0230482	0.059227	0.00295971	0.0108183	0.569886
hsa-miR-27b*	69.3842	56.6399	1.22501	0.202945	0.000640681	0.0037729	0.00299739	0.010909	0.60691
hsa-miR-125b-1*	1	7.1337	0.14018	-1.96483	0.0894342	0.173547	0.0030819	0.0111686	0.550879
hsa-miR-548a-3p	71.8273	56.9659	1.26088	0.231812	0.000434899	0.00279601	0.00311128	0.0112271	0.610193
hsa-miR-423-5p	2919.31	4980.9	0.586101	-0.534263	0.000765466	0.00428693	0.0031351	0.0112651	0.605401
hsa-miR-1538	86.1488	95.516	0.901931	-0.103217	0.10992	0.203966	0.00316068	0.0113091	0.550083
hsa-miR-30d	5247.36	6069.11	0.864602	-0.145486	0.00281453	0.0124309	0.00319528	0.0113849	0.593516
hsa-miR-449a	1	1	1	0	0.036446	0.0856127	0.00325952	0.0115652	0.560356
hsa-miR-877	66.7325	80.0004	0.834152	-0.181339	0.0783831	0.156609	0.00362839	0.0128203	0.555144
hsa-miR-32	117.764	91.464	1.28755	0.252738	0.000507331	0.00309508	0.00369095	0.0129872	0.608923
hsa-miR-1914*	132.503	148.737	0.890851	-0.115578	0.169129	0.284002	0.00389108	0.0135791	0.54308
hsa-miR-497*	111.444	89.872	1.24003	0.215134	5.01251e-05	0.000559291	0.00389118	0.0135791	0.627037
hsa-miR-155	110.657	83.5026	1.32519	0.281558	0.0015733	0.00775673	0.00392629	0.0136455	0.599021
hsa-miR-1909	109.289	134.666	0.811556	-0.208802	0.000265919	0.00203153	0.0039866	0.0137985	0.614236
hsa-miR-548d-5p	1	4.597	0.217533	-1.5254	0.000659993	0.00385982	0.00400421	0.0138031	0.600872
hsa-miR-548k	13.0126	17.5866	0.739916	-0.301218	0.103222	0.193768	0.0040969	0.0140655	0.550382
hsa-miR-193b*	30.2877	42.4416	0.713631	-0.337389	0.0148357	0.0432353	0.00411798	0.0140808	0.576109
hsa-miR-1	10.847	12.6523	0.857315	-0.15395	0.631484	0.740868	0.0041583	0.0141616	0.514604
hsa-miR-337-3p	12.9192	19.2838	0.66995	-0.400552	0.11492	0.210936	0.00435537	0.0147734	0.548675
hsa-miR-519b-3p	26.073	28.8345	0.904231	-0.10067	0.302732	0.439583	0.00454511	0.0153556	0.532107
hsa-miR-595	53.9407	55.9327	0.964385	-0.0362642	0.63166	0.740868	0.00460279	0.0154888	0.514993
hsa-miR-411	46.7852	31.4111	1.48945	0.398404	0.000117863	0.00108639	0.0046694	0.0156508	0.62022
hsa-miR-18b	188.704	153.644	1.22818	0.205537	0.00134295	0.00694406	0.00489364	0.0163378	0.600459
hsa-miR-92b	297.399	333.213	0.892519	-0.113707	0.092288	0.177461	0.00502864	0.0167227	0.552742
hsa-miR-218-1*	73.7361	57.9864	1.27161	0.240283	0.000748369	0.00424775	0.00509137	0.0168652	0.605604
hsa-miR-221	104.663	89.6461	1.16751	0.154875	0.00108398	0.00581779	0.00518784	0.0171178	0.60237
hsa-miR-942	14.7185	28.0833	0.524103	-0.646067	0.0243824	0.0620909	0.00545584	0.0179324	0.569754
hsa-miR-520a-3p	1	1	1	0	0.165356	0.279883	0.00564696	0.0184889	0.540421
hsa-miR-128	569.147	631.995	0.900557	-0.104741	0.017253	0.047969	0.00572188	0.0186621	0.5746
hsa-miR-605	15.6704	18.1995	0.861036	-0.149619	0.238336	0.362202	0.00575233	0.0186896	0.536461
hsa-miR-138	24.3005	39.0593	0.622144	-0.474584	0.00170524	0.00824006	0.00580197	0.0187789	0.598027
hsa-miR-95	17.8675	20.5341	0.870138	-0.139103	0.225454	0.348878	0.00583175	0.0188035	0.537522
hsa-miR-367	77.342	62.3375	1.2407	0.215674	0.00141387	0.00722264	0.00594276	0.0190889	0.59998
hsa-miR-876-3p	10.8937	15.1238	0.720302	-0.328085	0.047673	0.106949	0.00614762	0.0196724	0.561086
hsa-miR-1233	73.3271	64.934	1.12926	0.121559	0.00709335	0.0240606	0.00666796	0.0212333	0.584334
hsa-miR-548p	104.178	81.1444	1.28386	0.249872	0.00264712	0.0117527	0.00668548	0.0212333	0.594151
hsa-miR-1286	111.444	109.886	1.01417	0.0140747	0.606466	0.71727	0.00676533	0.0213398	0.516143
hsa-let-7a	1333.18	969.262	1.37546	0.318789	0.00300617	0.0131404	0.00676934	0.0213398	0.592947
hsa-miR-30c-1*	37.3477	45.4235	0.822211	-0.195758	0.100747	0.1907	0.00682677	0.0214411	0.551299
hsa-miR-597	70.4414	49.7915	1.41473	0.346937	0.000257574	0.00198566	0.00687327	0.0215075	0.61432
hsa-miR-425*	70.7051	76.8172	0.920433	-0.0829113	0.102986	0.193768	0.00709271	0.0221126	0.551083
hsa-miR-944	10.9643	22.5036	0.487223	-0.719034	0.00545771	0.0196942	0.00716788	0.0222651	0.586233
hsa-miR-587	38.9725	48.842	0.79793	-0.225735	0.004659	0.0177966	0.00729841	0.0225878	0.588629
hsa-miR-510	54.4245	68.1103	0.799063	-0.224316	0.00897172	0.0293746	0.00734387	0.0226029	0.581848
hsa-miR-296-3p	35.8878	55.0558	0.651844	-0.427951	0.00145931	0.00741015	0.0073566	0.0226029	0.599584
hsa-miR-765	44.0197	53.5579	0.821908	-0.196127	0.0482779	0.107844	0.00747556	0.0228855	0.561817
hsa-miR-339-5p	631.995	631.995	1	0	0.358199	0.487821	0.00777449	0.0236312	0.528788
hsa-miR-1281	85.829	114.319	0.750787	-0.286634	0.0203844	0.0547023	0.00779548	0.0236312	0.572653
hsa-miR-632	27.8024	31.5373	0.881573	-0.126047	0.103242	0.193768	0.00780276	0.0236312	0.550939
hsa-miR-554	82.7828	68.1142	1.21535	0.195035	0.00220992	0.0102405	0.00785734	0.0237118	0.595864
hsa-miR-520b	11.261	17.1423	0.656912	-0.420206	0.203319	0.326542	0.00790959	0.0237849	0.539163
hsa-miR-515-5p	146.335	123.602	1.18393	0.168837	0.000751371	0.00424775	0.00824014	0.0246913	0.60558
hsa-miR-193a-5p	81.6287	89.7815	0.909193	-0.0951976	0.0442219	0.101352	0.00834159	0.0249073	0.563033
hsa-miR-548c-3p	39.0983	26.8592	1.45568	0.375473	0.000205175	0.00162606	0.00845967	0.0251712	0.615662
hsa-miR-199a-5p	226.776	296.385	0.765138	-0.267699	0.021002	0.0556552	0.00852228	0.0252689	0.572306
hsa-miR-15b	16222.1	14766.4	1.09858	0.0940197	0.0193976	0.0523859	0.00859487	0.0253953	0.572983
hsa-miR-532-3p	3140.74	3855.34	0.814649	-0.204998	0.0111811	0.034731	0.00875572	0.0257807	0.579452
hsa-miR-181a*	93.3668	72.3754	1.29004	0.25467	0.000179948	0.00152596	0.00887126	0.0260305	0.617339
hsa-miR-34a*	94.7571	72.3754	1.30925	0.269451	0.000204798	0.00162606	0.00963237	0.0281664	0.616237
hsa-miR-640	94.3176	70.5017	1.33781	0.291031	0.000444383	0.00281222	0.00989147	0.0288246	0.609965
hsa-miR-516b*	11.1675	22.597	0.494205	-0.704806	0.00393176	0.015727	0.0100822	0.0292335	0.589497
hsa-miR-561	44.5465	29.505	1.50979	0.411973	0.000768412	0.00428693	0.0101007	0.0292335	0.60476
hsa-miR-1185	10.2252	13.3329	0.766914	-0.265381	0.09123	0.175825	0.0101885	0.0293874	0.55155
hsa-miR-1255b	72.0415	79.6609	0.904352	-0.100537	0.117554	0.21346	0.0113857	0.0327289	0.549034
hsa-miR-18b*	70.6294	78.1392	0.903892	-0.101045	0.223141	0.347198	0.0115423	0.0329705	0.538168
hsa-miR-520a-5p	87.0048	97.2811	0.894365	-0.111642	0.0405867	0.094132	0.0115475	0.0329705	0.564153
hsa-miR-665	80.5143	93.4364	0.861702	-0.148846	0.0134002	0.0397868	0.0116282	0.0330896	0.577475
hsa-miR-488	1	13.6189	0.0734272	-2.61146	0.00420587	0.0163604	0.0116848	0.0331241	0.586993
hsa-miR-29b	362.904	325.174	1.11603	0.109778	0.00389225	0.0156534	0.0117184	0.0331241	0.590438
hsa-miR-26b	399.216	254.481	1.56875	0.450276	3.41921e-05	0.000420216	0.0119246	0.0335949	0.62981
hsa-miR-302b*	8.90777	16.8239	0.529472	-0.635875	0.068992	0.142003	0.011968	0.0336056	0.556025
hsa-miR-509-3p	1	1.6704	0.598659	-0.513063	0.0243725	0.0620909	0.0128039	0.035834	0.565974
hsa-miR-1202	208.826	197.283	1.05851	0.0568639	0.902147	0.931816	0.0128881	0.0358502	0.503858
hsa-miR-629*	81.7047	104.551	0.781483	-0.246562	0.00370016	0.0151581	0.0128942	0.0358502	0.590935
hsa-miR-367*	56.1997	38.1509	1.47309	0.387363	0.00017728	0.00151852	0.0130031	0.0360346	0.617309
hsa-miR-21	987.344	776.376	1.27174	0.240382	0.00263045	0.0117401	0.0131916	0.0364381	0.594229
hsa-miR-615-5p	28.1686	35.9716	0.783078	-0.244522	0.0816748	0.160697	0.0132954	0.0366055	0.554395
hsa-miR-548o	105.265	81.7013	1.28842	0.253416	0.00171474	0.00824006	0.0139409	0.0382586	0.598231
hsa-miR-1236	9.89538	29.1423	0.339554	-1.08012	0.000964626	0.00527744	0.014345	0.0392405	0.602675
hsa-miR-1305	71.9261	49.2555	1.46027	0.378619	0.00320149	0.0135068	0.0144813	0.039486	0.592252
hsa-miR-181b	54.882	46.7109	1.17493	0.161208	0.0135421	0.0400129	0.0146191	0.0397339	0.577295
hsa-miR-19b-1*	38.4416	49.5026	0.776557	-0.252885	0.0162066	0.0461181	0.0147603	0.0399556	0.575301
hsa-miR-362-5p	141.799	122.991	1.15293	0.142304	0.00453445	0.0173992	0.0148326	0.0399556	0.588922
hsa-miR-618	10.6964	12.4559	0.858739	-0.15229	0.376142	0.503105	0.0148544	0.0399556	0.527051
hsa-miR-187*	137.982	174.989	0.788518	-0.237601	0.0252244	0.0636615	0.0148891	0.0399556	0.570113
hsa-miR-551b	74.1455	55.2409	1.34222	0.294325	0.000870293	0.00479226	0.0154289	0.0412735	0.60428
hsa-miR-16-2*	84.0925	85.5508	0.982954	-0.0171929	0.329307	0.466977	0.0155574	0.0414865	0.530561
hsa-miR-214	251.075	231.487	1.08462	0.0812293	0.747306	0.837141	0.0160618	0.0426972	0.510099
hsa-miR-130b	1709.63	1451.86	1.17754	0.163428	0.00524552	0.0191724	0.0161535	0.0428068	0.587442
hsa-miR-612	83.2755	71.2672	1.1685	0.155719	0.0148366	0.0432353	0.0164273	0.0433707	0.576319
hsa-miR-545	113.181	81.212	1.39365	0.331927	2.56626e-06	4.99984e-05	0.0164686	0.0433707	0.647325
hsa-miR-611	86.7457	87.8124	0.987852	-0.0122222	0.307752	0.445348	0.0166383	0.0436821	0.531957
hsa-miR-1208	80.2879	69.1007	1.1619	0.150054	0.00642396	0.0220547	0.01686	0.0440226	0.585376
hsa-miR-1179	4.27598	10.9347	0.391047	-0.938929	0.120615	0.217158	0.0168719	0.0440226	0.547201
hsa-miR-129-5p	15.5629	19.2467	0.808603	-0.212447	0.145393	0.25317	0.0172147	0.0447793	0.544775
hsa-miR-217	142.869	111.766	1.27829	0.24552	1.52379e-05	0.000215362	0.017458	0.0452734	0.635501
hsa-miR-514	25.8499	31.7781	0.813448	-0.206473	0.214453	0.335527	0.0178588	0.0461714	0.538779
hsa-miR-579	23.9037	22.2066	1.07642	0.0736433	0.358593	0.487821	0.0180434	0.0465071	0.528513
hsa-miR-671-3p	34.1766	45.4693	0.751642	-0.285495	0.0151891	0.0441107	0.0181368	0.0465825	0.575966
hsa-miR-607	71.1026	59.5	1.195	0.178148	0.00576922	0.0203	0.0181826	0.0465825	0.586472
hsa-miR-589	74.0546	82.8402	0.893945	-0.112111	0.052465	0.114962	0.0187096	0.0477883	0.560751
hsa-miR-659	59.0844	67.5651	0.874481	-0.134125	0.0932765	0.178956	0.0190354	0.0484745	0.552581
hsa-miR-892b	27.3482	34.5989	0.790435	-0.235172	0.0683691	0.141753	0.0198865	0.0504902	0.557007
hsa-miR-556-5p	96.117	76.4855	1.25667	0.228466	0.00595086	0.0206817	0.0202188	0.0511806	0.586149
hsa-miR-924	11.8922	10.433	1.13986	0.130902	0.623684	0.734561	0.0203235	0.0512925	0.514999
hsa-miR-17*	621.662	518.547	1.19885	0.181365	0.00954876	0.030556	0.0205311	0.0516629	0.581195
hsa-miR-29a	692.009	761.815	0.90837	-0.0961038	0.336797	0.472818	0.0210774	0.0528806	0.530094
hsa-miR-224	43.6033	53.6551	0.812659	-0.207444	0.000400959	0.00265635	0.0214554	0.0535613	0.61081
hsa-miR-598	56.1575	44.4397	1.26368	0.234027	0.00475236	0.0180278	0.021475	0.0535613	0.588335
hsa-let-7g*	130.752	107.628	1.21485	0.194621	0.000314321	0.00228171	0.022074	0.0548937	0.612882
hsa-miR-508-5p	104.456	89.9626	1.16111	0.149376	0.00255148	0.0114479	0.0227009	0.0562877	0.594523
hsa-miR-1324	117.764	94.3072	1.24873	0.222126	4.11414e-05	0.000498399	0.0229844	0.0568244	0.628474
hsa-miR-548b-3p	31.2736	34.9869	0.893866	-0.112199	0.285014	0.420334	0.0232954	0.0574259	0.533358
hsa-miR-452	38.1842	47.1127	0.810486	-0.210121	0.0716406	0.145686	0.0234103	0.0575419	0.556378
hsa-miR-33b	127.363	110.209	1.15565	0.144659	0.00486497	0.018174	0.0235831	0.0577991	0.588215
hsa-miR-149*	639.484	692.009	0.924097	-0.0789377	0.128563	0.228077	0.0236647	0.0578318	0.547615
hsa-miR-125b	557.316	631.995	0.881836	-0.125749	0.353125	0.48612	0.0244613	0.059607	0.529094
hsa-miR-802	66.2913	50.2064	1.32038	0.277917	0.00194873	0.00918067	0.0245353	0.0596159	0.596997
hsa-miR-148b	562.855	503.464	1.11797	0.111511	0.0211167	0.055785	0.0248154	0.0601243	0.57224
hsa-miR-541	88.74	75.5779	1.17415	0.160546	0.00574073	0.0202839	0.0249907	0.0603765	0.586532
hsa-miR-411*	44.2286	45.0307	0.982186	-0.0179749	0.963195	0.978191	0.0252215	0.0607609	0.50145
hsa-miR-652	1345.3	1211.62	1.11033	0.104658	0.0173745	0.0479921	0.0258367	0.0620666	0.574504
hsa-miR-99b*	41.2636	45.7209	0.90251	-0.102576	0.319281	0.455042	0.0266971	0.0639523	0.531184
hsa-miR-532-5p	210.717	183.877	1.14597	0.136249	0.0184289	0.0502498	0.0277073	0.0661852	0.573839
hsa-miR-875-5p	26.9936	26.7017	1.01093	0.0108698	0.481211	0.60634	0.0280153	0.066733	0.521953
hsa-miR-562	20.5885	21.2351	0.969552	-0.0309213	0.458905	0.586425	0.0281445	0.0668529	0.522966
hsa-miR-374a	249.572	160.149	1.55837	0.443643	6.62196e-05	0.000684808	0.028369	0.0668529	0.624982
hsa-miR-656	28.5226	37.1709	0.767338	-0.264827	0.00953803	0.030556	0.0284095	0.0668529	0.580979
hsa-miR-214*	54.8939	41.9327	1.3091	0.269338	0.000535071	0.003241	0.028446	0.0668529	0.608342
hsa-miR-938	80.03	82.5	0.970061	-0.0303964	0.156783	0.26859	0.0285296	0.0668529	0.544362
hsa-miR-30a*	30.0713	32.8048	0.916672	-0.0870054	0.106832	0.19867	0.0285386	0.0668529	0.550418
hsa-miR-142-5p	566.001	696.385	0.81277	-0.207307	0.0725375	0.147157	0.0288085	0.0672992	0.556258
hsa-miR-937	49.7429	53.3348	0.932652	-0.0697231	0.21502	0.335795	0.0300132	0.0699208	0.538839
hsa-miR-1301	193.837	152.882	1.26789	0.237354	3.87874e-06	6.95003e-05	0.0301531	0.0700542	0.644665
hsa-miR-371-3p	31.7386	29.933	1.06032	0.0585698	0.941361	0.964099	0.0302639	0.0701196	0.5023
hsa-miR-23b*	17.9085	18.9078	0.94715	-0.0542983	0.211303	0.3343	0.0308467	0.0712751	0.538708
hsa-miR-378*	54.8939	55.8029	0.983711	-0.0164229	0.359155	0.487821	0.0316183	0.0728595	0.528722
hsa-miR-551a	61.2943	57.5932	1.06426	0.0622831	0.0293947	0.0712193	0.0322423	0.074096	0.568209
hsa-miR-450b-3p	29.1616	18.4426	1.58121	0.458191	0.00150354	0.0075	0.033085	0.0758273	0.598398
hsa-miR-486-3p	245.277	273.352	0.897295	-0.108371	0.148458	0.257977	0.0339562	0.0776142	0.545273
hsa-miR-654-5p	158.208	132.045	1.19814	0.180771	0.00047275	0.00290502	0.0344607	0.0785557	0.609516
hsa-miR-492	74.4601	60.6333	1.22804	0.205418	0.00315546	0.0133946	0.034981	0.0795278	0.592468
hsa-miR-570	78.4604	63.0083	1.24524	0.219327	0.00502806	0.0187009	0.0367722	0.0833766	0.587862
hsa-miR-219-5p	51.4111	38.2681	1.34345	0.295237	0.00299781	0.0131404	0.037013	0.0836987	0.592774
hsa-miR-433	96.5206	99.7295	0.967824	-0.032705	0.352922	0.48612	0.0383465	0.0864837	0.529106
hsa-miR-1203	178.42	184.187	0.96869	-0.0318109	0.702147	0.803125	0.0386065	0.0868221	0.511986
hsa-miR-744	636.04	761.815	0.834901	-0.180442	0.0294919	0.0712511	0.0387695	0.0868221	0.568197
hsa-miR-1291	113.157	92.9755	1.21706	0.196441	0.00031818	0.00228171	0.0388095	0.0868221	0.61278
hsa-miR-221*	96.5195	75.8675	1.27221	0.240757	0.0107053	0.0337477	0.0389061	0.0868221	0.579949
hsa-miR-375	5.73451	10.887	0.526728	-0.641071	0.343606	0.47924	0.0397905	0.0885625	0.528752
hsa-miR-1537	37.7619	30.9741	1.21914	0.198148	0.0280713	0.0689984	0.0406535	0.0902465	0.568526
hsa-miR-18a*	160.626	207.883	0.772673	-0.2579	0.152146	0.26277	0.0408725	0.0904958	0.544865
hsa-miR-516b	36.9588	22.1592	1.66787	0.51155	0.000424424	0.00276855	0.0414781	0.0915975	0.609324
hsa-miR-323-3p	62.6426	48.1861	1.30001	0.262375	0.0317639	0.0760899	0.041991	0.0924892	0.567226
hsa-miR-1283	79.8344	69.8892	1.1423	0.133043	0.0134186	0.0397868	0.0422511	0.0927585	0.577433
hsa-miR-556-3p	1	10.3282	0.0968226	-2.33488	0.0440446	0.101219	0.042332	0.0927585	0.560835
hsa-miR-519e*	53.2282	55.6447	0.956573	-0.0443979	0.37528	0.502744	0.0425146	0.0929185	0.527746
hsa-miR-374a*	42.9813	28.5226	1.50692	0.410067	0.00400882	0.01596	0.0427462	0.0931845	0.589737
hsa-miR-92a-2*	3.15467	14.7786	0.213462	-1.5443	0.0512489	0.112588	0.0428926	0.0932639	0.559146
hsa-miR-34c-3p	87.8534	72.8897	1.20529	0.186723	0.00149248	0.0075	0.0435985	0.094459	0.5995
hsa-miR-767-5p	148.61	127.527	1.16532	0.152999	0.00116484	0.00617363	0.043713	0.094459	0.601735
hsa-miR-935	13.6888	22.1118	0.619071	-0.479536	0.0161337	0.0461181	0.0437764	0.094459	0.574696
hsa-miR-202	6.1642	14.3091	0.430789	-0.842137	0.0615636	0.129865	0.044035	0.0947758	0.557181
hsa-miR-1197	28.3835	29.4516	0.963732	-0.0369423	0.315469	0.450367	0.0442431	0.0949826	0.53134
hsa-miR-486-5p	39185.9	39185.9	1	0	0.0154976	0.0447004	0.0445398	0.0953781	0.556809
hsa-miR-181a	568.795	461.444	1.23264	0.209159	0.00406103	0.0160923	0.0448498	0.0958001	0.590018
hsa-miR-520d-3p	3.47402	4.97116	0.698835	-0.358341	0.351308	0.485664	0.0460954	0.0982134	0.527704
hsa-miR-941	109.196	113.639	0.960902	-0.0398827	0.512408	0.636196	0.0467655	0.0993914	0.520528
hsa-miR-487b	53.3931	42.9813	1.24224	0.216917	0.031943	0.0763034	0.0471909	0.0999063	0.567118
hsa-miR-890	18.6685	26.6549	0.700377	-0.356136	0.160311	0.273529	0.0472434	0.0999063	0.543667
hsa-miR-526b	41.9309	43.7138	0.959214	-0.0416406	0.428827	0.556884	0.0474581	0.099966	0.524775
hsa-miR-501-5p	28.7879	38.6876	0.744112	-0.295563	0.236079	0.361363	0.0475074	0.099966	0.536947
hsa-miR-410	74.4601	67.872	1.09707	0.0926393	0.0464699	0.105084	0.0476409	0.0999988	0.562374
hsa-miR-549	50.3563	42.3443	1.18921	0.173291	0.0133097	0.0397417	0.0480821	0.100676	0.577457
hsa-miR-129-3p	86.6609	78.454	1.10461	0.0994899	0.0483262	0.107844	0.0494591	0.103304	0.561859
hsa-miR-635	99.8363	84.9778	1.17485	0.161141	0.000785708	0.00435477	0.0498433	0.10385	0.605191
hsa-miR-1827	39.5922	31.6787	1.2498	0.222987	0.00860906	0.0284065	0.0504543	0.104866	0.582028
hsa-miR-30b*	3.11177	14.3454	0.216917	-1.52824	0.0145716	0.0427569	0.0514725	0.10672	0.57475
hsa-miR-130a	1395.47	1182.04	1.18056	0.16599	0.00354162	0.0147044	0.0518895	0.107224	0.591348
hsa-miR-200c*	38.2919	40.3615	0.948724	-0.0526377	0.131043	0.231993	0.0519685	0.107224	0.547273
hsa-miR-505*	200.682	173.791	1.15474	0.143871	0.0547657	0.118776	0.0524393	0.107873	0.560176
hsa-miR-1470	163.758	160.626	1.0195	0.0193127	0.761981	0.845759	0.0527049	0.107873	0.509494
hsa-miR-616*	54.1826	43.382	1.24896	0.222314	0.0208301	0.0553835	0.0527566	0.107873	0.572318
hsa-miR-300	36.7786	41.7543	0.880834	-0.126886	0.154977	0.266573	0.0527916	0.107873	0.544512
hsa-miR-376a	74.2567	89.7138	0.827706	-0.189097	0.0510479	0.112438	0.0533854	0.108824	0.561122
hsa-miR-30d*	38.9628	42.2183	0.922889	-0.0802459	0.194133	0.317196	0.0537325	0.109269	0.540654
hsa-miR-325	45.9831	46.3096	0.99295	-0.00707538	0.229516	0.353888	0.0544496	0.110462	0.537599
hsa-miR-1278	52.6648	40.882	1.28821	0.253257	0.0120716	0.0366906	0.0549001	0.11111	0.578535
hsa-miR-99a*	40.7257	45.7838	0.889521	-0.117072	0.246198	0.372691	0.0555388	0.111932	0.536318
hsa-miR-569	1.70603	10.3816	0.164333	-1.80586	0.0950516	0.18195	0.0555698	0.111932	0.550376
hsa-miR-339-3p	282.182	291.255	0.968849	-0.0316467	0.345452	0.481023	0.0557298	0.111988	0.529561
hsa-miR-185	24126.5	29787.3	0.809959	-0.210771	0.0292091	0.0709722	0.0560827	0.112431	0.566142
hsa-miR-1272	119.329	98.2729	1.21426	0.194132	0.0110953	0.0345911	0.0563739	0.112748	0.579566
hsa-miR-33b*	134.089	130.767	1.02541	0.0250882	0.83714	0.894074	0.0584	0.116525	0.506445
hsa-miR-606	64.4763	49.0956	1.31328	0.272529	0.017744	0.0486955	0.0586147	0.116679	0.574222
hsa-miR-885-3p	172.024	192.371	0.89423	-0.111792	0.128235	0.227974	0.0594071	0.117979	0.547657
hsa-miR-219-1-3p	28.9268	15.4855	1.868	0.624868	0.0120003	0.0366052	0.0600367	0.118951	0.577038
hsa-miR-496	64.6498	52.4969	1.2315	0.208231	0.00890807	0.0292792	0.0611299	0.120835	0.581896
hsa-miR-1292	57.0746	67.1218	0.850314	-0.16215	0.0207437	0.0553835	0.0617664	0.121809	0.572449
hsa-miR-138-1*	103.028	89.2934	1.15382	0.143076	0.00476207	0.0180278	0.063102	0.124154	0.588431
hsa-miR-643	31.2345	40.8124	0.765318	-0.267463	0.0490552	0.109183	0.0632488	0.124155	0.561619
hsa-miR-873	58.5357	63.0083	0.929016	-0.0736295	0.262189	0.392128	0.0637181	0.124787	0.535114
hsa-miR-223*	36.3911	30.6094	1.18889	0.173017	0.0113639	0.0351701	0.0638817	0.124819	0.578937
hsa-miR-650	128.902	111.642	1.1546	0.143751	0.00217013	0.0101114	0.0657561	0.128187	0.59605
hsa-miR-199a-3p	99.4245	86.883	1.14435	0.134836	0.0659568	0.138102	0.0663921	0.129129	0.557606
hsa-miR-1250	22.8816	37.0365	0.617812	-0.481572	0.0232218	0.0594928	0.0673137	0.130622	0.570844
hsa-miR-141*	75.1128	65.8518	1.14064	0.131585	0.00796338	0.0263787	0.0675567	0.130795	0.58313
hsa-miR-384	75.1974	61.2847	1.22702	0.204587	0.00440594	0.0170604	0.0678247	0.131014	0.589198
hsa-miR-448	97.1735	78.9183	1.23132	0.208085	0.0110447	0.0345605	0.0687361	0.132473	0.579614
hsa-miR-16-1*	68.9626	70.5017	0.97817	-0.0220723	0.255534	0.382849	0.0699211	0.134452	0.535623
hsa-miR-154*	38.9411	41.2228	0.94465	-0.0569411	0.414223	0.540402	0.0703899	0.135047	0.525547
hsa-miR-936	68.8079	72.1351	0.953875	-0.0472224	0.168227	0.283048	0.0726671	0.139101	0.54317
hsa-miR-299-5p	24.3596	19.4432	1.25286	0.225432	0.557947	0.67688	0.073602	0.140225	0.518144
hsa-let-7b*	20.3788	26.757	0.761625	-0.272301	0.353897	0.486393	0.0737324	0.140225	0.528764
hsa-let-7i	553.793	452.699	1.22331	0.201563	0.0621202	0.130435	0.0737945	0.140225	0.558439
hsa-miR-1912	153.651	130.145	1.18061	0.166032	0.000606214	0.00359489	0.0739157	0.140225	0.607419
hsa-miR-409-5p	78.6473	67.4964	1.16521	0.152898	0.00949143	0.030556	0.0741266	0.140311	0.581261
hsa-miR-497	159.672	135.429	1.17901	0.164678	0.0106659	0.0337477	0.0770645	0.145374	0.579997
hsa-miR-515-3p	1.41909	5.72188	0.248011	-1.39428	0.170286	0.284817	0.0771496	0.145374	0.541014
hsa-miR-186*	83.7247	84.2294	0.994009	-0.00600936	0.825348	0.88932	0.0774857	0.145374	0.506918
hsa-miR-544	21.2819	23.4974	0.905715	-0.0990303	0.441364	0.56881	0.0775646	0.145374	0.523936
hsa-miR-31*	139.018	110.769	1.25503	0.227158	0.00306223	0.0133168	0.0776588	0.145374	0.592774
hsa-miR-30e*	42.8545	45.0307	0.951672	-0.0495347	0.827829	0.890099	0.0793946	0.148296	0.506811
hsa-miR-124*	93.9082	81.9259	1.14626	0.136503	0.00543792	0.0196942	0.0798871	0.148888	0.587089
hsa-miR-151-5p	6712.01	6146.32	1.09204	0.0880443	0.120214	0.216953	0.0815359	0.151628	0.548651
hsa-miR-216b	119.608	101.453	1.17896	0.164629	0.00172661	0.00824006	0.0828227	0.153684	0.598171
hsa-miR-192*	103.987	97.9632	1.06149	0.0596697	0.0497358	0.11012	0.0856486	0.158581	0.561476
hsa-miR-518a-3p	51.2004	38.1842	1.34088	0.293325	0.0118232	0.0361951	0.086393	0.159611	0.578715
hsa-miR-371-5p	43.2023	37.0365	1.16648	0.153992	0.0254709	0.0640931	0.0875164	0.161335	0.56985
hsa-miR-573	49.3706	51.9688	0.950005	-0.0512882	0.503584	0.626157	0.0883893	0.162298	0.520953
hsa-miR-369-3p	15.0523	19.637	0.766527	-0.265886	0.25281	0.380112	0.088573	0.162298	0.535389
hsa-miR-19b-2*	1.7699	1.04826	1.68842	0.523791	0.898987	0.929684	0.088613	0.162298	0.503726
hsa-miR-602	102.092	108.188	0.943655	-0.0579942	0.336534	0.472818	0.0894824	0.163537	0.530112
hsa-miR-1539	81.0872	86.5032	0.93739	-0.0646562	0.237857	0.362124	0.0903956	0.16485	0.536982
hsa-miR-491-3p	73.8494	57.7955	1.27777	0.245116	0.0152534	0.0441464	0.0916522	0.166783	0.575978
hsa-miR-216a	125.245	102.92	1.21691	0.196315	0.00792157	0.0263787	0.0930174	0.168905	0.58319
hsa-miR-199b-3p	98.2244	71.0827	1.38183	0.32341	0.00521686	0.0191511	0.097925	0.177437	0.587502
hsa-miR-107	1865.05	1296.83	1.43816	0.363363	0.000389834	0.00262364	0.098228	0.177606	0.611109
hsa-miR-199b-5p	19.9009	25.3825	0.784038	-0.243297	0.287352	0.421582	0.0984582	0.177644	0.533095
hsa-miR-526a	131.444	127.275	1.03275	0.0322292	0.695344	0.797905	0.100209	0.180419	0.512274
hsa-miR-543	36.7604	36.3758	1.01057	0.0105156	0.808866	0.873781	0.104032	0.186905	0.507571
hsa-miR-10a*	27.4578	33.475	0.820249	-0.198147	0.183218	0.302274	0.104436	0.187234	0.541625
hsa-miR-379	29.7529	15.9466	1.86578	0.623679	0.098296	0.18677	0.10486	0.187597	0.550873
hsa-miR-526b*	10.5503	10.887	0.969069	-0.0314197	0.897327	0.9291	0.105998	0.189235	0.503941
hsa-miR-182*	44.7181	35.7171	1.25201	0.224748	0.0161733	0.0461181	0.107557	0.191614	0.575259
hsa-miR-548c-5p	1	9.30863	0.107427	-2.23094	0.113177	0.208639	0.108252	0.192448	0.547591
hsa-miR-320d	805.46	800.411	1.00631	0.00628809	0.641351	0.747069	0.11036	0.195785	0.514598
hsa-miR-505	28.4531	38.9049	0.731349	-0.312865	0.09011	0.174459	0.111909	0.198119	0.553012
hsa-miR-188-3p	126.373	110.769	1.14087	0.131789	0.00516025	0.0190256	0.113204	0.199994	0.587622
hsa-miR-1284	33.021	38.0755	0.867249	-0.142429	0.224715	0.348433	0.113727	0.200501	0.537977
hsa-miR-671-5p	49.698	55.3022	0.898663	-0.106847	0.324804	0.461363	0.116465	0.204902	0.530843
hsa-miR-876-5p	29.8194	29.6575	1.00546	0.00544148	0.75412	0.840823	0.119518	0.209838	0.509776
hsa-miR-1207-3p	41.6418	33.6771	1.2365	0.212287	0.0296528	0.0714362	0.122609	0.214394	0.567915
hsa-miR-202*	65.1122	63.658	1.02284	0.0225876	0.0747651	0.150596	0.122619	0.214394	0.555821
hsa-miR-613	6.44948	13.9755	0.461486	-0.773304	0.288168	0.422049	0.124683	0.217555	0.532544
hsa-miR-1266	98.6714	83.9738	1.17503	0.16129	0.0602355	0.128113	0.125326	0.218226	0.55887
hsa-miR-601	9.52383	19.0484	0.499981	-0.693185	0.11976	0.216953	0.126363	0.219581	0.54786
hsa-miR-431*	20.006	24.6642	0.811133	-0.209323	0.73565	0.827362	0.126937	0.220129	0.510524
hsa-miR-625*	188.704	194.217	0.971614	-0.028797	0.383142	0.510856	0.128184	0.221837	0.527327
hsa-miR-372	30.3403	30.5274	0.993872	-0.00614722	0.928032	0.955062	0.130606	0.225124	0.502827
hsa-miR-600	59.7364	48.9955	1.21922	0.198214	0.0792185	0.156956	0.130822	0.225124	0.554965
hsa-miR-649	6.87059	10.1223	0.678761	-0.387487	0.481144	0.60634	0.13088	0.225124	0.521456
hsa-miR-654-3p	36.2824	30.8848	1.17477	0.16107	0.0267141	0.0664326	0.131837	0.226311	0.569113
hsa-miR-376c	85.1115	69.6854	1.22137	0.199972	0.0223762	0.0583017	0.133016	0.227874	0.571551
hsa-miR-196a	1	1	1	0	0.545371	0.667242	0.133992	0.229083	0.517072
hsa-miR-22*	41.954	54.0348	0.776426	-0.253054	0.357662	0.487821	0.136963	0.233691	0.528782
hsa-miR-1206	35.6263	26.6081	1.33893	0.29187	0.0877758	0.171507	0.137619	0.234096	0.553024
hsa-miR-517b	17.2738	19.0027	0.909018	-0.0953904	0.546068	0.667242	0.137752	0.234096	0.518611
hsa-miR-1234	415.473	436.561	0.951695	-0.0495112	0.602592	0.713684	0.14018	0.237745	0.516317
hsa-miR-153	98.2244	85.8649	1.14394	0.13448	0.0322979	0.0769344	0.141339	0.238844	0.567064
hsa-miR-98	5.68375	13.6189	0.417342	-0.87385	0.159108	0.272023	0.141391	0.238844	0.542505
hsa-miR-455-3p	158.466	120.385	1.31633	0.274847	0.000341744	0.0023754	0.142017	0.239425	0.612199
hsa-miR-219-2-3p	1	13.4416	0.0743958	-2.59836	0.012891	0.0386273	0.143932	0.241732	0.575726
hsa-miR-559	38.2586	37.2977	1.02576	0.0254371	0.55971	0.678048	0.143956	0.241732	0.518222
hsa-miR-548f	40.8217	29.1423	1.40077	0.337025	0.0385617	0.0900835	0.152628	0.255788	0.564525
hsa-miR-127-5p	112.94	96.5195	1.17012	0.157109	0.0788676	0.156627	0.154605	0.258404	0.555054
hsa-miR-571	46.4205	43.1672	1.07537	0.072661	0.0427902	0.0986036	0.154798	0.258404	0.563393
hsa-miR-572	56.4187	53.801	1.04866	0.0475092	0.792674	0.863308	0.156456	0.260657	0.508236
hsa-miR-99b	168.273	171.734	0.979845	-0.0203607	0.841175	0.896604	0.15715	0.2613	0.506284
hsa-let-7a*	16.22	16.2042	1.00097	0.000970217	0.748978	0.837907	0.158511	0.263047	0.509824
hsa-miR-581	18.2624	9.56554	1.90919	0.646677	0.0222988	0.0583017	0.159888	0.264815	0.569317
hsa-miR-483-5p	174.757	194.596	0.898047	-0.107533	0.309125	0.446082	0.161356	0.266724	0.531867
hsa-miR-185*	16.1599	24.5615	0.657937	-0.418646	0.205025	0.327356	0.162552	0.268064	0.539343
hsa-miR-1253	71.885	62.803	1.14461	0.135064	0.172917	0.286955	0.163345	0.268064	0.542691
hsa-miR-1247	64.7623	53.393	1.21294	0.193044	0.0118206	0.0361951	0.163347	0.268064	0.578823
hsa-miR-96	143.795	109.003	1.31919	0.277014	0.00947304	0.030556	0.16369	0.268064	0.581279
hsa-miR-132	100.331	107.628	0.932201	-0.0702067	0.439707	0.567537	0.163747	0.268064	0.524212
hsa-miR-588	124.669	109.003	1.14372	0.134286	0.00156858	0.00775673	0.164089	0.268107	0.599051
hsa-miR-518e*	116.166	111.642	1.04052	0.0397193	0.73372	0.826288	0.16463	0.268473	0.510662
hsa-miR-577	16.5431	12.7009	1.30252	0.264298	0.959477	0.975584	0.165967	0.270134	0.501563
hsa-miR-320a	15494.3	16222.1	0.955132	-0.0459053	0.36367	0.49107	0.170222	0.276529	0.528387
hsa-miR-610	66.8223	54.6211	1.22338	0.201618	0.0602797	0.128113	0.171094	0.277415	0.558846
hsa-miR-181d	19.9945	24.4044	0.819299	-0.199307	0.589746	0.705578	0.175206	0.283384	0.51679
hsa-miR-1183	82.4069	89.0777	0.925113	-0.0778393	0.639718	0.746191	0.175444	0.283384	0.51467
hsa-miR-422a	155.171	181.001	0.857297	-0.153971	0.181861	0.300621	0.177422	0.286034	0.541828
hsa-let-7g	379.672	293.346	1.29428	0.257955	0.0190007	0.0514779	0.178459	0.28716	0.573474
hsa-miR-30c-2*	29.6461	25.7326	1.15208	0.141572	0.132163	0.233003	0.179438	0.288188	0.546818
hsa-miR-24	1823.35	1635.17	1.11509	0.108933	0.105923	0.197412	0.181172	0.289883	0.550646
hsa-miR-490-5p	108.101	90.9845	1.18813	0.172377	0.0838332	0.164561	0.181329	0.289883	0.554162
hsa-miR-20a*	133.067	111.89	1.18926	0.173335	0.00389489	0.0156534	0.181518	0.289883	0.590432
hsa-miR-518d-3p	54.6151	50.5417	1.08059	0.0775117	0.133813	0.234935	0.18294	0.29106	0.546926
hsa-miR-1913	232.104	273.352	0.849104	-0.163573	0.241373	0.366161	0.182942	0.29106	0.536707
hsa-miR-555	26.6826	26.8315	0.994449	-0.00556683	0.884171	0.91772	0.183655	0.291646	0.504546
hsa-miR-193a-3p	116.128	121.178	0.958325	-0.0425681	0.848659	0.898456	0.18547	0.293979	0.505984
hsa-miR-499-3p	95.7736	79.484	1.20494	0.186431	0.0188977	0.051363	0.187379	0.295691	0.57354
hsa-miR-506	41.536	39.484	1.05197	0.0506639	0.556368	0.675931	0.187591	0.295691	0.518413
hsa-miR-429	32.7552	35.8315	0.914146	-0.0897645	0.658065	0.761308	0.187596	0.295691	0.513843
hsa-miR-421	94.23	89.4383	1.05358	0.0521897	0.0786739	0.156609	0.188101	0.295937	0.55509
hsa-miR-542-3p	62.1939	64.934	0.957802	-0.0431146	0.472348	0.599628	0.189274	0.297231	0.522517
hsa-miR-1294	9.67278	5.79051	1.67045	0.513095	0.213313	0.335527	0.189817	0.297531	0.53721
hsa-miR-545*	18.5783	6.46163	2.87517	1.05611	0.0467539	0.105445	0.191244	0.299216	0.560092
hsa-miR-575	114.588	109.099	1.05031	0.0490875	0.997101	0.997101	0.192059	0.299937	0.50012
hsa-miR-335	438.453	397.431	1.10322	0.0982298	0.0276082	0.0680575	0.192583	0.300202	0.569011
hsa-miR-877*	39.1089	68.4538	0.571319	-0.559808	0.0122753	0.0371767	0.194025	0.301896	0.578416
hsa-miR-509-5p	197.283	164.016	1.20282	0.184672	0.00252453	0.0113872	0.196027	0.304452	0.594625
hsa-let-7e	152.815	145.816	1.048	0.0468856	0.172232	0.286877	0.197858	0.306735	0.542739
hsa-miR-1825	47.6494	54.9945	0.86644	-0.143363	0.314526	0.450367	0.201513	0.31183	0.531508
hsa-miR-504	31.3239	33.7838	0.927185	-0.0756019	0.410846	0.536821	0.202654	0.312664	0.525709
hsa-miR-183*	111.33	123.882	0.898673	-0.106837	0.273065	0.405533	0.202789	0.312664	0.534341
hsa-miR-887	100.607	94.9124	1.06	0.0582721	0.0535714	0.116783	0.204649	0.314958	0.560475
hsa-miR-593*	245.277	203.617	1.2046	0.186147	0.194633	0.317401	0.206642	0.31745	0.540636
hsa-miR-134	36.2153	36.6354	0.988534	-0.0115317	0.773966	0.852368	0.207099	0.317577	0.508985
hsa-miR-568	60.4915	54.7505	1.10486	0.0997174	0.0785898	0.156609	0.207522	0.317651	0.555078
hsa-miR-1295	108.998	96.2363	1.1326	0.124519	0.115694	0.211897	0.212803	0.325148	0.549286
hsa-miR-769-3p	12.1814	21.6294	0.563185	-0.574147	0.0106681	0.0337477	0.213837	0.326139	0.578991
hsa-miR-633	60.6735	55.6065	1.09112	0.0872064	0.186756	0.306916	0.215745	0.328459	0.541337
hsa-miR-342-3p	4270.08	4270.08	1	0	0.620961	0.732372	0.216822	0.329507	0.51549
hsa-miR-921	55.6939	59.0994	0.942377	-0.0593503	0.972538	0.982971	0.219216	0.332549	0.501084
hsa-miR-145*	67.6829	54.0348	1.25258	0.225206	0.0250534	0.0635937	0.222935	0.337588	0.570149
hsa-miR-20b*	69.8892	59.2672	1.17922	0.164856	0.0682413	0.141753	0.227979	0.344092	0.557121
hsa-miR-1228	274.403	248.736	1.10319	0.0982087	0.421479	0.548181	0.228042	0.344092	0.525188
hsa-miR-124	83.2672	89.1493	0.934019	-0.0682584	0.524527	0.647451	0.238171	0.358737	0.519941
hsa-miR-584	112.824	104.355	1.08116	0.0780361	0.207904	0.330155	0.239912	0.360718	0.539426
hsa-miR-922	144.116	118.647	1.21467	0.19447	0.020114	0.0541481	0.242107	0.363374	0.572815
hsa-miR-30b	7834.98	7434.41	1.05388	0.0524796	0.598639	0.709995	0.244809	0.366283	0.516479
hsa-miR-1288	67.1859	58.1314	1.15576	0.144757	0.0974096	0.185625	0.244908	0.366283	0.551922
hsa-miR-28-3p	166.979	176.86	0.944131	-0.0574902	0.246556	0.372691	0.24677	0.368417	0.536306
hsa-miR-326	84.2362	77.1397	1.092	0.088007	0.0705443	0.144496	0.248749	0.370719	0.556654
hsa-miR-301b	172.962	157.826	1.0959	0.09158	0.377537	0.504175	0.249942	0.371843	0.52765
hsa-miR-489	160.851	144.708	1.11156	0.105763	0.103895	0.194487	0.252324	0.374731	0.550951
hsa-miR-522*	125.27	112.566	1.11285	0.106925	0.0257264	0.0645444	0.255932	0.379424	0.569874
hsa-miR-149	24.9932	27.351	0.913793	-0.0901508	0.679178	0.782531	0.259954	0.384451	0.512915
hsa-miR-639	58.1773	56.535	1.02905	0.0286349	0.792272	0.863308	0.260531	0.384451	0.508254
hsa-miR-485-5p	42.6215	38.5074	1.10684	0.10151	0.200415	0.323102	0.260683	0.384451	0.540061
hsa-miR-488*	73.7178	69.4299	1.06176	0.0599266	0.0809874	0.159715	0.262551	0.386534	0.554665
hsa-miR-519d	55.6828	48.1861	1.15558	0.1446	0.0461629	0.104669	0.268863	0.39514	0.56244
hsa-miR-1255a	47.7486	47.9183	0.996459	-0.00354743	0.867162	0.905608	0.270262	0.396508	0.505241
hsa-miR-105	31.5498	30.5092	1.03411	0.0335401	0.202467	0.325792	0.271794	0.398068	0.539738
hsa-miR-590-3p	7.1499	4.42922	1.61426	0.478876	0.797073	0.864345	0.272977	0.398803	0.507685
hsa-miR-1225-3p	123.683	133.191	0.928615	-0.0740613	0.37198	0.499904	0.273236	0.398803	0.527973
hsa-miR-582-5p	22.6282	17.0765	1.32511	0.281494	0.793062	0.863308	0.275849	0.401924	0.508116
hsa-miR-195	605.487	575.088	1.05286	0.0515102	0.0709695	0.144928	0.276963	0.402855	0.55657
hsa-miR-190	1	1.57507	0.634892	-0.454301	0.547868	0.668478	0.279253	0.405491	0.517647
hsa-miR-302b	1.51787	5.42874	0.2796	-1.2744	0.478253	0.604409	0.279943	0.405797	0.521205
hsa-miR-626	26.632	26.6826	0.998106	-0.00189533	0.864305	0.904789	0.280788	0.406329	0.505325
hsa-miR-412	45.4921	42.5541	1.06904	0.0667633	0.41068	0.536821	0.281301	0.406377	0.525763
hsa-miR-181a-2*	98.7457	101.241	0.975354	-0.0249553	0.408456	0.535349	0.283024	0.40817	0.525901
hsa-miR-143	185.538	182.263	1.01797	0.0178098	0.862013	0.904687	0.285538	0.411097	0.505451
hsa-miR-503	249.572	233.34	1.06956	0.0672504	0.0614739	0.129865	0.288662	0.41489	0.558589
hsa-miR-148a*	23.7283	22.1118	1.07311	0.0705588	0.994936	0.997101	0.289618	0.41556	0.500204
hsa-miR-614	42.5265	37.8462	1.12367	0.116597	0.404934	0.532378	0.29076	0.416494	0.526039
hsa-miR-512-3p	40.0512	38.0088	1.05374	0.0523414	0.731341	0.824703	0.291657	0.417075	0.510722
hsa-miR-548n	19.637	17.5274	1.12036	0.113652	0.368812	0.497222	0.29744	0.424628	0.527806
hsa-miR-494	73.0573	80.8758	0.903327	-0.101671	0.565178	0.683696	0.29928	0.426537	0.518024
hsa-miR-215	381.251	424.955	0.897155	-0.108526	0.331934	0.469133	0.304623	0.433423	0.530399
hsa-miR-188-5p	98.1242	91.362	1.07401	0.0714039	0.116672	0.213228	0.306332	0.434646	0.549154
hsa-miR-564	138.069	109.904	1.25627	0.228145	0.0599702	0.128097	0.306508	0.434646	0.55893
hsa-miR-490-3p	70.4123	63.0816	1.11621	0.109938	0.848031	0.898456	0.307802	0.435753	0.506008
hsa-miR-578	9.63918	1	9.63918	2.26584	0.163359	0.277612	0.312351	0.441456	0.540612
hsa-miR-143*	103.045	95.5922	1.07797	0.0750781	0.765919	0.846534	0.313046	0.441702	0.509332
hsa-miR-542-5p	87.9852	83.8841	1.04889	0.0477333	0.0691723	0.142029	0.318349	0.448439	0.556935
hsa-miR-889	28.3348	30.7638	0.921044	-0.0822472	0.844105	0.896994	0.322961	0.454181	0.50614
hsa-miR-99a	121.178	118.54	1.02225	0.022006	0.521187	0.645206	0.336179	0.471852	0.520103
hsa-miR-15a	3395.23	3483.55	0.974648	-0.0256784	0.858767	0.903255	0.336639	0.471852	0.505577
hsa-miR-183	432.714	407.98	1.06063	0.0588586	0.183993	0.302964	0.339404	0.474941	0.541625
hsa-miR-150	1275.2	1395.47	0.913815	-0.0901275	0.35587	0.487821	0.340801	0.476111	0.528926
hsa-miR-324-5p	358.566	349.923	1.0247	0.0243989	0.484738	0.608974	0.352969	0.4923	0.521894
hsa-miR-29c	448.419	448.419	1	0	0.395565	0.52249	0.355735	0.495341	0.52662
hsa-miR-493	28.6628	30.6094	0.936405	-0.0657076	0.495471	0.618791	0.356343	0.495375	0.521295
hsa-miR-106b*	175.345	160.626	1.09163	0.0876756	0.0677224	0.141102	0.357459	0.496113	0.557235
hsa-miR-664*	55.8	52.7019	1.05879	0.057124	0.196723	0.318326	0.360231	0.499143	0.540439
hsa-miR-383	57.353	50.3861	1.13827	0.129509	0.75012	0.838078	0.36272	0.501773	0.509973
hsa-miR-487a	63.1805	63.4407	0.9959	-0.00410878	0.873445	0.908978	0.36474	0.502998	0.504996
hsa-miR-874	149.923	152.255	0.984683	-0.0154356	0.767671	0.846534	0.364792	0.502998	0.509261
hsa-miR-425	14766.4	14766.4	1	0	0.756205	0.841551	0.365685	0.50341	0.50968
hsa-miR-641	63.8792	53.6551	1.19055	0.174416	0.0370859	0.0868753	0.366353	0.503513	0.565291
hsa-miR-361-3p	165.77	168.028	0.986565	-0.0135257	0.990236	0.994511	0.367054	0.503659	0.500389
hsa-miR-212	51.3549	50.2064	1.02288	0.0226174	0.870081	0.907539	0.368209	0.504429	0.505127
hsa-miR-363*	60.5674	68.1142	0.889205	-0.117428	0.263932	0.394039	0.371147	0.507633	0.535
hsa-miR-1224-5p	28.0833	30.0713	0.933892	-0.068395	0.765288	0.846534	0.373339	0.509809	0.509309
hsa-miR-663b	88.8489	77.5298	1.146	0.136275	0.117323	0.21346	0.377449	0.514593	0.549064
hsa-miR-1471	105.149	98.7209	1.06512	0.0630833	0.94831	0.968875	0.379225	0.516184	0.502037
hsa-miR-548g	35.5341	24.8708	1.42875	0.356797	0.0621414	0.130435	0.380611	0.51724	0.55778
hsa-miR-181c*	61.7112	58.6008	1.05308	0.0517162	0.392509	0.519264	0.383293	0.520052	0.526787
hsa-miR-1263	65.5296	57.1804	1.14601	0.13629	0.21211	0.334851	0.387756	0.525266	0.539091
hsa-miR-125b-2*	44.7543	48.23	0.927935	-0.0747935	0.857553	0.903255	0.392645	0.531041	0.505625
hsa-miR-100*	60.3465	54.5674	1.10591	0.100666	0.133191	0.234328	0.393376	0.531183	0.547022
hsa-miR-511	19.3729	21.7686	0.889945	-0.116595	0.237195	0.361764	0.396005	0.533482	0.536743
hsa-miR-520c-5p	119.329	118.621	1.00597	0.00594732	0.644375	0.748534	0.396453	0.533482	0.514466
hsa-miR-34b	31.0045	35.6027	0.870847	-0.138289	0.704563	0.803154	0.396966	0.533482	0.51186
hsa-miR-298	107.628	107.628	1	0	0.785838	0.862084	0.405081	0.543527	0.508518
hsa-miR-122*	62.0453	64.1855	0.966655	-0.0339134	0.439413	0.567537	0.407283	0.545618	0.524224
hsa-miR-1254	120.911	118.382	1.02137	0.0211457	0.582239	0.699347	0.411972	0.551029	0.517239
hsa-miR-1287	46.6656	48.2738	0.966686	-0.0338816	0.669451	0.772374	0.41385	0.552042	0.51337
hsa-miR-1276	35.8835	30.2545	1.18605	0.170631	0.588141	0.705436	0.414137	0.552042	0.516904
hsa-miR-19a	2352.4	2352.4	1	0	0.34963	0.485248	0.41498	0.552042	0.529291
hsa-miR-140-3p	24126.5	24126.5	1	0	0.489816	0.613536	0.415334	0.552042	0.521223
hsa-miR-651	11.5624	6.87059	1.68289	0.520512	0.311781	0.448879	0.422574	0.560163	0.530561
hsa-miR-125a-5p	227.394	248.069	0.916654	-0.087025	0.841623	0.896604	0.422765	0.560163	0.506266
hsa-miR-655	35.1308	22.4531	1.56464	0.447653	0.104841	0.195826	0.433916	0.574042	0.550376
hsa-miR-130a*	46.9861	46.3649	1.0134	0.0133088	0.990992	0.994511	0.435082	0.574688	0.500359
hsa-miR-644	28.4814	21.0431	1.35348	0.302677	0.224756	0.348433	0.436968	0.576252	0.537677
hsa-miR-1270	36.0323	34.3763	1.04817	0.0470479	0.757781	0.8422	0.437625	0.576252	0.509632
hsa-miR-548e	40.955	39.7226	1.03102	0.0305527	0.537525	0.659655	0.444285	0.584115	0.5193
hsa-miR-1282	1	1	1	0	0.865311	0.904789	0.45188	0.59318	0.504708
hsa-miR-596	67.4612	63.067	1.06967	0.0673548	0.134134	0.235011	0.452924	0.593632	0.546926
hsa-miR-1251	113.049	93.9983	1.20267	0.184547	0.00139237	0.00715595	0.458374	0.599847	0.600129
hsa-miR-1273	100.571	98.3854	1.02221	0.0219673	0.477834	0.604409	0.459212	0.600018	0.522241
hsa-miR-518d-5p	119.253	106.451	1.12027	0.113568	0.31488	0.450367	0.460809	0.601179	0.53149
hsa-miR-1178	22.4011	25.5388	0.877138	-0.131091	0.913405	0.941152	0.461857	0.60162	0.503384
hsa-miR-875-3p	40.4323	49.5026	0.816771	-0.202396	0.297123	0.432921	0.464506	0.602721	0.53261
hsa-miR-329	57.4542	59.3167	0.968601	-0.0319026	0.638754	0.746093	0.464702	0.602721	0.514712
hsa-miR-1204	19.8973	24.8868	0.799512	-0.223754	0.341577	0.477982	0.464835	0.602721	0.529525
hsa-miR-1323	34.351	34.0677	1.00832	0.00828331	0.845428	0.897276	0.46612	0.603465	0.506104
hsa-miR-33a*	53.633	55.3634	0.968744	-0.0317552	0.82817	0.890099	0.469111	0.606412	0.506805
hsa-miR-21*	82.4087	76.6161	1.07561	0.0728845	0.384747	0.511388	0.472897	0.609876	0.527231
hsa-miR-194	6069.11	6377.97	0.951574	-0.0496382	0.724883	0.820696	0.473583	0.609876	0.511022
hsa-miR-362-3p	192.733	202.371	0.952375	-0.0487967	0.255158	0.382849	0.473949	0.609876	0.535653
hsa-miR-518c	75.9616	68.8916	1.10263	0.0976946	0.163036	0.277612	0.479494	0.616077	0.543703
hsa-miR-136	18.6412	10.932	1.7052	0.533684	0.0216668	0.0568838	0.485108	0.622347	0.569856
hsa-let-7f-2*	19.4815	12.9326	1.50639	0.409719	0.136766	0.239129	0.487471	0.624402	0.54556
hsa-miR-10b*	46.8143	50.2943	0.930808	-0.0717026	0.950717	0.969	0.488679	0.624402	0.501941
hsa-miR-182	5247.36	4980.9	1.0535	0.0521149	0.213791	0.335527	0.489053	0.624402	0.538935
hsa-miR-1293	18.434	23.0779	0.798771	-0.224681	0.432444	0.559866	0.489655	0.624402	0.524296
hsa-miR-631	137.569	124.163	1.10797	0.102533	0.00479099	0.0180567	0.493403	0.627795	0.588371
hsa-miR-1299	30.5703	20.4902	1.49195	0.400081	0.0799362	0.158009	0.493797	0.627795	0.55415
hsa-miR-603	122.868	111.89	1.09812	0.0935958	0.172532	0.286877	0.495846	0.629457	0.542739
hsa-miR-7-2*	28.7114	24.8868	1.15368	0.142957	0.156345	0.268382	0.503407	0.637589	0.544171
hsa-let-7b	885.062	781.23	1.13291	0.124788	0.467802	0.594746	0.504396	0.637589	0.52275
hsa-miR-136*	50.4087	43.6037	1.15607	0.145023	0.236731	0.361708	0.50506	0.637589	0.537048
hsa-miR-146b-5p	128.556	113.974	1.12794	0.120389	0.0856824	0.167803	0.506233	0.637589	0.553844
hsa-miR-323-5p	44.5999	37.2977	1.19578	0.1788	0.594298	0.706823	0.506723	0.637589	0.516664
hsa-miR-299-3p	10.9175	5.96783	1.8294	0.603988	0.536488	0.659336	0.506763	0.637589	0.518551
hsa-miR-454*	20.1699	25.1165	0.803053	-0.219334	0.681496	0.784136	0.508914	0.639346	0.512753
hsa-miR-520h	26.5329	24.6642	1.07577	0.0730321	0.453456	0.580862	0.510169	0.639546	0.523343
hsa-miR-708*	69.9252	65.3503	1.07	0.0676631	0.996185	0.997101	0.510581	0.639546	0.500156
hsa-miR-106a*	124.669	121.04	1.02998	0.0295386	0.519691	0.644295	0.512116	0.640523	0.520174
hsa-miR-501-3p	326.753	313.401	1.04261	0.0417233	0.359208	0.487821	0.514744	0.642861	0.528728
hsa-miR-190b	2.12512	1	2.12512	0.753828	0.334274	0.471654	0.517417	0.64525	0.527818
hsa-miR-629	90.6436	94.6549	0.957622	-0.0433025	0.404374	0.532378	0.518532	0.64569	0.526093
hsa-miR-34c-5p	45.1326	41.7543	1.08091	0.0778032	0.577096	0.694152	0.523122	0.65045	0.517455
hsa-miR-519b-5p	105.435	101.747	1.03625	0.0356056	0.30358	0.440061	0.529666	0.657623	0.532232
hsa-miR-512-5p	43.3658	43.7688	0.990792	-0.00925018	0.974192	0.98347	0.533085	0.660901	0.501018
hsa-miR-378	247.34	243.819	1.01444	0.0143382	0.197077	0.318326	0.535896	0.663415	0.540415
hsa-miR-513a-5p	48.1861	40.9516	1.17666	0.16268	0.212441	0.334851	0.538235	0.664125	0.539031
hsa-miR-548h	11.0273	6.7276	1.63911	0.494155	0.46332	0.589933	0.53859	0.664125	0.522103
hsa-miR-648	40.3806	34.2159	1.18017	0.165658	0.337329	0.472818	0.538818	0.664125	0.53001
hsa-miR-586	38.2262	35.0327	1.09116	0.0872398	0.248579	0.37508	0.542892	0.668174	0.536084
hsa-miR-1285	262.038	267.979	0.977829	-0.0224209	0.503581	0.626157	0.544762	0.669505	0.520959
hsa-miR-760	36.1113	32.1556	1.12302	0.116018	0.598413	0.709995	0.547706	0.671981	0.516395
hsa-miR-27b	219.274	160.176	1.36896	0.314051	9.77154e-06	0.000142867	0.548362	0.671981	0.638537
hsa-miR-381	83.1121	75.6475	1.09868	0.094106	0.661472	0.764207	0.550091	0.673127	0.513723
hsa-miR-222*	58.848	53.131	1.1076	0.102197	0.132038	0.233003	0.55147	0.673843	0.547177
hsa-miR-7-1*	342.752	324.048	1.05772	0.0561155	0.360113	0.487821	0.556483	0.678989	0.528674
hsa-miR-567	44.9221	42.3644	1.06037	0.0586209	0.630407	0.740868	0.561663	0.684326	0.515059
hsa-miR-27a	306.104	267.979	1.14227	0.133014	0.0474023	0.106624	0.564312	0.686566	0.562117
hsa-miR-335*	1.67612	1.6704	1.00342	0.00341832	0.935083	0.958827	0.566894	0.68872	0.502402
hsa-miR-302d*	39.3587	40.1823	0.979502	-0.0207106	0.945074	0.966734	0.567761	0.688786	0.502162
hsa-miR-320c	743.322	725.091	1.02514	0.0248327	0.697182	0.798933	0.56937	0.689751	0.512196
hsa-miR-200a*	60.0511	52.2919	1.14838	0.138354	0.572897	0.691063	0.570261	0.689845	0.517659
hsa-miR-192	5515.94	5780.2	0.954282	-0.0467956	0.489024	0.61345	0.573279	0.692507	0.521666
hsa-miR-636	145.456	139.518	1.04256	0.0416793	0.830573	0.891552	0.58257	0.702103	0.506709
hsa-miR-376b	57.0024	48.2738	1.18081	0.166203	0.235233	0.360719	0.582878	0.702103	0.537144
hsa-miR-377	107.908	103.122	1.0464	0.0453593	0.529159	0.652219	0.585255	0.702892	0.519719
hsa-miR-147	31.2157	36.9218	0.845453	-0.167882	0.122676	0.219812	0.585901	0.702892	0.54831
hsa-miR-517a	24.7776	25.5876	0.968346	-0.0321654	0.970977	0.982564	0.586019	0.702892	0.501138
hsa-miR-517*	149.151	137.765	1.08265	0.0794107	0.214334	0.335527	0.587977	0.703708	0.538905
hsa-miR-432*	43.6584	40.4607	1.07903	0.0760643	0.122867	0.219812	0.58836	0.703708	0.548256
hsa-miR-522	7.20806	6.00786	1.19977	0.18213	0.637305	0.745427	0.59542	0.71115	0.514017
hsa-miR-146a*	78.5014	78.6771	0.997768	-0.00223496	0.853442	0.902388	0.596532	0.711476	0.505792
hsa-miR-592	41.8214	31.9001	1.31101	0.270797	0.0216124	0.0568838	0.598302	0.712584	0.571767
hsa-miR-152	206.947	224.991	0.919799	-0.0835998	0.46058	0.587327	0.599726	0.713278	0.523122
hsa-miR-1302	24.5964	20.4025	1.20556	0.186941	0.482907	0.607575	0.601402	0.71427	0.521774
hsa-miR-455-5p	23.2762	23.4383	0.993086	-0.00693831	0.286395	0.421426	0.604031	0.716196	0.533119
hsa-miR-96*	107.628	105.917	1.01615	0.0160243	0.386801	0.513313	0.604712	0.716196	0.527117
hsa-miR-452*	322.922	237.264	1.36102	0.308236	0.00182492	0.00864541	0.610922	0.72254	0.597661
hsa-miR-450b-5p	48.8858	43.0212	1.13632	0.127795	0.195952	0.318326	0.612978	0.723369	0.540469
hsa-miR-338-3p	122.828	117.615	1.04432	0.0433629	0.289718	0.423587	0.613777	0.723369	0.533173
hsa-miR-1244	1	1	1	0	0.704654	0.803154	0.614181	0.723369	0.510303
hsa-let-7c	454.84	400.912	1.13451	0.126202	0.229862	0.353888	0.618516	0.727464	0.537617
hsa-miR-338-5p	36.0708	36.9791	0.975436	-0.024871	0.729487	0.823708	0.620306	0.728558	0.510824
hsa-miR-15a*	102.816	99.7295	1.03095	0.0304842	0.754559	0.840823	0.622027	0.729178	0.5098
hsa-miR-1910	41.8214	38.3339	1.09098	0.0870733	0.431629	0.559665	0.622553	0.729178	0.524601
hsa-miR-148b*	26.6577	28.2166	0.944749	-0.0568355	0.742846	0.833245	0.624577	0.73054	0.510243
hsa-miR-518f*	110.128	111.068	0.991532	-0.00850419	0.854502	0.902388	0.626059	0.731091	0.50575
hsa-let-7f-1*	27.5927	20.006	1.37922	0.321521	0.229944	0.353888	0.626773	0.731091	0.53718
hsa-miR-127-3p	63.2245	53.801	1.17515	0.1614	0.0668948	0.139721	0.646579	0.753158	0.557391
hsa-miR-340	161.334	170.872	0.944175	-0.0574438	0.719952	0.817295	0.647929	0.75345	0.511237
hsa-miR-502-3p	805.714	743.322	1.08394	0.0805986	0.363109	0.49107	0.648953	0.75345	0.528495
hsa-miR-19a*	29.1158	29.8444	0.975588	-0.0247146	0.842722	0.896648	0.650802	0.75345	0.506194
hsa-miR-92a	11834.5	11348.6	1.04281	0.0419206	0.932188	0.958177	0.650993	0.75345	0.502666
hsa-miR-524-5p	48.351	44.3463	1.09031	0.086459	0.249518	0.375828	0.651272	0.75345	0.536054
hsa-miR-634	103.015	96.321	1.06949	0.0671847	0.12604	0.225015	0.653029	0.754453	0.547932
hsa-miR-646	193.837	169.517	1.14347	0.134065	0.015718	0.0451827	0.65543	0.755968	0.575672
hsa-miR-25	6461.48	6377.97	1.01309	0.0130085	0.64696	0.750509	0.656123	0.755968	0.51434
hsa-miR-337-5p	47.3596	42.3291	1.11884	0.112295	0.120903	0.217215	0.659316	0.758616	0.548567
hsa-miR-7	39.9149	38.1509	1.04624	0.0452019	0.702734	0.803125	0.66022	0.758627	0.511884
hsa-miR-513a-3p	26.1485	21.0061	1.24481	0.218979	0.349098	0.485248	0.663717	0.761613	0.528878
hsa-miR-1243	48.2557	41.3043	1.1683	0.155547	0.167948	0.283048	0.665634	0.762781	0.54314
hsa-miR-548l	1	1	1	0	0.402342	0.530616	0.666828	0.763118	0.522235
hsa-miR-451	1211.62	1132.43	1.06993	0.0675899	0.312753	0.449517	0.669545	0.765194	0.531627
hsa-miR-1256	54.1532	48.0832	1.12624	0.118886	0.384616	0.511388	0.674237	0.767842	0.527213
hsa-miR-1184	192.371	160.401	1.19932	0.181751	0.0406277	0.094132	0.674415	0.767842	0.564141
hsa-miR-195*	64.9411	63.4407	1.02365	0.0233763	0.793013	0.863308	0.674892	0.767842	0.508224
hsa-miR-525-3p	56.3541	52.8258	1.06679	0.0646564	0.20991	0.332717	0.675484	0.767842	0.539271
hsa-miR-485-3p	74.4299	68.6406	1.08434	0.0809738	0.324788	0.461363	0.679492	0.771365	0.530849
hsa-miR-200c	97.0612	80.1752	1.21061	0.191128	0.00793879	0.0263787	0.684192	0.775661	0.583166
hsa-miR-758	28.701	26.156	1.0973	0.0928549	0.863132	0.904742	0.687426	0.777912	0.505361
hsa-miR-1322	79.0203	89.2934	0.884951	-0.122223	0.302554	0.439583	0.688011	0.777912	0.532298
hsa-miR-218-2*	48.23	48.4121	0.996239	-0.0037681	0.766729	0.846534	0.694398	0.783016	0.509297
hsa-miR-146a	196.096	200.321	0.978912	-0.0213136	0.276932	0.40984	0.695199	0.783016	0.534065
hsa-let-7f	461.727	465.909	0.991023	-0.00901721	0.590755	0.705578	0.695732	0.783016	0.51685
hsa-miR-1229	178.767	169.517	1.05457	0.0531313	0.188071	0.308481	0.696219	0.783016	0.541241
hsa-miR-141	44.2405	37.5856	1.17706	0.16302	0.103282	0.193768	0.698444	0.783938	0.550945
hsa-miR-557	31.4595	30.1494	1.04345	0.0425346	0.359997	0.487821	0.698888	0.783938	0.528608
hsa-miR-548a-5p	2.59986	3.0622	0.849015	-0.163678	0.9873	0.994335	0.701315	0.785622	0.500479
hsa-miR-191*	56.4187	50.3861	1.11973	0.113086	0.207337	0.329872	0.705058	0.788772	0.539486
hsa-miR-1226*	145.634	131.07	1.11111	0.105363	0.233174	0.358209	0.708926	0.79145	0.537354
hsa-miR-518b	80.3015	79.1404	1.01467	0.0145649	0.81954	0.884186	0.709319	0.79145	0.507152
hsa-miR-1271	159.42	171.734	0.928296	-0.0744044	0.20537	0.327356	0.716312	0.798203	0.539678
hsa-miR-15b*	67.8615	69.0549	0.982718	-0.0174329	0.808834	0.873781	0.719579	0.800791	0.507583
hsa-miR-210	776.376	692.009	1.12192	0.115037	0.286749	0.421426	0.723619	0.804232	0.533376
hsa-miR-769-5p	20.5779	16.4979	1.24731	0.220989	0.651494	0.754736	0.724903	0.804604	0.513963
hsa-miR-302a*	41.8214	38.9335	1.07417	0.0715524	0.523571	0.647213	0.728558	0.807604	0.519959
hsa-miR-330-3p	367.442	283.053	1.29814	0.260929	0.000356272	0.00245625	0.731504	0.809811	0.611858
hsa-miR-1277	48.9955	48.842	1.00314	0.00313744	0.767324	0.846534	0.735006	0.812627	0.509267
hsa-miR-200b	64.5906	49.5503	1.30354	0.26508	0.0225632	0.058334	0.737224	0.814018	0.571443
hsa-miR-609	1	1	1	0	0.476973	0.604409	0.738896	0.814803	0.520743
hsa-miR-320b	2652.17	2848.46	0.931088	-0.0714017	0.723205	0.819891	0.743562	0.818884	0.5111
hsa-miR-382	19.1656	21.2991	0.899833	-0.105546	0.683596	0.785486	0.747469	0.822119	0.512561
hsa-miR-933	162.277	160.626	1.01028	0.0102252	0.792466	0.863308	0.750884	0.824805	0.508248
hsa-miR-647	60.8364	60.5363	1.00496	0.00494425	0.794612	0.863886	0.756015	0.829367	0.508158
hsa-miR-324-3p	734.207	717.302	1.02357	0.0232931	0.788185	0.863308	0.758415	0.83025	0.508422
hsa-miR-155*	44.1301	45.658	0.966536	-0.0340364	0.950715	0.969	0.758895	0.83025	0.501941
hsa-miR-1296	44.5465	44.9125	0.991849	-0.00818397	0.859584	0.903255	0.759757	0.83025	0.505541
hsa-miR-103-a*	119.329	114.804	1.03941	0.0386574	0.351648	0.485664	0.763953	0.833761	0.529183
hsa-miR-623	54.8925	49.9793	1.09831	0.0937688	0.314946	0.450367	0.765144	0.833988	0.531478
hsa-miR-523*	137.78	114.088	1.20767	0.18869	0.0266422	0.0664326	0.768083	0.836116	0.569448
hsa-miR-184	27.6633	26.4049	1.04766	0.0465549	0.873605	0.908978	0.775058	0.842022	0.504966
hsa-miR-196a*	138.815	115.299	1.20395	0.185612	0.0500265	0.110475	0.776196	0.842022	0.561398
hsa-miR-1205	70.4227	75.9483	0.927245	-0.0755375	0.574338	0.691817	0.777057	0.842022	0.517599
hsa-let-7i*	242.448	197.689	1.22641	0.204088	0.00905801	0.029543	0.77748	0.842022	0.581764
hsa-miR-516a-5p	169.018	153.814	1.09884	0.0942575	0.116939	0.213257	0.779774	0.84343	0.549118
hsa-miR-16	16222.1	16222.1	1	0	0.708033	0.805922	0.783477	0.846355	0.511651
hsa-miR-1182	24.771	20.2271	1.22464	0.202648	0.988561	0.994424	0.791098	0.852964	0.500449
hsa-miR-205	53.2643	48.9888	1.08728	0.0836746	0.541523	0.6636	0.792027	0.852964	0.519126
hsa-miR-137	46.4483	48.9955	0.948012	-0.0533884	0.965033	0.978885	0.792613	0.852964	0.501378
hsa-miR-525-5p	83.278	78.0398	1.06712	0.0649655	0.217737	0.339413	0.796685	0.85626	0.538618
hsa-miR-1245	36.8396	34.3763	1.07166	0.0692059	0.452781	0.580862	0.80152	0.859012	0.523439
hsa-miR-1200	68.3431	65.7169	1.03996	0.0391844	0.534766	0.658174	0.801658	0.859012	0.51945
hsa-miR-591	46.8103	45.6752	1.02485	0.0245484	0.350805	0.485664	0.802285	0.859012	0.529207
hsa-miR-28-5p	411.673	409.756	1.00468	0.00466837	0.967207	0.979918	0.805933	0.86183	0.501294
hsa-miR-509-3-5p	196.129	168.763	1.16216	0.150278	0.419605	0.546583	0.813152	0.867434	0.52529
hsa-miR-888*	26.59	28.0195	0.948979	-0.0523683	0.452793	0.580862	0.813219	0.867434	0.523427
hsa-miR-518e	68.0303	65.8022	1.03386	0.0332995	0.643533	0.748534	0.815374	0.86864	0.514502
hsa-miR-361-5p	488.678	605.487	0.807083	-0.214329	0.497977	0.621007	0.818666	0.870472	0.521235
hsa-miR-627	138.315	133.054	1.03954	0.0387761	0.592507	0.705682	0.820657	0.870472	0.516772
hsa-miR-519a*	110.397	110.674	0.997495	-0.00250859	0.796147	0.864345	0.820993	0.870472	0.508099
hsa-miR-1248	26.7779	21.7209	1.23282	0.2093	0.275281	0.408108	0.8212	0.870472	0.533838
hsa-miR-23a*	4.69709	1.51787	3.09452	1.12963	0.876902	0.91129	0.823326	0.871054	0.504564
hsa-miR-30e	238.524	227.426	1.0488	0.0476437	0.373823	0.501585	0.823803	0.871054	0.527866
hsa-miR-621	286.058	216.852	1.31914	0.276978	0.0613171	0.129865	0.830701	0.877253	0.558624
hsa-miR-628-5p	64.3608	61.7162	1.04285	0.0419593	0.309312	0.446082	0.837633	0.883474	0.531843
hsa-miR-100	143.754	153.017	0.93946	-0.0624503	0.610613	0.721169	0.847814	0.893101	0.515957
hsa-miR-135b*	41.5817	38.0755	1.09209	0.0880889	0.406054	0.533025	0.851079	0.894267	0.525985
hsa-miR-10a	48.5131	42.0464	1.1538	0.143061	0.196419	0.318326	0.851101	0.894267	0.540421
hsa-miR-1915*	17.2691	15.3015	1.12859	0.120967	0.357739	0.487821	0.852084	0.894267	0.528351
hsa-miR-31	118.85	109.206	1.08831	0.0846226	0.205367	0.327356	0.854579	0.894418	0.539678
hsa-miR-1914	64.42	59.0307	1.0913	0.0873664	0.857479	0.903255	0.85527	0.894418	0.505631
hsa-miR-101*	87.4569	78.6027	1.11264	0.106739	0.18098	0.299748	0.855393	0.894418	0.541912
hsa-miR-527	146.517	143.919	1.01805	0.0178896	0.780405	0.858345	0.859055	0.897142	0.508739
hsa-miR-891a	106.737	97.6289	1.09329	0.0891907	0.282618	0.417526	0.860767	0.897823	0.533664
hsa-miR-22	7052.16	7434.41	0.948583	-0.0527856	0.44667	0.574774	0.862624	0.898655	0.52381
hsa-miR-513b	27.1566	26.6549	1.01882	0.0186459	0.342792	0.478892	0.866891	0.901992	0.529543
hsa-miR-198	62.0214	55.7209	1.11307	0.107125	0.550709	0.670979	0.872173	0.906012	0.518695
hsa-miR-523	74.1108	61.7162	1.20083	0.183016	0.171619	0.286483	0.872892	0.906012	0.542805
hsa-miR-150*	85.173	89.0777	0.956166	-0.0448242	0.934166	0.958827	0.876679	0.908831	0.502594
hsa-miR-520g	42.5265	33.5055	1.26924	0.238417	0.111407	0.205824	0.877989	0.909046	0.549705
hsa-miR-1224-3p	98.5689	96.7904	1.01837	0.0182078	0.905163	0.933793	0.879119	0.909046	0.503738
hsa-miR-1237	89.4466	96.6188	0.925768	-0.0771314	0.833258	0.893303	0.880102	0.909046	0.506601
hsa-miR-521	45.1347	35.7171	1.26367	0.23402	0.0911235	0.175825	0.886033	0.914058	0.55279
hsa-miR-518a-5p	153.454	156.52	0.980412	-0.0197823	0.741809	0.833184	0.905499	0.931949	0.510327
hsa-miR-139-5p	125.472	129.117	0.971773	-0.0286328	0.835497	0.894074	0.905573	0.931949	0.506511
hsa-miR-1238	30.2319	24.5674	1.23057	0.207475	0.783434	0.860559	0.921372	0.947058	0.508554
hsa-miR-342-5p	126.639	120.124	1.05424	0.052817	0.951966	0.969108	0.923632	0.947876	0.501893
hsa-miR-424*	137.28	133.495	1.02835	0.0279589	0.591979	0.705682	0.924403	0.947876	0.516796
hsa-miR-200a	77.5612	70.2009	1.10485	0.0997067	0.371835	0.499904	0.925751	0.948112	0.527979
hsa-miR-218	39.6379	32.4283	1.22232	0.200755	0.189006	0.309415	0.932952	0.95269	0.541032
hsa-miR-888	48.3244	42.9125	1.12611	0.118772	0.714279	0.811941	0.932984	0.95269	0.511459
hsa-miR-1911*	84.0701	76.8773	1.09356	0.0894404	0.203722	0.326572	0.933591	0.95269	0.539822
hsa-miR-208a	64.9399	64.1891	1.0117	0.0116293	0.553388	0.673275	0.937803	0.954625	0.518569
hsa-miR-585	14.3541	8.53408	1.68198	0.519971	0.143413	0.250236	0.938383	0.954625	0.544338
hsa-miR-1307	78.9492	86.7266	0.910323	-0.0939561	0.268066	0.399508	0.940985	0.954625	0.5347
hsa-miR-24-1*	82.1897	81.6287	1.00687	0.0068492	0.459182	0.586425	0.941472	0.954625	0.523193
hsa-miR-519c-3p	36.0107	31.9612	1.1267	0.119296	0.492233	0.615654	0.941629	0.954625	0.521474
hsa-miR-139-3p	65.175	64.8215	1.00545	0.0054394	0.294819	0.430304	0.94284	0.954625	0.532819
hsa-miR-657	65.1721	57.5932	1.13159	0.123627	0.167449	0.282861	0.943367	0.954625	0.543242
hsa-miR-1297	43.7392	42.6809	1.02479	0.0244925	0.63663	0.745427	0.948027	0.958196	0.514795
hsa-miR-373*	30.9264	24.8449	1.24478	0.218958	0.11359	0.208947	0.958704	0.967835	0.549274
hsa-miR-370	44.393	44.8592	0.989608	-0.010446	0.590361	0.705578	0.965758	0.973797	0.516862
hsa-miR-122	26.5347	22.2066	1.1949	0.178062	0.331289	0.469003	0.968708	0.975611	0.530082
hsa-miR-767-3p	48.3749	41.9909	1.15203	0.141527	0.110492	0.204579	0.972771	0.978541	0.549963
hsa-miR-431	143.042	124.658	1.14747	0.137562	0.0736487	0.1487	0.975801	0.980426	0.556043
hsa-miR-424	236.578	246.736	0.958831	-0.04204	0.836094	0.894074	0.981544	0.985029	0.506487
hsa-miR-29b-2*	41.3711	37.5132	1.10284	0.0978882	0.337282	0.472818	0.98777	0.990105	0.529986
hsa-miR-1298	25.1019	27.5074	0.912551	-0.0915118	0.88798	0.920547	0.994169	0.994416	0.504403
hsa-miR-599	24.8272	23.7196	1.0467	0.0456382	0.805801	0.872694	0.994416	0.994416	0.507655
