# Supplementary material for: miRNAs can be generally associated with human pathologies as exemplified for miR-144*
Source: BMC Med. 2014 Dec 3;12:224. doi: 10.1186/s12916-014-0224-0 (PMC4268797; doi:10.1186/s12916-014-0224-0)
Supplement: Additional file 1: Table S1. — Information on the 1,049 samples included in the study, matching the information stored in the Gene Expression omnibus. Table S2. Average expression, P values, and AUC for the comparison of diseases versus controls. Table S3. Average expression, P values, and AUC for the comparison of cancer diseases versus controls. Table S4. Average expression, P values, and AUC for the comparison of cancer diseases versus non-cancer diseases. Table S5. AUC values and P values for all pair-wise comparisons. Table S6. Patient characteristics of the independent breast cancer cohort. Figure S1. Stability analysis of miRNAs over 2 months for three individuals. [file 12916_2014_224_MOESM1_ESM.zip › Supplemental Table 3.xlsx]

## Sheet: 15_dmat_control_vs_cancer
	median g1	median g2	qmedian	logqmedian	wmw_rawp	wmw_adjp	ttest_rawp	ttest_adjp	AUC
hsa-miR-144*	761.815	337.196	2.25926	0.815039	6.7414e-17	5.71671e-14	1.91028e-11	9.52893e-10	0.771437
hsa-miR-20b	3395.23	1709.63	1.98595	0.686097	1.11162e-15	4.71325e-13	9.28022e-12	5.62116e-10	0.760435
hsa-miR-17	8517.28	4980.9	1.70999	0.536486	1.82205e-12	5.15033e-10	8.20492e-10	2.80864e-08	0.728981
hsa-miR-148a	969.262	705.138	1.37457	0.318142	6.55848e-11	1.3904e-08	7.12351e-08	1.34239e-06	0.71224
hsa-miR-222	551.023	417.425	1.32005	0.277672	2.22389e-10	3.71274e-08	2.41622e-08	5.53772e-07	0.706224
hsa-miR-20a	3670.26	1865.05	1.96792	0.676976	2.72135e-10	3.71274e-08	4.95057e-07	6.5595e-06	0.705195
hsa-miR-363	4058.38	2848.46	1.42476	0.354003	3.81901e-10	3.91689e-08	2.05358e-09	6.21943e-08	0.703436
hsa-miR-93	3855.34	2717.28	1.41882	0.349826	4.15708e-10	3.91689e-08	5.42648e-08	1.09628e-06	0.703018
hsa-miR-548d-3p	51.985	21.7228	2.3931	0.872591	3.06476e-10	3.71274e-08	2.72512e-07	3.91679e-06	0.702932
hsa-miR-126	1865.05	1095.66	1.70221	0.531928	1.11767e-09	9.47785e-08	5.55897e-08	1.09628e-06	0.697977
hsa-miR-194*	29.6575	57.5932	0.514949	-0.663688	9.30939e-09	5.68685e-07	7.16727e-10	2.64254e-08	0.686599
hsa-miR-658	35.3043	66.5903	0.530172	-0.634553	9.77789e-09	5.68685e-07	8.20314e-12	5.62116e-10	0.68631
hsa-miR-18a	1172.18	761.815	1.53867	0.430915	1.00593e-08	5.68685e-07	5.73151e-05	0.000414501	0.686224
hsa-miR-135a*	1	19.1847	0.0521249	-2.95411	4.56811e-09	3.22813e-07	1.84289e-14	3.90692e-12	0.685323
hsa-miR-93*	1031.88	1506.19	0.685096	-0.378197	1.37959e-08	7.31182e-07	1.97788e-07	3.16461e-06	0.684454
hsa-miR-106a	6712.01	4487.37	1.49576	0.402632	1.90683e-08	9.51172e-07	3.59104e-07	4.91161e-06	0.682621
hsa-miR-1226	55.0155	82.8959	0.66367	-0.40997	2.35355e-08	1.10878e-06	8.47191e-11	3.78115e-09	0.681484
hsa-miR-1275	54.1532	99.455	0.5445	-0.607887	3.20066e-08	1.42851e-06	3.5621e-12	3.02066e-10	0.679736
hsa-miR-130b*	1	6.87059	0.145548	-1.92725	3.69112e-09	2.84552e-07	2.19957e-17	1.86523e-14	0.679564
hsa-miR-374b	528.968	300.642	1.75946	0.565009	4.79881e-08	2.03469e-06	7.1673e-06	7.15044e-05	0.677419
hsa-miR-103	8272.85	5381.65	1.53723	0.429984	5.34501e-08	2.06026e-06	8.52365e-07	1.07881e-05	0.676733
hsa-miR-146b-3p	70.3463	45.6752	1.54014	0.431875	7.04333e-08	2.4517e-06	2.00346e-06	2.32017e-05	0.675071
hsa-miR-484	6712.01	8272.85	0.81133	-0.209081	7.22788e-08	2.4517e-06	2.53683e-07	3.70902e-06	0.674781
hsa-miR-885-5p	7.61463	31.9001	0.238702	-1.43254	5.72768e-08	2.11177e-06	1.93259e-13	2.3412e-11	0.674728
hsa-miR-720	3956.86	6377.97	0.620394	-0.4774	9.27369e-08	3.02465e-06	4.72302e-11	2.22507e-09	0.673527
hsa-miR-590-5p	148.916	115.591	1.2883	0.253324	1.46454e-07	4.28251e-06	1.33134e-06	1.61282e-05	0.670867
hsa-miR-409-3p	28.147	63.2282	0.445166	-0.809308	1.40221e-07	4.2467e-06	9.08062e-12	5.62116e-10	0.670781
hsa-miR-545	113.181	76.7467	1.47474	0.388479	1.67793e-07	4.74296e-06	0.0231866	0.0583341	0.670041
hsa-miR-1225-5p	59.613	92.3634	0.645417	-0.437858	1.84837e-07	5.05618e-06	7.30196e-09	1.93502e-07	0.669462
hsa-miR-892a	1	16.8897	0.0592078	-2.8267	1.06165e-07	3.33435e-06	4.15802e-16	1.17533e-13	0.669226
hsa-miR-1228*	1132.43	1635.17	0.69255	-0.367375	2.08715e-07	5.36336e-06	8.28018e-10	2.80864e-08	0.668711
hsa-miR-939	39.3707	72.3315	0.544309	-0.608238	3.0379e-07	7.49035e-06	5.99221e-08	1.15486e-06	0.666427
hsa-miR-380*	77.9054	54.3116	1.43442	0.360757	3.09154e-07	7.49035e-06	1.22156e-06	1.50127e-05	0.66632
hsa-miR-132*	1	6.1642	0.162227	-1.81876	5.17477e-08	2.06026e-06	3.48482e-14	5.91026e-12	0.665912
hsa-miR-302c	1	18.2109	0.0549121	-2.90202	1.9475e-07	5.16087e-06	0.00102083	0.00446217	0.665408
hsa-miR-106b	11348.6	8761.7	1.29525	0.258707	3.82879e-07	9.01893e-06	1.77583e-06	2.121e-05	0.664904
hsa-miR-558	92.6459	57.9405	1.59898	0.469367	3.98239e-07	9.1272e-06	9.99318e-05	0.000641986	0.664647
hsa-miR-145	143.07	227.983	0.627546	-0.465939	4.42345e-07	9.87127e-06	1.84884e-12	1.74202e-10	0.664132
hsa-miR-1260	2352.4	3306.92	0.711356	-0.340583	5.2944e-07	1.15119e-05	1.06012e-07	1.87288e-06	0.662931
hsa-miR-24-2*	155.47	118.275	1.31448	0.273444	5.58008e-07	1.16938e-05	0.000140276	0.000855787	0.662684
hsa-let-7d*	75.489	142.538	0.529607	-0.63562	5.65383e-07	1.16938e-05	1.06022e-10	4.49533e-09	0.662599
hsa-miR-423-3p	1087.79	1345.3	0.80859	-0.212464	5.96642e-07	1.18358e-05	1.84871e-09	6.02965e-08	0.662234
hsa-miR-208b	58.0858	36.332	1.59875	0.469223	7.93407e-07	1.52911e-05	1.16846e-05	0.000107701	0.659703
hsa-miR-1207-5p	379.672	599.252	0.633576	-0.456375	9.09558e-07	1.69501e-05	1.78392e-07	2.90916e-06	0.659596
hsa-miR-197	721.197	1064.2	0.677691	-0.389064	9.19462e-07	1.69501e-05	1.59652e-13	2.25641e-11	0.659521
hsa-miR-107	1865.05	1132.43	1.64694	0.498917	9.97652e-07	1.80002e-05	0.000912929	0.0040321	0.658995
hsa-miR-497*	111.444	85.485	1.30367	0.26518	1.05118e-06	1.85709e-05	0.000149378	0.000898388	0.658674
hsa-miR-33a	103.325	70.5655	1.46424	0.381334	1.33668e-06	2.26701e-05	9.31255e-05	0.000612174	0.657119
hsa-miR-934	70.4414	45.8944	1.53486	0.428437	1.30062e-06	2.25086e-05	1.79121e-05	0.000148916	0.657044
hsa-miR-125a-3p	16.2462	33.1413	0.490209	-0.712923	1.39713e-06	2.32307e-05	1.67055e-11	8.85391e-10	0.656347
hsa-miR-1246	1	14.5355	0.068797	-2.67659	6.00165e-07	1.18358e-05	3.86427e-08	8.40232e-07	0.656239
hsa-miR-144	1947.65	1321.06	1.4743	0.388185	1.69424e-06	2.76291e-05	6.56132e-05	0.000463666	0.655574
hsa-miR-566	92.7486	72.3883	1.28126	0.247847	1.81414e-06	2.90263e-05	8.78509e-06	8.46563e-05	0.655135
hsa-miR-193b	47.7877	76.556	0.624218	-0.471255	2.119e-06	3.26711e-05	1.27184e-05	0.000114736	0.654116
hsa-miR-454	145.81	95.9821	1.51914	0.418143	2.20066e-06	3.27235e-05	3.16283e-05	0.000241629	0.653869
hsa-miR-223	1763.65	2239.34	0.787575	-0.238797	2.23816e-06	3.27235e-05	6.15309e-09	1.68317e-07	0.65373
hsa-miR-1268	252.649	393.959	0.641308	-0.444245	2.63941e-06	3.7936e-05	4.67818e-09	1.32237e-07	0.652668
hsa-miR-1324	117.764	89.5918	1.31445	0.27342	4.04691e-06	5.62147e-05	0.00306921	0.011316	0.649805
hsa-miR-23b	3140.74	3855.34	0.814649	-0.204998	4.04364e-06	5.62147e-05	3.18315e-06	3.46065e-05	0.649676
hsa-miR-766	423.146	569.147	0.743473	-0.296422	4.12356e-06	5.62147e-05	2.94431e-10	1.1349e-08	0.649676
hsa-miR-891b	73.652	46.102	1.59759	0.468496	4.17633e-06	5.62147e-05	3.43474e-05	0.000260059	0.64944
hsa-miR-561	44.5465	23.1361	1.92541	0.65514	4.37315e-06	5.79443e-05	0.000260856	0.00142714	0.647896
hsa-miR-1303	22.7536	36.4197	0.62476	-0.470387	5.38049e-06	6.91312e-05	1.00566e-11	5.68533e-10	0.647521
hsa-miR-34a	7.86821	25.5485	0.307971	-1.17775	5.01216e-06	6.53894e-05	9.34999e-09	2.332e-07	0.647081
hsa-miR-217	142.869	110.382	1.29432	0.257986	6.93276e-06	8.64556e-05	0.0138928	0.0390102	0.646126
hsa-miR-539	1	5.14871	0.194223	-1.63875	2.06256e-06	3.23898e-05	5.46232e-08	1.09628e-06	0.645247
hsa-miR-92b*	127.142	179.463	0.708458	-0.344665	8.53917e-06	0.000103446	1.66419e-07	2.76712e-06	0.644679
hsa-miR-483-3p	20.4235	47.761	0.427619	-0.849522	7.55731e-06	9.28783e-05	7.85325e-12	5.62116e-10	0.644636
hsa-miR-660	448.541	307.306	1.45959	0.378155	9.17581e-06	0.000109593	6.71753e-05	0.000466924	0.644175
hsa-miR-9*	95.749	66.7774	1.43385	0.360366	1.00731e-05	0.000118638	6.70518e-05	0.000466924	0.64351
hsa-miR-604	82.6389	57.994	1.42496	0.354141	1.0573e-05	0.000121161	0.000487892	0.00243372	0.643102
hsa-let-7e*	1	16.1463	0.0619336	-2.78169	6.70264e-06	8.48335e-05	9.78673e-09	2.37119e-07	0.642673
hsa-miR-1269	32.8439	48.3177	0.679749	-0.386032	1.15029e-05	0.000130059	0.000180768	0.0010428	0.642491
hsa-miR-411	46.7852	28.8802	1.61997	0.482408	1.18299e-05	0.000131997	0.000430044	0.00221016	0.641998
hsa-miR-92a-1*	3.47402	25.7326	0.135005	-2.00245	1.03568e-05	0.000120309	3.83448e-05	0.000285231	0.641751
hsa-miR-330-5p	7.31768	25.4216	0.287853	-1.24531	1.32973e-05	0.000146443	2.97442e-07	4.20384e-06	0.64085
hsa-miR-491-5p	82.1897	108.398	0.758223	-0.276777	1.56824e-05	0.000168338	1.46042e-07	2.47687e-06	0.640378
hsa-miR-19b	10571.6	12320.3	0.858062	-0.153079	1.49024e-05	0.000162016	1.93083e-06	2.27408e-05	0.640368
hsa-miR-576-5p	1	1	1	0	2.17623e-06	3.27235e-05	5.75522e-17	2.44021e-14	0.6401
hsa-miR-186	38.8495	65.0524	0.597203	-0.515498	1.8016e-05	0.000185932	4.16745e-09	1.21862e-07	0.639274
hsa-miR-29b	362.904	301.667	1.203	0.184815	1.83589e-05	0.000185932	1.31706e-05	0.00011634	0.639242
hsa-miR-1289	93.2607	71.7009	1.30069	0.262896	1.85398e-05	0.000185932	0.000687394	0.00315086	0.639167
hsa-miR-214*	54.8939	36.5885	1.5003	0.405668	1.86371e-05	0.000185932	0.000201463	0.0011314	0.63892
hsa-miR-23a	3855.34	4980.9	0.774024	-0.256152	2.03324e-05	0.000198183	2.63893e-05	0.00020827	0.638416
hsa-miR-1909	109.289	137.765	0.793305	-0.231547	2.26801e-05	0.000218554	0.00154855	0.00622579	0.637708
hsa-miR-582-3p	52.5541	79.6609	0.659723	-0.415935	2.48566e-05	0.000236836	1.19157e-05	0.000108651	0.637032
hsa-miR-27b	219.274	162.748	1.34733	0.298122	2.715e-05	0.000253002	0.000198147	0.00112771	0.636389
hsa-miR-548c-3p	39.0983	23.1884	1.68612	0.522427	2.55716e-05	0.000240941	0.00145829	0.00597405	0.635853
hsa-miR-373	1	15.3015	0.0653532	-2.72795	1.58844e-05	0.000168375	1.95692e-09	6.14616e-08	0.635724
hsa-miR-330-3p	367.442	262.038	1.40225	0.338076	3.09369e-05	0.000285158	0.555491	0.673592	0.635424
hsa-miR-608	26.0206	54.8525	0.474374	-0.745758	3.40895e-05	0.000310837	3.82746e-05	0.000285231	0.634255
hsa-miR-1301	193.837	153.984	1.25881	0.23017	4.06511e-05	0.000366725	0.0429884	0.0937125	0.633386
hsa-miR-206	1	9.52121	0.105029	-2.25352	2.03124e-05	0.000198183	4.05376e-06	4.29699e-05	0.632871
hsa-miR-1469	148.348	195.37	0.759317	-0.275336	4.60696e-05	0.000411231	2.47588e-07	3.68341e-06	0.632443
hsa-miR-495	79.3282	53.9893	1.46933	0.384808	4.68155e-05	0.000413537	0.00108314	0.00463892	0.632282
hsa-miR-1227	60.6076	76.3387	0.793931	-0.230759	4.8366e-05	0.000422828	6.42804e-07	8.38613e-06	0.632067
hsa-miR-138-2*	57.353	37.248	1.53976	0.431627	5.08093e-05	0.000439656	0.00066911	0.00313093	0.63137
hsa-miR-455-3p	158.466	117.055	1.35378	0.3029	5.31359e-05	0.000450592	0.0422943	0.0926759	0.631359
hsa-miR-25*	51.2309	70.6933	0.724693	-0.322007	5.77692e-05	0.000477447	2.02468e-06	2.32017e-05	0.630716
hsa-miR-151-3p	566.001	743.322	0.761448	-0.272534	5.84205e-05	0.000477447	8.98217e-07	1.12013e-05	0.63063
hsa-miR-296-3p	35.8878	64.8777	0.55316	-0.592109	6.24309e-05	0.000501579	0.000532232	0.00262403	0.630008
hsa-miR-640	94.3176	68.1733	1.3835	0.324615	6.26974e-05	0.000501579	0.000738386	0.0033484	0.629965
hsa-miR-629*	81.7047	111.518	0.732657	-0.311077	6.93894e-05	0.000547904	0.000679353	0.00313093	0.629311
hsa-miR-675	132.882	177.18	0.74998	-0.287708	7.02586e-05	0.000547904	2.31824e-07	3.5743e-06	0.629215
hsa-miR-450b-3p	29.1616	14.7786	1.97323	0.679672	5.85548e-05	0.000477447	0.00835008	0.0262858	0.629129
hsa-miR-138	24.3005	44.6399	0.544368	-0.60813	7.04264e-05	0.000547904	0.000176846	0.00103279	0.628936
hsa-miR-1321	2.53408	18.8621	0.134347	-2.00733	5.54639e-05	0.000465677	4.59629e-07	6.18675e-06	0.628646
hsa-miR-625	67.091	111.142	0.603651	-0.50476	7.70221e-05	0.000592961	3.52239e-07	4.8967e-06	0.628496
hsa-miR-26b	399.216	251.075	1.59003	0.46375	7.76163e-05	0.000592961	0.0487103	0.102243	0.628442
hsa-miR-181c	144.313	112.457	1.28328	0.249418	7.9669e-05	0.000600229	0.000105547	0.000667941	0.628239
hsa-miR-1180	77.832	100.644	0.773338	-0.257039	7.99833e-05	0.000600229	2.4639e-05	0.000198989	0.628207
hsa-miR-328	65.1184	100.414	0.6485	-0.433093	8.19769e-05	0.000609793	4.28553e-08	9.08532e-07	0.62796
hsa-miR-34a*	94.7571	70.4453	1.34512	0.296481	8.34743e-05	0.000615532	0.00320004	0.0117473	0.627692
hsa-miR-101	618.218	459.212	1.34626	0.297328	8.97466e-05	0.000644958	0.000814664	0.00367465	0.627306
hsa-miR-551b	74.1455	50.7219	1.46181	0.379672	0.000104824	0.000740755	0.0176821	0.0474846	0.626051
hsa-miR-126*	1	11.5952	0.0862425	-2.45059	5.27085e-05	0.000450592	1.20408e-12	1.27633e-10	0.625536
hsa-miR-204	1	1	1	0	1.75882e-05	0.000184133	2.40172e-07	3.63689e-06	0.625493
hsa-miR-26a	7834.98	6712.01	1.16731	0.1547	0.000113199	0.000786824	0.00020049	0.0011314	0.625332
hsa-miR-297	44.2929	65.1117	0.680261	-0.385279	0.000122735	0.000846171	2.16306e-08	5.0952e-07	0.624796
hsa-miR-516b	36.9588	19.3582	1.90921	0.646687	0.000103781	0.000739546	0.020444	0.0523763	0.624753
hsa-miR-1251	113.049	85.6749	1.31951	0.277264	0.000136736	0.000927618	0.407344	0.529798	0.62396
hsa-let-7g*	130.752	105.526	1.23905	0.214344	0.000153299	0.00102361	0.0099339	0.0297666	0.623048
hsa-miR-635	99.8363	80.4006	1.24174	0.21651	0.000155449	0.00102985	0.00724235	0.0237124	0.62293
hsa-miR-130b	1709.63	1345.3	1.27082	0.239659	0.000158281	0.00104049	0.000484704	0.00243213	0.622769
hsa-miR-1280	3395.23	4487.37	0.75662	-0.278894	0.000165049	0.00107663	0.0108891	0.0316715	0.622405
hsa-miR-576-3p	1	9.14514	0.109348	-2.21322	8.8669e-05	0.000642661	2.43418e-06	2.75225e-05	0.62234
hsa-miR-802	66.2913	45.3205	1.46272	0.380299	0.000190499	0.00123315	0.00107079	0.0046328	0.621171
hsa-miR-367*	56.1997	37.3796	1.50348	0.407785	0.000199836	0.0012838	0.00542187	0.0184648	0.620667
hsa-miR-27b*	69.3842	55.663	1.2465	0.220343	0.000225697	0.00143903	0.000616965	0.00295586	0.61982
hsa-miR-663	290.21	368.786	0.786932	-0.239613	0.000231928	0.00146773	1.28623e-05	0.000114813	0.619659
hsa-miR-432	1	5.03956	0.19843	-1.61732	8.57364e-05	0.000626763	1.18585e-07	2.05224e-06	0.619595
hsa-miR-548o	105.265	80.1169	1.3139	0.272999	0.000237473	0.00148858	0.00503246	0.0173477	0.619456
hsa-miR-492	74.4601	55.3022	1.34642	0.297451	0.000239036	0.00148858	0.00843502	0.0263945	0.619381
hsa-miR-301a	265.334	207.415	1.27925	0.246271	0.00024049	0.00148858	0.000303767	0.00164073	0.619359
hsa-miR-597	70.4414	48.5131	1.45201	0.372947	0.000254894	0.00156631	0.00230301	0.00875763	0.618705
hsa-miR-940	167.482	192.733	0.868984	-0.140431	0.000278465	0.00167474	0.00062059	0.00295652	0.618137
hsa-miR-588	124.669	105.805	1.17829	0.164066	0.000288634	0.00172368	0.0300051	0.0722851	0.617836
hsa-miR-616	11.8922	27.2386	0.436593	-0.828754	0.000266177	0.00162387	3.29745e-06	3.53954e-05	0.617686
hsa-miR-548i	1	5.93923	0.168372	-1.78158	0.000143196	0.000963734	2.90195e-10	1.1349e-08	0.616882
hsa-miR-221*	96.5195	66.3015	1.45577	0.375533	0.000323142	0.00188982	0.00351922	0.0126453	0.61686
hsa-miR-374a*	42.9813	26.7378	1.60751	0.474685	0.000301238	0.00178636	0.00466064	0.0161315	0.616818
hsa-miR-1279	1	1.41301	0.707708	-0.345724	0.000106341	0.000745267	0.000132313	0.000818986	0.616764
hsa-miR-374a	249.572	164.016	1.52163	0.419781	0.000350462	0.00203556	0.0817946	0.15622	0.616196
hsa-miR-767-5p	148.61	122.331	1.21482	0.194594	0.000363524	0.00209707	0.0461096	0.0982436	0.615885
hsa-miR-548a-3p	71.8273	56.3035	1.27572	0.243508	0.000366617	0.00210062	0.00224768	0.00862456	0.615777
hsa-miR-668	32.5474	47.2643	0.688626	-0.373057	0.000404494	0.00230209	9.01285e-06	8.58752e-05	0.614898
hsa-miR-29a*	1	1.04826	0.953962	-0.0471319	0.000127374	0.000871071	4.8093e-06	4.97352e-05	0.614769
hsa-miR-367	77.342	60.6992	1.27418	0.242306	0.000421742	0.00236846	0.000605853	0.00293502	0.614587
hsa-miR-1281	85.829	129.543	0.662551	-0.411658	0.000426543	0.00237966	0.000370067	0.00197369	0.614512
hsa-miR-219-5p	51.4111	33.7324	1.52409	0.421396	0.000414194	0.00234158	0.016454	0.0447213	0.614415
hsa-miR-654-5p	158.208	129.97	1.21727	0.196607	0.000433637	0.00240343	0.0345555	0.0791974	0.614372
hsa-miR-622	55.2757	74.3149	0.743804	-0.295978	0.000450154	0.00246278	9.6197e-05	0.00062271	0.61404
hsa-miR-345	128.598	107.535	1.19587	0.178877	0.000461396	0.0025081	0.000659857	0.00310866	0.613836
hsa-miR-744	636.04	826.087	0.769943	-0.261439	0.000481409	0.00260022	0.00107916	0.00463892	0.613461
hsa-miR-624	46.5045	64.5325	0.720637	-0.32762	0.000485203	0.00260413	2.39841e-05	0.000195563	0.613375
hsa-miR-548p	104.178	76.6866	1.35849	0.306375	0.000491834	0.00262311	0.00159881	0.00633548	0.613257
hsa-miR-1249	81.8499	110.864	0.73829	-0.303419	0.000499513	0.00263657	8.47438e-05	0.000565848	0.613139
hsa-miR-570	78.4604	57.4321	1.36614	0.311992	0.000500575	0.00263657	0.00396334	0.0139457	0.613086
hsa-miR-30c	1823.35	2141.47	0.851449	-0.160816	0.000518417	0.00271369	0.00784019	0.0252794	0.612775
hsa-miR-374b*	7.19757	20.6437	0.348657	-1.05367	0.000441657	0.00243198	1.9748e-05	0.000162585	0.612689
hsa-miR-32	117.764	89.2218	1.3199	0.277558	0.000539464	0.00280654	0.00588591	0.0198855	0.612474
hsa-miR-598	56.1575	40.3806	1.39071	0.329811	0.000545096	0.00281854	0.00322274	0.0117797	0.612217
hsa-miR-181a*	93.3668	73.5309	1.26976	0.23883	0.000581788	0.00297203	0.0363953	0.0827432	0.611809
hsa-miR-135b	1	4.37583	0.228528	-1.4761	0.00027646	0.00167456	7.56495e-06	7.45939e-05	0.611413
hsa-miR-587	38.9725	52.6685	0.739958	-0.301162	0.000668271	0.00335322	0.00294347	0.0109476	0.610555
hsa-miR-423-5p	2919.31	5515.94	0.52925	-0.636295	0.000697172	0.00347766	0.000195142	0.00111811	0.61019
hsa-miR-452*	322.922	224.991	1.43527	0.36135	0.000714106	0.003517	0.631289	0.737676	0.609997
hsa-miR-1236	9.89538	31.6108	0.313038	-1.16143	0.000649856	0.00329987	0.00891603	0.0272195	0.609922
hsa-miR-1909*	27.9902	43.3124	0.64624	-0.436584	0.000717501	0.003517	1.75759e-05	0.000148176	0.609847
hsa-miR-1306	19.4671	34.29	0.567719	-0.566128	0.000662678	0.00334495	9.46945e-06	8.85419e-05	0.609804
hsa-miR-589*	71.7697	87.8906	0.816579	-0.202631	0.000765498	0.00370939	7.31288e-05	0.000500106	0.609375
hsa-miR-499-5p	10.1096	21.923	0.461142	-0.774049	0.00073172	0.00356608	0.000163316	0.000968473	0.608892
hsa-miR-532-3p	3140.74	4058.38	0.773892	-0.256323	0.00080955	0.00385673	0.000909122	0.0040321	0.608828
hsa-miR-1231	65.2307	90.4497	0.721182	-0.326864	0.000845826	0.00400704	0.000177815	0.00103279	0.608463
hsa-miR-1291	113.157	95.516	1.18469	0.169483	0.000864236	0.00407151	0.0532304	0.110636	0.608281
hsa-miR-515-5p	146.335	122.201	1.1975	0.180234	0.000910621	0.00423463	0.020676	0.0528111	0.607809
hsa-miR-509-5p	197.283	157.195	1.25502	0.227153	0.00091384	0.00423463	0.175972	0.276854	0.607777
hsa-miR-1252	1	9.14514	0.109348	-2.21322	0.000553356	0.00284392	0.00179621	0.00701928	0.607627
hsa-miR-365	58.8177	76.9373	0.764488	-0.268549	0.000940457	0.00428768	1.35575e-05	0.000118524	0.607498
hsa-miR-331-5p	15.9466	29.6041	0.538662	-0.618668	0.000913484	0.00423463	0.00124827	0.00526632	0.607402
hsa-miR-920	23.8541	34.423	0.692971	-0.366768	0.000933892	0.00428076	2.97353e-06	3.27474e-05	0.607348
hsa-miR-554	82.7828	65.1117	1.2714	0.240116	0.000967195	0.00438599	0.00260047	0.00980089	0.60723
hsa-miR-1912	153.651	130.145	1.18061	0.166032	0.00100994	0.00455548	0.0513298	0.106948	0.606866
hsa-miR-302c*	11.2812	25.1165	0.449155	-0.800387	0.000928263	0.00427808	4.66368e-06	4.88247e-05	0.606833
hsa-let-7a	1333.18	915.871	1.45564	0.375448	0.00101593	0.00455824	0.00145546	0.00597405	0.606801
hsa-miR-193b*	30.2877	51.3472	0.58986	-0.527871	0.00106218	0.00474069	9.50087e-05	0.000619749	0.606136
hsa-miR-182*	44.7181	32.0336	1.39597	0.333592	0.0010922	0.00484915	0.0102705	0.0304837	0.606029
hsa-miR-450a	1	13.0584	0.0765791	-2.56943	0.000784072	0.00375646	0.00530816	0.0181638	0.605965
hsa-miR-574-3p	2141.47	2990.15	0.716174	-0.333832	0.00113151	0.00499751	2.59177e-06	2.89187e-05	0.605804
hsa-miR-135a	1	1	1	0	0.000309097	0.00182024	2.78058e-08	6.20508e-07	0.605664
hsa-miR-130a	1395.47	1172.18	1.19049	0.174367	0.00122169	0.00536782	0.00892338	0.0272195	0.605085
hsa-miR-541	88.74	71.681	1.23798	0.213485	0.00126759	0.0055408	0.0103897	0.0306984	0.604764
hsa-miR-141*	75.1128	61.5493	1.22037	0.199153	0.00128339	0.00558109	0.0113197	0.0326501	0.604646
hsa-miR-650	128.902	107.722	1.19662	0.179502	0.00131872	0.00568449	0.0419739	0.092212	0.604399
hsa-miR-877*	39.1089	76.9498	0.508239	-0.676803	0.00132057	0.00568449	0.0262724	0.0645769	0.604335
hsa-miR-181a	568.795	463.677	1.22671	0.204333	0.00138039	0.00588224	0.00971219	0.0293094	0.60397
hsa-miR-199a-5p	226.776	320.67	0.707193	-0.346452	0.00140124	0.00594127	0.00880883	0.0270648	0.603831
hsa-miR-1261	1	7.13656	0.140124	-1.96523	0.000780869	0.00375646	0.00149935	0.00611272	0.603648
hsa-miR-508-5p	104.456	87.7352	1.19059	0.174446	0.00147501	0.00618636	0.0131138	0.0369451	0.603348
hsa-miR-1908	917.161	1211.62	0.75697	-0.278431	0.00148093	0.00618636	1.42534e-05	0.00012209	0.603305
hsa-miR-31*	139.018	107.721	1.29054	0.255059	0.00158209	0.00657654	0.0984683	0.179572	0.602683
hsa-let-7d	2587.06	2094.08	1.23541	0.211406	0.00164742	0.00678161	0.00104101	0.00452708	0.602276
hsa-let-7i*	242.448	186.27	1.30159	0.263586	0.00178957	0.00727093	0.797596	0.863213	0.601514
hsa-miR-20a*	133.067	109.403	1.2163	0.195817	0.00183627	0.00741504	0.0783435	0.150989	0.601268
hsa-miR-133b	9.24762	25.6363	0.360723	-1.01964	0.00166862	0.00683569	0.000228367	0.0012575	0.600817
hsa-miR-216b	119.608	97.666	1.22466	0.202667	0.00196459	0.00782145	0.168137	0.269017	0.600613
hsa-miR-26b*	5.54123	19.9526	0.27772	-1.28114	0.00160275	0.00662993	8.63726e-06	8.41885e-05	0.600517
hsa-miR-628-3p	189.746	163.758	1.1587	0.147294	0.00202541	0.008007	0.00142675	0.0059308	0.600324
hsa-miR-744*	30.0322	41.4769	0.72407	-0.322867	0.00203008	0.008007	1.76483e-05	0.000148176	0.600152
hsa-miR-1305	71.9261	48.1861	1.49267	0.400568	0.00208712	0.00819388	0.00963385	0.0291768	0.599895
hsa-miR-224	43.6033	52.9852	0.822933	-0.19488	0.00217142	0.00844662	8.40914e-07	1.07881e-05	0.599552
hsa-miR-302d	1	1	1	0	0.000707142	0.00350676	9.00434e-05	0.000596538	0.599402
hsa-miR-21	987.344	781.23	1.26383	0.23415	0.00225814	0.00870412	0.00773003	0.0251152	0.599262
hsa-miR-27a*	27.0593	35.6027	0.760036	-0.27439	0.00223648	0.00865997	0.000407492	0.0021463	0.599219
hsa-miR-619	42.9813	55.4242	0.775497	-0.254252	0.00230709	0.00885253	0.000609155	0.00293502	0.599005
hsa-miR-221	104.663	92.434	1.1323	0.12425	0.00250893	0.00945587	0.0107183	0.031493	0.598233
hsa-miR-142-3p	1	21.1071	0.0473774	-3.04961	0.00179201	0.00727093	9.22881e-08	1.66511e-06	0.5982
hsa-miR-34b*	38.1423	50.943	0.748724	-0.289385	0.00253084	0.00949624	6.37454e-05	0.000454253	0.598125
hsa-miR-376a*	1	3.67612	0.272026	-1.30186	0.00136481	0.00584525	0.00266775	0.01001	0.598104
hsa-miR-449b	29.1131	35.1261	0.828817	-0.187756	0.00250868	0.00945587	8.59995e-08	1.58538e-06	0.59804
hsa-miR-1247	64.7623	48.5131	1.33494	0.288889	0.00258907	0.00962954	0.0317883	0.0749226	0.597868
hsa-miR-556-5p	96.117	70.5017	1.36333	0.30993	0.00260147	0.0096334	0.00814212	0.0257631	0.597857
hsa-miR-136	18.6412	8.6704	2.14998	0.76546	0.00194911	0.00779644	0.082084	0.156421	0.597707
hsa-miR-302a	1	6.21949	0.160785	-1.82769	0.00146411	0.00617694	0.000549198	0.00269202	0.597418
hsa-miR-507	4.68184	15.8286	0.295783	-1.21813	0.0023258	0.00888415	2.98748e-05	0.000230308	0.59715
hsa-miR-589	74.0546	89.6642	0.82591	-0.191269	0.00284239	0.010382	0.000404705	0.00214494	0.596999
hsa-miR-193a-5p	81.6287	102.551	0.795985	-0.228175	0.00284898	0.010382	0.000483744	0.00243213	0.596978
hsa-miR-497	159.672	132.644	1.20376	0.18545	0.00285261	0.010382	0.0431202	0.0937589	0.596967
hsa-miR-765	44.0197	61.9025	0.711113	-0.340925	0.00297082	0.010766	7.94513e-05	0.00053472	0.596495
hsa-miR-606	64.4763	47.311	1.36282	0.309554	0.00298841	0.0107837	0.0083693	0.0262858	0.596388
hsa-miR-1911	26.1485	33.8906	0.771555	-0.259347	0.00301155	0.0108211	0.00010483	0.000667941	0.596206
hsa-miR-219-1-3p	28.9268	14.2414	2.03118	0.708615	0.00257099	0.0096044	0.00791451	0.0253264	0.595981
hsa-miR-92b	297.399	358.66	0.829193	-0.187302	0.00317863	0.0113255	0.000116409	0.00073122	0.595884
hsa-miR-223*	36.3911	27.4578	1.32535	0.281673	0.00307151	0.01099	0.0330927	0.0768839	0.595702
hsa-miR-296-5p	290.21	338.551	0.85721	-0.154072	0.0032405	0.0114977	0.00043557	0.00222508	0.595691
hsa-miR-124*	93.9082	80.6642	1.16419	0.152023	0.00329263	0.011634	0.0459942	0.0982436	0.59553
hsa-miR-877	66.7325	87.3949	0.763574	-0.269745	0.00350178	0.0123216	5.76782e-05	0.000414501	0.594908
hsa-miR-362-5p	141.799	120.783	1.174	0.16042	0.00354683	0.0123774	0.00428502	0.0150153	0.59478
hsa-miR-141	44.2405	31.1254	1.42136	0.351617	0.00356988	0.0124068	0.0454778	0.0976334	0.594447
hsa-miR-1827	39.5922	30.1629	1.31261	0.27202	0.00361661	0.0125179	0.0212131	0.0538585	0.594308
hsa-miR-200b	64.5906	45.8468	1.40884	0.342764	0.00379879	0.013042	0.0102811	0.0304837	0.594061
hsa-miR-641	63.8792	49.4361	1.29216	0.256312	0.00384296	0.0131404	0.105965	0.187988	0.593922
hsa-miR-518a-3p	51.2004	35.5341	1.44088	0.365256	0.00379047	0.013042	0.0124466	0.0352999	0.593868
hsa-miR-1274a	138.141	180.099	0.767026	-0.265235	0.00404066	0.0137059	0.000159237	0.000950934	0.59345
hsa-miR-200b*	50.7219	59.6755	0.849961	-0.162565	0.00408629	0.0138055	0.000819228	0.00367569	0.593278
hsa-miR-885-3p	172.024	208.352	0.825641	-0.191596	0.00412157	0.0138694	0.00285951	0.0106822	0.593246
hsa-miR-30d	5247.36	5996.88	0.875015	-0.133514	0.00422351	0.0141005	0.041263	0.0913603	0.592903
hsa-miR-646	193.837	157.42	1.23134	0.208104	0.00426136	0.0141711	0.441384	0.563696	0.592903
hsa-miR-30b*	3.11177	17.1642	0.181294	-1.70763	0.00354525	0.0123774	0.0232511	0.0583341	0.592892
hsa-miR-199b-3p	98.2244	73.0204	1.34516	0.296516	0.00428416	0.0141913	0.0613244	0.124409	0.592838
hsa-miR-508-3p	1	6.79909	0.147078	-1.91679	0.00245228	0.00932525	0.000708582	0.00323053	0.59256
hsa-miR-607	71.1026	58.4902	1.21563	0.195264	0.00459952	0.0151766	0.0122144	0.0348747	0.592098
hsa-miR-34c-3p	87.8534	74.785	1.17475	0.161052	0.0046464	0.0152719	0.0585718	0.120264	0.592002
hsa-miR-346	61.182	69.0005	0.886689	-0.120261	0.00466775	0.0152828	4.58053e-05	0.000337765	0.591959
hsa-miR-1290	1	1	1	0	0.00188269	0.00756644	9.50154e-06	8.85419e-05	0.591766
hsa-miR-665	80.5143	96.2508	0.836505	-0.178523	0.00503146	0.0163831	0.0169631	0.0459575	0.591176
hsa-miR-548d-5p	1	2.90777	0.343906	-1.06739	0.0027952	0.0103058	0.0544003	0.112791	0.591155
hsa-miR-384	75.1974	61.7924	1.21694	0.196337	0.0051171	0.0165486	0.00722701	0.0237124	0.590983
hsa-miR-191	11348.6	12320.3	0.92113	-0.0821544	0.00504244	0.0163831	0.000556211	0.00271073	0.590865
hsa-miR-302e	2.62464	13.1709	0.199276	-1.61306	0.00415948	0.0139416	0.00141411	0.00590722	0.590533
hsa-miR-516b*	11.1675	22.8375	0.489001	-0.715391	0.00513242	0.0165486	0.00695705	0.0231356	0.590039
hsa-miR-551b*	36.6199	53.0822	0.689871	-0.371251	0.00556156	0.0178644	0.000144314	0.000874133	0.590018
hsa-miR-155	110.657	91.0713	1.21506	0.194794	0.00588316	0.0186914	0.00355353	0.0127147	0.589525
hsa-miR-518c*	43.7137	55.1184	0.793086	-0.231824	0.00588637	0.0186914	2.74082e-05	0.000213231	0.589482
hsa-miR-216a	125.245	100.488	1.24637	0.220236	0.00590719	0.0186914	0.0390435	0.0875898	0.589482
hsa-miR-218-1*	73.7361	62.1599	1.18623	0.170782	0.0060951	0.0191431	0.0223622	0.0564379	0.589139
hsa-miR-187*	137.982	180.099	0.766141	-0.266389	0.00621184	0.0193663	0.0130436	0.03687	0.588946
hsa-miR-1208	80.2879	68.3431	1.17478	0.161079	0.00636011	0.0196838	0.0279072	0.0681998	0.588688
hsa-miR-1207-3p	41.6418	32.1556	1.29501	0.258517	0.00621102	0.0193663	0.00850294	0.0264121	0.588635
hsa-miR-624*	23.1884	34.9411	0.663642	-0.410013	0.00625936	0.019443	7.1752e-05	0.00049468	0.588592
hsa-miR-498	14.7185	24.3005	0.605688	-0.50139	0.0059373	0.0187168	0.00183617	0.00714252	0.588463
hsa-miR-1262	1	1	1	0	0.00215347	0.00841542	2.07627e-07	3.26051e-06	0.588409
hsa-miR-153	98.2244	83.1951	1.18065	0.166066	0.00708973	0.0217829	0.0456618	0.0977809	0.587519
hsa-miR-17*	621.662	508.432	1.2227	0.201064	0.00726024	0.022067	0.0179737	0.048081	0.587262
hsa-miR-708	31.2736	43.9898	0.710929	-0.341183	0.00730744	0.0221311	5.0066e-05	0.000365999	0.587069
hsa-miR-548f	40.8217	25.3434	1.61074	0.476695	0.00722156	0.0220283	0.0173071	0.0467401	0.586833
hsa-miR-519d	55.6828	42.3997	1.31328	0.272531	0.00777514	0.0234638	0.0902753	0.168992	0.586458
hsa-miR-1283	79.8344	68.557	1.1645	0.152289	0.00810188	0.0243631	0.019165	0.0501601	0.58605
hsa-miR-188-3p	126.373	111.518	1.1332	0.125048	0.00821758	0.0246237	0.298456	0.422522	0.585911
hsa-miR-592	41.8214	30.5703	1.36804	0.313379	0.00828822	0.0247479	0.140306	0.235138	0.585568
hsa-miR-1250	22.8816	37.9004	0.603729	-0.50463	0.00834148	0.0248003	0.0189686	0.0499546	0.585428
hsa-miR-129*	37.5307	49.7915	0.753759	-0.282683	0.0085346	0.0252172	0.00099006	0.00435011	0.585428
hsa-miR-522*	125.27	107.329	1.16716	0.154569	0.0088978	0.0261991	0.116834	0.203859	0.585031
hsa-miR-222*	58.848	48.0832	1.22388	0.202025	0.00897991	0.0263494	0.0609895	0.124027	0.584903
hsa-miR-631	137.569	123.742	1.11174	0.105928	0.00902796	0.026399	0.590013	0.70094	0.58487
hsa-miR-491-3p	73.8494	57.4616	1.28519	0.25091	0.00960276	0.0279833	0.0739713	0.144269	0.584152
hsa-miR-19b-1*	38.4416	49.8611	0.770975	-0.2601	0.0101947	0.0295054	0.0186127	0.0493235	0.583487
hsa-miR-887	100.607	90.5517	1.11105	0.105306	0.0102649	0.0296077	0.0585534	0.120264	0.583433
hsa-miR-1278	52.6648	40.8124	1.29041	0.25496	0.0101633	0.0295054	0.0315807	0.0748057	0.583433
hsa-miR-548j	1	6.29576	0.158837	-1.83988	0.00693528	0.0213859	0.000524161	0.00259935	0.583251
hsa-miR-574-5p	618.741	781.23	0.792009	-0.233183	0.01045	0.0300393	7.55499e-09	1.9414e-07	0.58323
hsa-miR-376a	74.2567	91.0713	0.815369	-0.204115	0.0107202	0.0306086	0.0199827	0.0515056	0.58294
hsa-miR-18a*	160.626	224.991	0.713921	-0.336984	0.0108038	0.0307437	0.0199299	0.0515056	0.582854
hsa-miR-571	46.4205	39.286	1.18161	0.166874	0.0109432	0.0309712	0.119923	0.20839	0.582586
hsa-miR-499-3p	95.7736	78.2097	1.22457	0.202593	0.011109	0.0312852	0.138339	0.232761	0.582522
hsa-miR-128	569.147	646.974	0.879707	-0.128166	0.0111417	0.0312852	0.0115963	0.0333344	0.5825
hsa-miR-1274b	734.207	915.871	0.801649	-0.221085	0.0113528	0.0316097	0.00171931	0.00674987	0.582286
hsa-miR-18b	188.704	165.77	1.13834	0.129574	0.011369	0.0316097	0.00850059	0.0264121	0.582275
hsa-miR-656	28.5226	36.0107	0.79206	-0.233119	0.0112517	0.0314898	0.0746976	0.144951	0.582168
hsa-miR-616*	54.1826	42.4769	1.27558	0.243399	0.0114719	0.0317915	0.0301029	0.0722876	0.58205
hsa-miR-944	10.9643	21.8773	0.501171	-0.690808	0.0109568	0.0309712	0.0346666	0.079238	0.581836
hsa-miR-1537	37.7619	28.9643	1.30374	0.265239	0.0115405	0.0318775	0.018452	0.0490512	0.581675
hsa-miR-487b	53.3931	40.1499	1.32984	0.285062	0.0121496	0.0333425	0.0261915	0.064565	0.581385
hsa-miR-661	27.3482	37.988	0.719917	-0.328619	0.0122839	0.0336025	0.000131425	0.000818986	0.581203
hsa-miR-100*	60.3465	49.598	1.21671	0.196154	0.0128731	0.0351008	0.0314882	0.0747955	0.580795
hsa-miR-520f	1	1	1	0	0.00714402	0.0218705	0.000220897	0.00122432	0.580785
hsa-miR-509-3p	1	4.79266	0.208652	-1.56709	0.00836427	0.0248003	0.0334902	0.0775949	0.580742
hsa-miR-331-3p	842.528	969.262	0.869247	-0.140128	0.0136513	0.0369401	0.000135016	0.000829663	0.580163
hsa-miR-549	50.3563	40.882	1.23175	0.208433	0.0136668	0.0369401	0.0482968	0.102134	0.580066
hsa-miR-379	29.7529	11.9863	2.48224	0.909161	0.0118373	0.0325911	0.0102447	0.0304837	0.579894
hsa-miR-943	26.3611	34.9497	0.754257	-0.282022	0.013782	0.037102	0.000457337	0.00232229	0.579862
hsa-miR-133a	36.2567	43.4929	0.833624	-0.181973	0.0142477	0.0382343	2.55292e-05	0.000204233	0.579498
hsa-miR-519c-5p	108.106	123.602	0.874632	-0.133952	0.0147229	0.0393848	0.00132935	0.00558066	0.579283
hsa-miR-770-5p	48.999	59.8062	0.819297	-0.199309	0.0147835	0.0394227	0.00145357	0.00597405	0.57923
hsa-miR-664	285.129	370.275	0.770046	-0.261305	0.0148985	0.0394875	0.000676917	0.00313093	0.579144
hsa-miR-564	138.069	105.532	1.30831	0.268737	0.0149676	0.0395406	0.0993969	0.180489	0.57909
hsa-miR-202*	65.1122	61.5636	1.05764	0.0560414	0.0152555	0.0400517	0.00856768	0.0264707	0.578854
hsa-miR-769-3p	12.1814	21.2991	0.571919	-0.558757	0.0149009	0.0394875	0.408307	0.530236	0.578157
hsa-miR-490-5p	108.101	87.4645	1.23594	0.211834	0.0161932	0.0418652	0.0419442	0.092212	0.578157
hsa-miR-496	64.6498	52.4921	1.23161	0.208321	0.0161299	0.0418291	0.0568269	0.117535	0.578157
hsa-miR-654-3p	36.2824	30.7257	1.18085	0.166234	0.0161283	0.0418291	0.039252	0.0878251	0.577911
hsa-miR-922	144.116	116.81	1.23376	0.210068	0.0165954	0.042665	0.12453	0.213336	0.577868
hsa-miR-196b	1	1	1	0	0.00585359	0.0186914	0.0176947	0.0474846	0.577546
hsa-miR-488	1	11.8475	0.0844062	-2.47211	0.0136783	0.0369401	0.0857933	0.162394	0.577471
hsa-miR-518f	50.63	61.7112	0.820435	-0.19792	0.0179257	0.0455344	0.000678428	0.00313093	0.576892
hsa-miR-127-5p	112.94	92.5751	1.21998	0.198834	0.0181292	0.0458913	0.0605265	0.123381	0.576806
hsa-miR-10a	48.5131	35.6892	1.35932	0.306985	0.0179345	0.0455344	0.0737444	0.144269	0.576774
hsa-miR-138-1*	103.028	91.8552	1.12164	0.11479	0.0184101	0.0464057	0.158051	0.256266	0.576624
hsa-miR-30a	328.821	406.204	0.809497	-0.211342	0.0184419	0.0464057	0.000419676	0.00217201	0.576602
hsa-miR-581	18.2624	8.80005	2.07526	0.730087	0.0150272	0.0395747	0.038187	0.0858954	0.576473
hsa-miR-519e	1	1	1	0	0.0106248	0.0304385	1.40734e-05	0.000121778	0.576334
hsa-miR-33b	127.363	110.769	1.14981	0.139594	0.0200403	0.0501302	0.0466906	0.0992322	0.575594
hsa-let-7f-2*	19.4815	10.3282	1.88625	0.634592	0.0166031	0.042665	0.0866244	0.163602	0.575583
hsa-miR-662	47.8382	57.5932	0.830622	-0.18558	0.0201712	0.0502	0.00799112	0.0254754	0.575498
hsa-miR-612	83.2755	70.2573	1.18529	0.169991	0.0201865	0.0502	0.0198317	0.0514291	0.575498
hsa-miR-942	14.7185	29.3876	0.500841	-0.691466	0.0192478	0.0482904	0.00720767	0.0237124	0.575187
hsa-miR-219-2-3p	1	13.392	0.0746712	-2.59466	0.0172689	0.0441084	0.241559	0.359372	0.575004
hsa-miR-18b*	70.6294	82.8402	0.852598	-0.159467	0.021086	0.051993	0.00359339	0.0128034	0.574972
hsa-miR-671-3p	34.1766	45.0898	0.757967	-0.277116	0.0210915	0.051993	0.0318593	0.0749226	0.574865
hsa-miR-523*	137.78	113.748	1.21128	0.191677	0.0214761	0.0527877	0.689007	0.783215	0.574747
hsa-miR-96	143.795	113.861	1.2629	0.233412	0.0216957	0.0531732	0.193292	0.298054	0.574618
hsa-miR-1233	73.3271	66.0908	1.10949	0.103901	0.0218832	0.0534783	0.0180374	0.0480998	0.5745
hsa-let-7g	379.672	291.255	1.30357	0.265107	0.0222604	0.0542399	0.282873	0.405882	0.574296
hsa-miR-145*	67.6829	54.1988	1.24879	0.222176	0.0223228	0.0542399	0.0796612	0.152834	0.574211
hsa-miR-1257	1	3.6275	0.275672	-1.28854	0.0153846	0.0402658	0.000412802	0.00216084	0.574146
hsa-miR-659	59.0844	71.6432	0.824703	-0.192732	0.0230524	0.0558526	0.00295717	0.0109506	0.573868
hsa-miR-1267	30.545	36.7709	0.830686	-0.185503	0.0232541	0.0561809	0.00152438	0.00618504	0.573707
hsa-miR-1184	192.371	160.176	1.201	0.183155	0.0238471	0.0572872	0.511276	0.635721	0.573449
hsa-miR-523	74.1108	55.0558	1.3461	0.297215	0.023832	0.0572872	0.242264	0.35979	0.573385
hsa-miR-645	38.5074	49.5503	0.777138	-0.252138	0.0242269	0.0580351	0.00787957	0.0253101	0.573224
hsa-miR-24	1823.35	1506.19	1.21058	0.191096	0.0243343	0.0581282	0.0379143	0.0858486	0.573181
hsa-miR-551a	61.2943	58.2232	1.05275	0.0514036	0.0246443	0.0585389	0.0214648	0.0543347	0.572977
hsa-miR-583	33.698	44.5465	0.756469	-0.279093	0.0250184	0.0592615	0.000164976	0.000971523	0.572817
hsa-miR-663b	88.8489	76.3387	1.16388	0.151758	0.0253756	0.0597737	0.10036	0.180763	0.572666
hsa-miR-520d-5p	44.4931	55.8	0.797366	-0.226441	0.025514	0.0599078	0.00110579	0.00471211	0.572581
hsa-miR-142-5p	566.001	709.514	0.797731	-0.225984	0.0255738	0.0599078	0.0147866	0.0412468	0.57257
hsa-miR-621	286.058	206.01	1.38856	0.328271	0.0260633	0.0608861	0.782281	0.852666	0.572334
hsa-miR-30c-2*	29.6461	20.7886	1.42607	0.354925	0.025327	0.0597737	0.0417626	0.092212	0.57212
hsa-miR-29b-1*	1	1	1	0	0.0158861	0.0414504	0.0155965	0.042941	0.571991
hsa-miR-150	1275.2	1537.48	0.829407	-0.187044	0.0278454	0.0639917	0.0296031	0.0717242	0.571487
hsa-miR-513c	10.8937	15.8887	0.685626	-0.377423	0.0261542	0.0609307	0.0015932	0.00633548	0.571111
hsa-miR-302b*	8.90777	18.8621	0.472257	-0.750232	0.0277564	0.0639605	0.0358743	0.0817779	0.570629
hsa-miR-638	324.048	382.83	0.846454	-0.1667	0.0301181	0.0684723	0.0015491	0.00622579	0.570489
hsa-miR-1265	1	7.00596	0.142736	-1.94676	0.0245969	0.0585389	0.000854418	0.0038134	0.569674
hsa-miR-92a-2*	3.15467	16.3663	0.192754	-1.64634	0.0271368	0.062703	0.0320536	0.0749226	0.569664
hsa-miR-637	15.4855	24.9359	0.621011	-0.476407	0.0302142	0.068507	0.00661926	0.022099	0.569632
hsa-miR-553	1.41015	11.1675	0.126272	-2.06931	0.0268099	0.0621741	0.00390962	0.013814	0.569481
hsa-miR-545*	18.5783	6.24047	2.97707	1.09094	0.0268346	0.0621741	0.568692	0.684044	0.569406
hsa-miR-486-5p	39185.9	39185.9	1	0	0.00401402	0.0136702	0.00757155	0.0246949	0.56917
hsa-miR-199a-3p	99.4245	85.8649	1.15792	0.146623	0.0333401	0.0747947	0.171523	0.272892	0.56917
hsa-miR-610	66.8223	53.2863	1.25402	0.226357	0.0336037	0.0751871	0.0722612	0.142175	0.569052
hsa-miR-1292	57.0746	67.5651	0.844735	-0.168732	0.0340277	0.0759355	0.116162	0.203104	0.568902
hsa-miR-510	54.4245	65.8022	0.827092	-0.18984	0.0343574	0.0764701	0.0257365	0.0636283	0.568763
hsa-miR-1258	1	1	1	0	0.0166677	0.0427015	0.00167808	0.00661865	0.568741
hsa-miR-516a-5p	169.018	148.543	1.13784	0.129132	0.0345657	0.0767321	0.633605	0.737676	0.568699
hsa-miR-185	24126.5	29787.3	0.809959	-0.210771	0.0299906	0.0684342	0.0398897	0.0890169	0.568495
hsa-miR-202	6.1642	15.3015	0.40285	-0.90919	0.0313809	0.0709628	0.0325909	0.075926	0.568388
hsa-miR-485-5p	42.6215	34.556	1.2334	0.209778	0.0354038	0.0781834	0.0402039	0.0894826	0.568227
hsa-miR-431	143.042	119.118	1.20084	0.183021	0.0361478	0.0796189	0.851542	0.901507	0.568109
hsa-miR-520e	1	1	1	0	0.0209349	0.0519088	0.000207864	0.00115966	0.56798
hsa-miR-652	1345.3	1211.62	1.11033	0.104658	0.0365718	0.0800261	0.0793984	0.152675	0.567937
hsa-miR-376c	85.1115	69.8463	1.21855	0.197666	0.0366157	0.0800261	0.175791	0.276854	0.567937
hsa-miR-127-3p	63.2245	54.0641	1.16944	0.156521	0.0371857	0.0809934	0.416641	0.538584	0.567712
hsa-miR-1304	43.3824	46.9336	0.924335	-0.0786809	0.0372493	0.0809934	0.00155758	0.0062303	0.56769
hsa-miR-140-5p	9.12893	19.4432	0.469519	-0.756047	0.0352709	0.0780933	0.00464279	0.0161315	0.567519
hsa-miR-410	74.4601	67.4278	1.10429	0.0992059	0.0378067	0.0817859	0.0248502	0.0617977	0.567508
hsa-miR-1206	35.6263	25.9816	1.37121	0.315694	0.0365062	0.0800261	0.0704637	0.13961	0.567347
hsa-miR-10b	49.8639	55.6828	0.8955	-0.110374	0.0383723	0.082771	0.00200035	0.00771045	0.567304
hsa-miR-503	249.572	228.54	1.09203	0.0880349	0.0385871	0.082771	0.273514	0.396215	0.56724
hsa-miR-323-3p	62.6426	48.2738	1.29765	0.260556	0.0386525	0.082771	0.0641724	0.129259	0.567176
hsa-miR-595	53.9407	77.0195	0.70035	-0.356175	0.0385269	0.082771	6.96311e-06	7.02942e-05	0.567165
hsa-miR-483-5p	174.757	211.796	0.825118	-0.192229	0.0398142	0.085044	0.0191285	0.0501601	0.566822
hsa-miR-195	605.487	569.147	1.06385	0.0618933	0.0403185	0.0856894	0.130838	0.221458	0.56665
hsa-miR-337-5p	47.3596	38.9335	1.21642	0.195915	0.0402641	0.0856894	0.586296	0.699268	0.566629
hsa-miR-148b	562.855	513.401	1.09633	0.0919646	0.0409006	0.0867093	0.0301767	0.0722876	0.566457
hsa-miR-548m	1	10.8421	0.092233	-2.38344	0.0332227	0.074729	0.0107329	0.031493	0.566296
hsa-miR-200c	97.0612	82.0019	1.18365	0.1686	0.0414628	0.0874638	0.122838	0.211429	0.566275
hsa-miR-1272	119.329	101.83	1.17184	0.158573	0.041664	0.0876701	0.0740061	0.144269	0.566211
hsa-miR-568	60.4915	53.7524	1.12537	0.118116	0.0419222	0.0879951	0.146596	0.243274	0.566093
hsa-miR-448	97.1735	81.7773	1.18827	0.172498	0.0426987	0.0894037	0.0899185	0.168697	0.565878
hsa-miR-1271	159.42	178.42	0.893513	-0.112595	0.0429028	0.0896097	0.326458	0.452348	0.565814
hsa-miR-1243	48.2557	38.0422	1.26848	0.237819	0.0431237	0.0898498	0.0963349	0.17606	0.565653
hsa-miR-541*	1	3.87154	0.258295	-1.35365	0.0323316	0.0729182	0.000318817	0.00171112	0.565535
hsa-miR-1307	78.9492	94.4824	0.835598	-0.179608	0.0442754	0.0917983	0.778344	0.849467	0.565385
hsa-miR-27a	306.104	267.979	1.14227	0.133014	0.0445207	0.0919968	0.0997077	0.180667	0.56531
hsa-miR-600	59.7364	45.4235	1.3151	0.273912	0.0466627	0.0960436	0.0676992	0.135398	0.564613
hsa-miR-521	45.1347	34.4194	1.31131	0.271029	0.0469383	0.0963769	0.635447	0.737676	0.564398
hsa-miR-643	31.2345	41.5817	0.751159	-0.286138	0.0480465	0.0984141	0.134572	0.226872	0.564227
hsa-let-7c*	9.34676	15.6923	0.595626	-0.518142	0.0445881	0.0919968	0.00229776	0.00875763	0.564044
hsa-miR-542-5p	87.9852	84.1464	1.04562	0.0446102	0.048928	0.0994061	0.108647	0.192343	0.564012
hsa-miR-1266	98.6714	83.5026	1.18166	0.166917	0.0489997	0.0994061	0.144293	0.240394	0.563991
hsa-miR-26a-1*	8.01406	13.9755	0.573438	-0.556105	0.0436544	0.0907327	0.000420059	0.00217201	0.563926
hsa-miR-1915	581.028	676.405	0.858994	-0.151994	0.0494154	0.10001	0.000643455	0.00304832	0.563873
hsa-miR-125b-1*	1	10.3806	0.0963335	-2.33994	0.0412741	0.0872829	0.0058612	0.0198812	0.563733
hsa-miR-203	10.8003	16.4197	0.657764	-0.418908	0.0489254	0.0994061	0.00191095	0.00739949	0.563229
hsa-miR-371-5p	43.2023	37.6888	1.14629	0.136533	0.0513981	0.103529	0.0856415	0.162394	0.563229
hsa-miR-1299	30.5703	18.7672	1.62893	0.487921	0.0488097	0.0994061	0.387037	0.512813	0.563176
hsa-miR-655	35.1308	21.0431	1.66947	0.512505	0.050661	0.102287	0.168453	0.269017	0.56295
hsa-miR-633	60.6735	53.8496	1.12672	0.119312	0.0526263	0.105501	0.0593602	0.121295	0.56294
hsa-miR-767-3p	48.3749	38.8735	1.24442	0.218669	0.0529989	0.105998	0.470622	0.594652	0.562843
hsa-miR-548b-5p	1	1	1	0	0.0298214	0.0683474	5.95766e-06	6.08686e-05	0.562382
hsa-miR-1914*	132.503	151.238	0.876118	-0.132254	0.0553105	0.109077	0.00531206	0.0181638	0.562296
hsa-miR-1295	108.998	95.1804	1.14517	0.135552	0.0553101	0.109077	0.0959459	0.17606	0.562296
hsa-miR-548g	35.5341	21.8773	1.62425	0.485044	0.0537249	0.106945	0.173639	0.275268	0.562017
hsa-miR-26a-2*	1	1	1	0	0.0300207	0.0684342	0.0119423	0.034213	0.562007
hsa-miR-335	438.453	402.653	1.08891	0.085177	0.0566605	0.111481	0.0711093	0.140561	0.561953
hsa-miR-154	1	1	1	0	0.0377925	0.0817859	0.00712449	0.0235999	0.561899
hsa-miR-525-3p	56.3541	49.5324	1.13772	0.129029	0.0580823	0.11375	0.928891	0.959439	0.561578
hsa-miR-105*	5.37226	12.309	0.43645	-0.829081	0.0532225	0.106195	2.6525e-05	0.00020827	0.561256
hsa-miR-409-5p	78.6473	68.1733	1.15364	0.142921	0.0602673	0.117487	0.389448	0.512813	0.561074
hsa-miR-187	6.20234	16.1463	0.384133	-0.956767	0.055015	0.109002	0.00114505	0.004855	0.561031
hsa-miR-935	13.6888	20.006	0.684234	-0.379456	0.058883	0.115052	0.161464	0.260797	0.56072
hsa-miR-585	14.3541	7.1337	2.01216	0.699209	0.0546643	0.10856	0.728473	0.813139	0.560269
hsa-miR-7-2*	28.7114	24.251	1.18393	0.168838	0.0621647	0.120907	0.185489	0.289291	0.560205
hsa-miR-15b	16222.1	14766.4	1.09858	0.0940197	0.0631708	0.122583	0.0281229	0.0683768	0.560141
hsa-miR-196a*	138.815	113.53	1.22271	0.201073	0.0657383	0.127011	0.774587	0.846456	0.559819
hsa-miR-28-3p	166.979	183.24	0.911256	-0.0929319	0.0666132	0.128091	0.095133	0.175376	0.559626
hsa-miR-218	39.6379	30.5703	1.29661	0.259756	0.0659021	0.127011	0.466618	0.590585	0.559604
hsa-miR-181b	54.882	48.9488	1.12121	0.114412	0.0706195	0.135487	0.0588248	0.120491	0.558736
hsa-miR-105	31.5498	26.6081	1.18572	0.170353	0.0712427	0.136374	0.224069	0.339911	0.558264
hsa-miR-1256	54.1532	40.882	1.32462	0.281127	0.0751351	0.143501	0.1004	0.180763	0.557781
hsa-miR-215	381.251	456.98	0.834284	-0.181182	0.0780061	0.14865	0.0987649	0.179727	0.557288
hsa-miR-190b	2.12512	1	2.12512	0.753828	0.0517606	0.104012	0.093706	0.173879	0.556977
hsa-miR-449a	1	1	1	0	0.0569394	0.11177	0.0615204	0.124509	0.556934
hsa-miR-653	34.3763	44.6466	0.769965	-0.26141	0.0803618	0.152795	0.0201565	0.051796	0.556763
hsa-miR-488*	73.7178	68.946	1.06921	0.0669208	0.0838924	0.159152	0.403029	0.52499	0.556184
hsa-miR-1322	79.0203	92.9059	0.850541	-0.161883	0.0848394	0.160231	0.505632	0.631482	0.556012
hsa-miR-593*	245.277	191.254	1.28247	0.248788	0.0857148	0.161525	0.32237	0.448147	0.555862
hsa-miR-505	28.4531	38.7219	0.734806	-0.308149	0.0874147	0.163999	0.271342	0.394679	0.555497
hsa-miR-369-5p	22.8668	28.8794	0.791802	-0.233444	0.0863295	0.162323	0.0158329	0.0434507	0.555379
hsa-miR-129-5p	15.5629	20.9421	0.743141	-0.29687	0.0842251	0.159426	0.00961108	0.0291768	0.555229
hsa-miR-183*	111.33	127.763	0.871374	-0.137684	0.0898218	0.168143	0.108951	0.192481	0.555143
hsa-miR-326	84.2362	77.75	1.08342	0.0801259	0.0907466	0.1695	0.165229	0.265367	0.554982
hsa-miR-596	67.4612	63.5102	1.06221	0.0603507	0.0930779	0.172336	0.440284	0.563139	0.554586
hsa-miR-517c	19.2838	25.4607	0.757397	-0.277868	0.0912659	0.169823	0.0251663	0.0624006	0.554521
hsa-miR-1468	1	1	1	0	0.0657839	0.127011	0.0929714	0.172894	0.554114
hsa-miR-876-3p	10.8937	14.3818	0.757465	-0.277778	0.0915546	0.169887	0.0240803	0.0602363	0.55391
hsa-miR-379*	47.3596	53.8496	0.879479	-0.128425	0.0985545	0.180401	0.0045274	0.0157993	0.553685
hsa-miR-1288	67.1859	58.3338	1.15175	0.141282	0.0987099	0.180401	0.140829	0.235549	0.553663
hsa-miR-586	38.2262	33.3129	1.14749	0.137575	0.0982029	0.180251	0.179328	0.280573	0.55362
hsa-miR-182	5247.36	4732.88	1.1087	0.103192	0.0989982	0.180539	0.196293	0.302099	0.553599
hsa-miR-20b*	69.8892	61.6399	1.13383	0.125602	0.0996268	0.181295	0.238665	0.356316	0.553524
hsa-miR-337-3p	12.9192	20.5999	0.62715	-0.466569	0.0962778	0.177101	0.0320718	0.0749226	0.553331
hsa-miR-425*	70.7051	77.2276	0.915542	-0.0882395	0.101478	0.183875	0.00802883	0.0254998	0.553234
hsa-miR-30c-1*	37.3477	45.4235	0.822211	-0.195758	0.101272	0.183875	0.0303121	0.0724074	0.553149
hsa-miR-937	49.7429	55.3022	0.899473	-0.105946	0.102754	0.18579	0.0112297	0.0325009	0.553031
hsa-miR-518d-5p	119.253	99.1003	1.20336	0.185117	0.103578	0.186882	0.174224	0.275639	0.552913
hsa-miR-936	68.8079	73.9888	0.929977	-0.072595	0.104481	0.18811	0.09563	0.175909	0.552773
hsa-miR-339-5p	631.995	665.064	0.950276	-0.0510024	0.105689	0.189882	0.00343569	0.0124126	0.552591
hsa-miR-519c-3p	36.0107	27.8275	1.29407	0.257794	0.106188	0.190375	0.335991	0.461378	0.552398
hsa-miR-376b	57.0024	43.9898	1.29581	0.259136	0.107468	0.192261	0.428389	0.55125	0.552237
hsa-miR-520g	42.5265	33.353	1.27504	0.24298	0.107694	0.192261	0.694757	0.785408	0.552119
hsa-miR-891a	106.737	90.8329	1.17509	0.161343	0.109147	0.194038	0.335473	0.461378	0.552076
hsa-miR-191*	56.4187	50.1368	1.1253	0.118046	0.109763	0.194725	0.688284	0.783215	0.551958
hsa-miR-181a-2*	98.7457	106.128	0.930442	-0.0720955	0.112262	0.198743	0.0947757	0.175098	0.551626
hsa-miR-132	100.331	113.29	0.885614	-0.121474	0.112635	0.198989	0.198476	0.304353	0.551572
hsa-miR-1225-3p	123.683	139.196	0.88855	-0.118164	0.11429	0.201075	0.164796	0.265174	0.551336
hsa-miR-1825	47.6494	60.2246	0.791195	-0.234211	0.114828	0.201602	0.0751424	0.145481	0.55125
hsa-miR-1255b	72.0415	79.8015	0.902759	-0.1023	0.116414	0.203966	0.016089	0.0438697	0.551036
hsa-miR-9	1	2.5398	0.393732	-0.932085	0.0955387	0.176507	0.0209118	0.0532528	0.550832
hsa-miR-505*	200.682	178.767	1.12259	0.115638	0.117889	0.204699	0.0962473	0.17606	0.550832
hsa-miR-615-5p	28.1686	35.7743	0.787398	-0.239022	0.1171	0.204322	0.0484515	0.102206	0.550821
hsa-miR-563	1	1.9459	0.513901	-0.665725	0.095889	0.176769	0.00781297	0.0252794	0.550779
hsa-miR-615-3p	27.0498	33.6771	0.803211	-0.219137	0.117659	0.204699	0.0109057	0.0316715	0.550768
hsa-miR-450b-5p	48.8858	41.3182	1.18316	0.168186	0.118057	0.204699	0.88326	0.925549	0.550757
hsa-miR-1248	26.7779	19.3688	1.38253	0.323913	0.113854	0.200724	0.325534	0.451805	0.550746
hsa-miR-98	5.68375	15.3015	0.371451	-0.990339	0.107933	0.192284	0.28524	0.407898	0.550446
hsa-miR-524-5p	48.351	42.6389	1.13396	0.12572	0.121529	0.209891	0.271235	0.394679	0.550285
hsa-miR-302f	1	1	1	0	0.0913202	0.169823	0.000280733	0.00152603	0.550092
hsa-miR-99b*	41.2636	47.3577	0.871317	-0.13775	0.123475	0.212819	0.00343983	0.0124126	0.550039
hsa-miR-601	9.52383	19.1475	0.497392	-0.698376	0.116961	0.204322	0.175145	0.27658	0.549974
hsa-miR-516a-3p	6.7251	13.5007	0.498129	-0.696897	0.118281	0.204699	0.014998	0.0415632	0.549964
hsa-miR-557	31.4595	27.7952	1.13183	0.123839	0.124398	0.213974	0.225037	0.34077	0.549771
hsa-miR-1911*	84.0701	74.3149	1.13127	0.123339	0.126656	0.216541	0.682234	0.778647	0.549653
hsa-miR-892b	27.3482	33.9094	0.806507	-0.215043	0.126501	0.216541	0.0427685	0.0934734	0.549567
hsa-miR-520h	26.5329	21.2991	1.24573	0.21972	0.125346	0.215169	0.817795	0.878949	0.549492
hsa-miR-192*	103.987	99.7295	1.04269	0.0417999	0.130562	0.222322	0.146256	0.243186	0.549149
hsa-miR-605	15.6704	19.5387	0.802017	-0.220625	0.128171	0.218691	0.00628194	0.0210557	0.548913
hsa-miR-378*	54.8939	59.9281	0.915996	-0.0877432	0.132487	0.225043	0.0140047	0.0391947	0.548891
hsa-miR-302a*	41.8214	35.3673	1.18249	0.167621	0.132691	0.225043	0.311662	0.435772	0.548795
hsa-miR-1263	65.5296	56.5446	1.1589	0.147472	0.133552	0.226053	0.132039	0.223046	0.548762
hsa-miR-520a-5p	87.0048	92.434	0.941264	-0.0605318	0.135408	0.228738	0.0492841	0.103192	0.548537
hsa-miR-1285	262.038	277.159	0.945441	-0.0561043	0.139782	0.234723	0.332915	0.459043	0.548001
hsa-miR-532-5p	210.717	200.321	1.0519	0.0505971	0.141743	0.23661	0.100641	0.180813	0.547765
hsa-miR-147	31.2157	36.2481	0.861168	-0.149466	0.14132	0.23661	0.760462	0.836452	0.547754
hsa-miR-30a*	30.0713	31.9001	0.942668	-0.0590406	0.141576	0.23661	0.0720349	0.142059	0.547679
hsa-miR-1253	71.885	62.3103	1.15366	0.142941	0.142625	0.237616	0.124995	0.213701	0.547647
hsa-miR-422a	155.171	188.993	0.821044	-0.197179	0.144084	0.239107	0.204362	0.31225	0.547486
hsa-miR-501-5p	28.7879	40.4111	0.712376	-0.33915	0.147425	0.243223	0.0281409	0.0683768	0.546854
hsa-miR-185*	16.1599	23.5433	0.686393	-0.376306	0.147099	0.243158	0.0682996	0.135958	0.546703
hsa-miR-548k	13.0126	17.0431	0.763512	-0.269827	0.146753	0.24306	0.0305693	0.0728167	0.546532
hsa-miR-192	5515.94	6069.11	0.908855	-0.0955697	0.156918	0.257881	0.240995	0.359162	0.545985
hsa-miR-432*	43.6584	40.1823	1.08651	0.0829679	0.158186	0.259462	0.737469	0.816523	0.545803
hsa-miR-556-3p	1	8.6704	0.115335	-2.15991	0.143037	0.237834	0.231008	0.347427	0.545577
hsa-miR-630	25.7326	29.6041	0.869223	-0.140156	0.160296	0.261945	0.00625182	0.0210379	0.545427
hsa-miR-617	9.6337	13.2796	0.725454	-0.320958	0.152978	0.251893	0.119722	0.20839	0.54532
hsa-miR-552	20.8526	22.7087	0.918267	-0.0852674	0.160318	0.261945	0.00984306	0.029599	0.545202
hsa-miR-512-3p	40.0512	33.0117	1.21324	0.193298	0.163981	0.266891	0.103261	0.184738	0.54502
hsa-miR-151-5p	6712.01	6377.97	1.05237	0.0510486	0.165905	0.269001	0.0896849	0.168631	0.545009
hsa-miR-548n	19.637	16.1044	1.21936	0.198326	0.160635	0.261959	0.838066	0.891883	0.544945
hsa-miR-657	65.1721	56.9659	1.14405	0.134578	0.16709	0.270038	0.928756	0.959439	0.544902
hsa-miR-301b	172.962	152.882	1.13134	0.123407	0.167515	0.270062	0.509692	0.634683	0.54487
hsa-miR-518d-3p	54.6151	51.7228	1.05592	0.0544113	0.167181	0.270038	0.231863	0.347427	0.544859
hsa-miR-578	9.63918	1	9.63918	2.26584	0.138832	0.23359	0.126545	0.215549	0.544741
hsa-miR-412	45.4921	40.6923	1.11795	0.1115	0.170566	0.273939	0.556031	0.673592	0.544516
hsa-miR-548b-3p	31.2736	35.9757	0.869298	-0.140069	0.169645	0.272977	0.0381652	0.0858954	0.544505
hsa-miR-149*	639.484	688.108	0.929336	-0.0732846	0.172634	0.276215	0.100109	0.180763	0.544333
hsa-miR-494	73.0573	85.2314	0.857164	-0.154126	0.173586	0.277215	0.0435825	0.0942806	0.544237
hsa-miR-1538	86.1488	93.6182	0.920214	-0.0831485	0.175673	0.279282	0.0444893	0.0959973	0.544022
hsa-miR-106b*	175.345	163.5	1.07245	0.0699417	0.175681	0.279282	0.73704	0.816523	0.544022
hsa-miR-455-5p	23.2762	21.7686	1.06926	0.066964	0.172151	0.275963	0.203255	0.31112	0.544012
hsa-miR-629	90.6436	101.83	0.890143	-0.116373	0.175967	0.279282	0.185583	0.289291	0.543937
hsa-miR-1284	33.021	39.0297	0.846048	-0.167179	0.176198	0.279282	0.237617	0.355378	0.543904
hsa-miR-603	122.868	110.102	1.11595	0.109708	0.180681	0.284262	0.732067	0.815759	0.543518
hsa-miR-888*	26.59	26.444	1.00552	0.00550488	0.180427	0.284262	0.62233	0.730936	0.543282
hsa-miR-139-5p	125.472	135.112	0.928655	-0.074018	0.185565	0.290331	0.537275	0.657445	0.543036
hsa-let-7i	553.793	498.408	1.11112	0.105372	0.185973	0.290433	0.148002	0.244341	0.542993
hsa-miR-211	1	1	1	0	0.138066	0.232763	0.0243684	0.0607777	0.542886
hsa-miR-708*	69.9252	58.7016	1.1912	0.174958	0.186973	0.291458	0.447598	0.570772	0.542886
hsa-miR-125b	557.316	661.283	0.842779	-0.171051	0.187867	0.292315	0.0473996	0.100487	0.542811
hsa-miR-769-5p	20.5779	13.5598	1.51757	0.417108	0.181438	0.284924	0.193313	0.298054	0.542746
hsa-miR-340*	11.0757	12.2134	0.906844	-0.0977846	0.182005	0.285287	0.0188356	0.0497587	0.542467
hsa-miR-1539	81.0872	88.2881	0.918439	-0.0850802	0.192562	0.299071	0.152471	0.250088	0.54236
hsa-miR-373*	30.9264	25.924	1.19296	0.176441	0.1934	0.299823	0.871426	0.915699	0.542049
hsa-miR-147b	22.7554	26.5222	0.857975	-0.15318	0.195109	0.301371	0.0122855	0.0349602	0.541942
hsa-miR-1226*	145.634	127.763	1.13988	0.130919	0.197564	0.304608	0.667642	0.767155	0.541888
hsa-miR-21*	82.4087	73.0844	1.12758	0.120077	0.20772	0.319685	0.248674	0.36802	0.540955
hsa-miR-1200	68.3431	63.2978	1.07971	0.0766898	0.20861	0.320473	0.295448	0.418964	0.54087
hsa-miR-1179	4.27598	9.73999	0.439012	-0.823227	0.193877	0.300014	0.0319087	0.0749226	0.540827
hsa-miR-525-5p	83.278	78.8773	1.05579	0.0542914	0.210972	0.322932	0.996111	0.996111	0.540666
hsa-miR-16-2*	84.0925	88.2881	0.952478	-0.0486887	0.212748	0.324421	0.0503539	0.105173	0.540505
hsa-miR-129-3p	86.6609	82.5131	1.05027	0.0490453	0.213025	0.324421	0.104929	0.186932	0.540483
hsa-miR-339-3p	282.182	296.385	0.952078	-0.0491084	0.213874	0.325027	0.0297281	0.0718217	0.540408
hsa-miR-451	1211.62	1095.66	1.10584	0.100601	0.216422	0.328312	0.822569	0.88073	0.540183
hsa-miR-520c-3p	1	1	1	0	0.179153	0.283436	0.00326896	0.0118973	0.540108
hsa-let-7f-1*	27.5927	19.321	1.42812	0.356358	0.213092	0.324421	0.572937	0.6872	0.540033
hsa-miR-380	12.7741	15.7305	0.81206	-0.208181	0.209956	0.321958	0.0195735	0.0509152	0.539979
hsa-miR-29c	448.419	430.822	1.04084	0.0400326	0.219267	0.332033	0.1658	0.265782	0.539937
hsa-miR-513a-5p	48.1861	41.4769	1.16176	0.149935	0.222356	0.33611	0.339697	0.463124	0.539626
hsa-miR-517*	149.151	133.799	1.11474	0.108617	0.223139	0.336694	0.516894	0.63993	0.539604
hsa-miR-584	112.824	105.939	1.065	0.0629722	0.224983	0.338874	0.176464	0.277114	0.539422
hsa-miR-873	58.5357	64.298	0.910382	-0.0938912	0.226769	0.340957	0.0805847	0.154257	0.539272
hsa-miR-452	38.1842	44.0384	0.867067	-0.142639	0.229493	0.344442	0.109872	0.193703	0.539004
hsa-miR-625*	188.704	197.689	0.954546	-0.046519	0.234236	0.349704	0.103706	0.185142	0.538671
hsa-miR-628-5p	64.3608	60.7477	1.05948	0.0577752	0.235229	0.349955	0.582389	0.696567	0.538575
hsa-miR-1224-3p	98.5689	105.559	0.933778	-0.0685166	0.238774	0.354606	0.350802	0.47445	0.538296
hsa-miR-1293	18.434	24.3053	0.758435	-0.276498	0.23468	0.349752	0.398963	0.520494	0.53821
hsa-miR-136*	50.4087	44.5465	1.1316	0.123631	0.240563	0.356016	0.530016	0.6495	0.538124
hsa-miR-502-5p	13.6475	14.5355	0.938909	-0.0630367	0.232691	0.348625	0.0148483	0.0412831	0.538071
hsa-miR-377*	1	1	1	0	0.164289	0.266891	0.0914635	0.170464	0.538071
hsa-miR-1183	82.4069	92.4883	0.890998	-0.115413	0.24198	0.35749	0.0159079	0.0435157	0.538038
hsa-miR-513b	27.1566	26.197	1.03663	0.0359754	0.24046	0.356016	0.858362	0.907594	0.537877
hsa-miR-518c	75.9616	69.4987	1.09299	0.0889205	0.244505	0.359965	0.593902	0.703393	0.537835
hsa-miR-325	45.9831	46.5655	0.987492	-0.0125873	0.244929	0.359966	0.122223	0.21109	0.537749
hsa-miR-16-1*	68.9626	69.8034	0.987955	-0.0121184	0.246906	0.361617	0.0486031	0.102243	0.537642
hsa-miR-1913	232.104	270.685	0.85747	-0.153769	0.25031	0.364087	0.819306	0.879458	0.537373
hsa-miR-580	31.257	39.4097	0.793131	-0.231767	0.249227	0.363135	0.00379964	0.0134816	0.537373
hsa-miR-511	19.3729	22.4492	0.862963	-0.147384	0.248435	0.362604	0.426002	0.549011	0.537213
hsa-miR-513a-3p	26.1485	19.0813	1.37037	0.315084	0.244066	0.359944	0.37651	0.501225	0.537213
hsa-miR-181c*	61.7112	57.5455	1.07239	0.0698884	0.252542	0.366704	0.253137	0.370742	0.537191
hsa-miR-1294	9.67278	7.80112	1.23992	0.215049	0.233755	0.349601	0.129893	0.220299	0.536998
hsa-miR-342-3p	4270.08	4487.37	0.951579	-0.049633	0.256439	0.371727	0.041095	0.0912266	0.53688
hsa-miR-519b-5p	105.435	98.8982	1.0661	0.064006	0.257442	0.372544	0.409578	0.531073	0.536816
hsa-miR-938	80.03	81.5601	0.98124	-0.0189377	0.259943	0.374883	0.153357	0.251055	0.536623
hsa-miR-1270	36.0323	37.4416	0.96236	-0.0383671	0.258574	0.373545	0.138926	0.233286	0.536623
hsa-miR-548l	1	1	1	0	0.180316	0.284262	0.0344665	0.0791974	0.536558
hsa-miR-486-3p	245.277	260.412	0.941881	-0.0598758	0.261913	0.376445	0.128635	0.218603	0.536473
hsa-miR-200a*	60.0511	49.322	1.21753	0.196827	0.262651	0.376866	0.366434	0.490894	0.536398
hsa-miR-651	11.5624	6.35105	1.82056	0.599142	0.248371	0.362604	0.366051	0.490894	0.536322
hsa-miR-632	27.8024	27.5074	1.01073	0.0106688	0.263103	0.376877	0.072524	0.142362	0.53628
hsa-miR-548c-5p	1	7.79623	0.128267	-2.05364	0.246324	0.361388	0.394426	0.517581	0.536022
hsa-miR-890	18.6685	25.5485	0.730708	-0.313741	0.272169	0.388551	0.154972	0.252238	0.535411
hsa-miR-218-2*	48.23	43.9345	1.09777	0.0932818	0.277035	0.394834	0.519177	0.640847	0.535325
hsa-miR-99a*	40.7257	44.0937	0.923618	-0.0794569	0.282447	0.400527	0.0676034	0.135398	0.534928
hsa-let-7b*	20.3788	27.4578	0.742186	-0.298155	0.281276	0.399535	0.19209	0.29725	0.534746
hsa-miR-515-3p	1.41909	4.26907	0.332412	-1.10138	0.261043	0.375831	0.116129	0.203104	0.534725
hsa-miR-514	25.8499	31.1254	0.830508	-0.185718	0.285462	0.403339	0.0379637	0.0858486	0.534628
hsa-miR-593	5.47974	7.90896	0.692852	-0.366938	0.270823	0.387282	0.0108988	0.0316715	0.534574
hsa-miR-644	28.4814	21.8601	1.30289	0.264588	0.283077	0.40075	0.539025	0.658189	0.534574
hsa-miR-648	40.3806	33.7324	1.19709	0.179892	0.286805	0.404005	0.517929	0.640238	0.534564
hsa-miR-1915*	17.2691	15.3015	1.12859	0.120967	0.280965	0.399535	0.558016	0.675033	0.534542
hsa-miR-152	206.947	230.287	0.898649	-0.106863	0.294652	0.41437	0.503196	0.629365	0.53407
hsa-miR-338-3p	122.828	119.861	1.02476	0.0244542	0.295875	0.4154	0.634626	0.737676	0.533985
hsa-miR-130a*	46.9861	50.943	0.922325	-0.0808572	0.298104	0.417149	0.0643382	0.129286	0.533813
hsa-let-7e	152.815	147.643	1.03503	0.0344305	0.298987	0.417696	0.387831	0.512813	0.533749
hsa-miR-425	14766.4	14766.4	1	0	0.297207	0.416581	0.121245	0.209828	0.533717
hsa-miR-30b	7834.98	7052.16	1.11101	0.105265	0.303597	0.423438	0.177576	0.278344	0.533416
hsa-miR-489	160.851	151.644	1.06071	0.0589396	0.306987	0.427207	0.496711	0.622173	0.533213
hsa-miR-34b	31.0045	38.6218	0.802773	-0.219683	0.307307	0.427207	0.141147	0.235616	0.533137
hsa-miR-135b*	41.5817	38.0755	1.09209	0.0880889	0.309204	0.429141	0.981021	0.988011	0.532987
hsa-miR-122*	62.0453	66.0908	0.938788	-0.0631651	0.311461	0.430862	0.28108	0.403993	0.532902
hsa-miR-299-5p	24.3596	17.2033	1.41599	0.347827	0.310648	0.43044	0.276464	0.399389	0.53258
hsa-miR-1296	44.5465	40.6418	1.09608	0.0917358	0.318023	0.43851	0.230741	0.347427	0.532408
hsa-miR-519a*	110.397	103.687	1.06472	0.0627072	0.321882	0.44311	0.56253	0.679524	0.532204
hsa-miR-520a-3p	1	1	1	0	0.285857	0.403339	0.0450575	0.0969765	0.532162
hsa-miR-361-5p	488.678	621.662	0.786083	-0.240692	0.323021	0.443957	0.951039	0.969328	0.532129
hsa-miR-520b	11.261	16.4979	0.682571	-0.381888	0.317532	0.43851	0.0266124	0.0652235	0.531818
hsa-miR-342-5p	126.639	132.344	0.956891	-0.0440654	0.329357	0.451127	0.311279	0.435772	0.531711
hsa-let-7c	454.84	400.912	1.13451	0.126202	0.329834	0.451127	0.610181	0.718941	0.531679
hsa-miR-378	247.34	249.402	0.991731	-0.00830344	0.330521	0.451339	0.7592	0.836452	0.531636
hsa-miR-591	46.8103	45.7381	1.02344	0.0231719	0.33702	0.458736	0.635898	0.737676	0.531186
hsa-miR-623	54.8925	50.2504	1.09238	0.0883594	0.338319	0.459767	0.491269	0.616655	0.531121
hsa-miR-183	432.714	421.19	1.02736	0.0269924	0.340616	0.462148	0.414949	0.537216	0.530982
hsa-miR-411*	44.2286	41.8726	1.05626	0.0547385	0.343781	0.464214	0.352927	0.476493	0.530714
hsa-miR-548h	11.0273	6.86296	1.60678	0.474233	0.329229	0.451127	0.957493	0.974735	0.530521
hsa-miR-501-3p	326.753	313.401	1.04261	0.0417233	0.3504	0.47165	0.4589	0.582751	0.53036
hsa-miR-620	11.8454	12.9669	0.913516	-0.0904542	0.342658	0.464172	0.0152368	0.0420874	0.530263
hsa-miR-548e	40.955	38.3482	1.06798	0.0657656	0.351709	0.472196	0.728757	0.813139	0.530242
hsa-miR-1245	36.8396	32.9669	1.11747	0.11107	0.35192	0.472196	0.696494	0.785408	0.530167
hsa-miR-30d*	38.9628	41.5293	0.9382	-0.0637916	0.354418	0.474797	0.156219	0.25378	0.530081
hsa-miR-577	16.5431	10.9769	1.50709	0.41018	0.343203	0.464172	0.633026	0.737676	0.529974
hsa-miR-210	776.376	709.514	1.09424	0.0900567	0.357069	0.477594	0.904191	0.941958	0.529942
hsa-miR-146a	196.096	211.796	0.925873	-0.0770178	0.361583	0.482871	0.61593	0.724422	0.529663
hsa-miR-29c*	1.47915	1.09652	1.34895	0.299323	0.332551	0.453381	0.00242276	0.00917188	0.529491
hsa-miR-146b-5p	128.556	131.789	0.975465	-0.0248409	0.364544	0.486059	0.907838	0.944597	0.529481
hsa-miR-101*	87.4569	78.944	1.10783	0.102407	0.365587	0.486384	0.735851	0.816523	0.529416
hsa-miR-30e	238.524	231.487	1.0304	0.0299485	0.365935	0.486384	0.339496	0.463124	0.529395
hsa-miR-146a*	78.5014	71.4969	1.09797	0.0934627	0.370815	0.492098	0.632926	0.737676	0.529094
hsa-miR-299-3p	10.9175	4.73379	2.3063	0.835644	0.349301	0.470918	0.738707	0.816719	0.529052
hsa-miR-194	6069.11	6712.01	0.904216	-0.100687	0.375555	0.496834	0.249844	0.369108	0.528783
hsa-miR-433	96.5206	102.007	0.94622	-0.0552805	0.379374	0.501104	0.289187	0.412846	0.52858
hsa-miR-15a*	102.816	101.83	1.00968	0.00963792	0.385502	0.508101	0.291507	0.414762	0.528215
hsa-miR-29b-2*	41.3711	36.0898	1.14634	0.13657	0.385869	0.508101	0.845586	0.898567	0.52814
hsa-miR-664*	55.8	53.6551	1.03998	0.0391973	0.387799	0.50985	0.589786	0.70094	0.528076
hsa-miR-106a*	124.669	119.317	1.04486	0.0438814	0.388941	0.510561	0.342902	0.466743	0.528011
hsa-miR-1185	10.2252	11.3077	0.904272	-0.100625	0.373933	0.495461	0.0942783	0.174559	0.527968
hsa-miR-941	109.196	114.201	0.95617	-0.0448199	0.390946	0.512399	0.0768585	0.148465	0.527893
hsa-miR-300	36.7786	38.7505	0.949113	-0.0522269	0.393668	0.514376	0.187779	0.291642	0.5277
hsa-miR-1277	48.9955	44.7629	1.09456	0.0903489	0.395308	0.515725	0.914126	0.947652	0.527615
hsa-miR-1264	27.0775	30.3596	0.89189	-0.114412	0.399526	0.519629	0.0338348	0.0781795	0.527282
hsa-miR-634	103.015	101.747	1.01246	0.0123794	0.405311	0.525242	0.674635	0.773044	0.527057
hsa-miR-573	49.3706	53.6065	0.920981	-0.082316	0.406954	0.526063	0.154925	0.252238	0.52696
hsa-miR-526b*	10.5503	8.86106	1.19064	0.174487	0.392202	0.513253	0.491579	0.616655	0.52695
hsa-miR-23b*	17.9085	17.0546	1.05007	0.048856	0.402403	0.522569	0.062111	0.125405	0.526842
hsa-miR-371-3p	31.7386	27.2252	1.16578	0.153389	0.413327	0.533487	0.590178	0.70094	0.526446
hsa-miR-520d-3p	3.47402	7.79623	0.445603	-0.808328	0.398015	0.518459	0.00858425	0.0264707	0.52622
hsa-miR-10a*	27.4578	31.1254	0.882169	-0.125372	0.422205	0.544118	0.270049	0.394151	0.526038
hsa-miR-200c*	38.2919	36.7135	1.04299	0.042094	0.429288	0.552407	0.305888	0.430171	0.525673
hsa-miR-200a	77.5612	71.0827	1.09114	0.087224	0.431083	0.553877	0.555147	0.673592	0.525598
hsa-miR-522	7.20806	5.09414	1.41497	0.347109	0.4057	0.525242	0.935894	0.960821	0.525598
hsa-miR-520c-5p	119.329	116.11	1.02772	0.0273446	0.43537	0.558538	0.894982	0.934661	0.525362
hsa-miR-15b*	67.8615	70.3889	0.964094	-0.0365668	0.436269	0.558846	0.348769	0.472453	0.525309
hsa-miR-614	42.5265	37.5857	1.13145	0.123503	0.437436	0.559496	0.317172	0.442371	0.525191
hsa-miR-512-5p	43.3658	39.484	1.09831	0.0937753	0.438949	0.560586	0.784677	0.853474	0.525127
hsa-miR-509-3-5p	196.129	165.282	1.18663	0.171119	0.44613	0.56847	0.989321	0.992833	0.524773
hsa-miR-19a	2352.4	2352.4	1	0	0.446464	0.56847	0.693463	0.785408	0.52474
hsa-miR-31	118.85	109.886	1.08157	0.0784136	0.451067	0.57286	0.736143	0.816523	0.524505
hsa-miR-1273	100.571	98.9326	1.01656	0.0164211	0.451262	0.57286	0.546608	0.665982	0.524494
hsa-miR-99b	168.273	183.877	0.915139	-0.0886795	0.464658	0.588984	0.246665	0.365685	0.523775
hsa-miR-575	114.588	115.166	0.994981	-0.0050319	0.46708	0.591169	0.120449	0.208877	0.523647
hsa-miR-22*	41.954	52.4397	0.800043	-0.22309	0.469228	0.593003	0.148522	0.244557	0.523496
hsa-miR-1302	24.5964	20.8477	1.17981	0.165356	0.47235	0.596061	0.974782	0.983705	0.523143
hsa-miR-25	6461.48	6377.97	1.01309	0.0130085	0.484425	0.607682	0.396044	0.51828	0.522714
hsa-miR-1204	19.8973	24.2309	0.821152	-0.197047	0.484215	0.607682	0.610421	0.718941	0.522531
hsa-miR-199b-5p	19.9009	24.3053	0.818787	-0.199931	0.488365	0.611718	0.389288	0.512813	0.522349
hsa-miR-1297	43.7392	42.2183	1.03602	0.0353899	0.495083	0.619219	0.539436	0.658189	0.522167
hsa-miR-613	6.44948	12.7009	0.507797	-0.677674	0.48375	0.607682	0.105898	0.187988	0.522113
hsa-miR-1234	415.473	432.778	0.960014	-0.0408077	0.499602	0.623951	0.147217	0.243829	0.521952
hsa-miR-139-3p	65.175	67.4964	0.965607	-0.0349979	0.502069	0.626109	0.737567	0.816523	0.521824
hsa-miR-602	102.092	106.991	0.954216	-0.0468653	0.50339	0.626835	0.211147	0.322037	0.521759
hsa-miR-559	38.2586	37.0365	1.033	0.0324649	0.506267	0.629494	0.231104	0.347427	0.521545
hsa-miR-24-1*	82.1897	83.9738	0.978754	-0.0214746	0.513114	0.637073	0.800297	0.864525	0.521266
hsa-miR-23a*	4.69709	1	4.69709	1.54694	0.482955	0.607682	0.773809	0.846456	0.521244
hsa-miR-381	83.1121	73.4088	1.13218	0.124146	0.516521	0.640365	0.751434	0.829708	0.521094
hsa-miR-377	107.908	102.367	1.05413	0.0527158	0.517375	0.640487	0.680786	0.778041	0.521051
hsa-miR-671-5p	49.698	54.0803	0.918967	-0.0845046	0.52005	0.642861	0.222512	0.338154	0.520912
hsa-miR-338-5p	36.0708	37.1507	0.97093	-0.0295005	0.522196	0.644574	0.962099	0.975909	0.520783
hsa-miR-188-5p	98.1242	97.0612	1.01095	0.0108915	0.53049	0.651964	0.701285	0.787668	0.520397
hsa-miR-143*	103.045	93.1318	1.10645	0.101154	0.531572	0.652349	0.294235	0.417942	0.520344
hsa-miR-1182	24.771	25.23	0.981807	-0.0183605	0.527371	0.650016	0.478032	0.601441	0.520322
hsa-miR-181d	19.9945	23.322	0.857325	-0.153938	0.530332	0.651964	0.213702	0.325348	0.520301
hsa-miR-205	53.2643	48.7324	1.093	0.0889229	0.53557	0.656305	0.695337	0.785408	0.52014
hsa-miR-100	143.754	151.442	0.949229	-0.0521051	0.540702	0.659455	0.459054	0.582751	0.519893
hsa-miR-1276	35.8835	30.0322	1.19483	0.178007	0.540482	0.659455	0.67029	0.769155	0.519818
hsa-miR-320a	15494.3	16222.1	0.955132	-0.0459053	0.541251	0.659455	0.251402	0.369478	0.519807
hsa-miR-340	161.334	174.989	0.921966	-0.0812474	0.547492	0.665148	0.699521	0.786729	0.519561
hsa-miR-369-3p	15.0523	18.7672	0.802056	-0.220577	0.545349	0.663495	0.251056	0.369478	0.519389
hsa-miR-569	1.70603	6.0479	0.282086	-1.26554	0.536586	0.656602	0.870059	0.915397	0.519143
hsa-miR-208a	64.9399	63.6618	1.02008	0.0198779	0.560016	0.675654	0.760501	0.836452	0.518949
hsa-miR-647	60.8364	59.168	1.0282	0.027807	0.560123	0.675654	0.785993	0.853474	0.518939
hsa-miR-524-3p	17.23	20.6656	0.83375	-0.181821	0.555659	0.672247	0.0913879	0.170464	0.518885
hsa-miR-140-3p	24126.5	24126.5	1	0	0.553392	0.671354	0.526194	0.648463	0.518874
hsa-miR-363*	60.5674	67.179	0.901583	-0.103603	0.564059	0.67752	0.992011	0.993182	0.518756
hsa-miR-518e	68.0303	66.169	1.02813	0.0277411	0.564067	0.67752	0.961856	0.975909	0.518756
hsa-miR-933	162.277	155.47	1.04378	0.0428487	0.570574	0.684366	0.875976	0.919341	0.518445
hsa-miR-590-3p	7.1499	2.66373	2.68417	0.987373	0.555713	0.672247	0.585251	0.699004	0.51821
hsa-miR-1287	46.6656	50.0489	0.932402	-0.0699916	0.576647	0.689699	0.644989	0.745165	0.518145
hsa-miR-148a*	23.7283	24.5131	0.967985	-0.032539	0.576317	0.689699	0.348088	0.472286	0.518102
hsa-miR-504	31.3239	32.7896	0.9553	-0.0457295	0.5778	0.690104	0.37375	0.499515	0.518059
hsa-miR-424*	137.28	142.509	0.963306	-0.0373844	0.583192	0.695565	0.344553	0.468239	0.517845
hsa-miR-329	57.4542	59.2672	0.969411	-0.0310665	0.587035	0.699166	0.3949	0.517581	0.517663
hsa-miR-335*	1.67612	1	1.67612	0.516482	0.561112	0.675885	0.931835	0.960141	0.517641
hsa-miR-148b*	26.6577	27.2948	0.976657	-0.0236202	0.588278	0.699663	0.675502	0.773044	0.517512
hsa-miR-429	32.7552	35.8665	0.913254	-0.0907418	0.592541	0.703746	0.328041	0.453799	0.517373
hsa-miR-320d	805.46	831.567	0.968605	-0.0318984	0.598436	0.709753	0.461643	0.585162	0.517126
hsa-miR-518b	80.3015	78.6694	1.02075	0.0205332	0.599583	0.710121	0.945881	0.966394	0.517073
hsa-miR-636	145.456	147.145	0.988522	-0.0115439	0.600522	0.71024	0.291391	0.414762	0.51703
hsa-miR-582-5p	22.6282	16.2881	1.38925	0.328761	0.605316	0.714914	0.59219	0.702345	0.516558
hsa-miR-1224-5p	28.0833	30.4175	0.92326	-0.0798446	0.609266	0.71758	0.338104	0.462439	0.516547
hsa-miR-7	39.9149	35.8653	1.11291	0.106979	0.608926	0.71758	0.703994	0.788622	0.516547
hsa-miR-154*	38.9411	40.1413	0.970101	-0.0303552	0.610782	0.718368	0.148103	0.244341	0.516526
hsa-miR-193a-3p	116.128	122.828	0.94545	-0.0560947	0.613669	0.72027	0.173666	0.275268	0.516419
hsa-miR-1914	64.42	57.994	1.1108	0.105085	0.614948	0.72027	0.788528	0.855079	0.516354
hsa-miR-519b-3p	26.073	26.59	0.98056	-0.0196319	0.616596	0.721205	0.0691109	0.137251	0.516172
hsa-miR-875-3p	40.4323	47.2586	0.855555	-0.156005	0.619995	0.724182	0.930485	0.959916	0.516086
hsa-miR-518a-5p	153.454	153.814	0.997657	-0.00234547	0.621106	0.724481	0.837227	0.891883	0.516075
hsa-miR-362-3p	192.733	210.243	0.916717	-0.086957	0.625304	0.727377	0.912584	0.947652	0.515882
hsa-miR-375	5.73451	10.1737	0.563658	-0.573307	0.614119	0.72027	0.337318	0.462109	0.515872
hsa-miR-32*	11.0231	10.7002	1.03018	0.0297331	0.622727	0.725374	7.80287e-05	0.000529346	0.515453
hsa-miR-875-5p	26.9936	26.0597	1.03584	0.0352085	0.639134	0.742447	0.101523	0.182012	0.515175
hsa-miR-611	86.7457	84.5724	1.0257	0.0253724	0.645772	0.749131	0.0577303	0.119113	0.514949
hsa-miR-1910	41.8214	38.8363	1.07686	0.074053	0.647056	0.749595	0.814899	0.877005	0.514874
hsa-miR-370	44.393	46.6659	0.951295	-0.0499315	0.652075	0.754378	0.641967	0.742685	0.51466
hsa-miR-579	23.9037	21.1071	1.1325	0.124423	0.65502	0.756754	0.111675	0.196475	0.514402
hsa-miR-124	83.2672	87.658	0.949909	-0.0513887	0.657887	0.759032	0.283807	0.406535	0.514402
hsa-miR-921	55.6939	60.8931	0.914617	-0.0892499	0.660722	0.761266	0.196673	0.302136	0.514274
hsa-miR-149	24.9932	24.8449	1.00597	0.00595352	0.663742	0.763709	0.949535	0.96896	0.51407
hsa-miR-29a	692.009	743.322	0.930968	-0.0715305	0.666257	0.765148	0.436125	0.559507	0.514027
hsa-miR-519e*	53.2282	55.1797	0.964634	-0.0360068	0.668403	0.765954	0.123774	0.21247	0.513909
hsa-miR-320b	2652.17	2990.15	0.886968	-0.119947	0.675364	0.771845	0.69491	0.785408	0.51362
hsa-let-7f	461.727	465.909	0.991023	-0.00901721	0.67657	0.772182	0.985244	0.991088	0.513566
hsa-miR-33a*	53.633	56.6971	0.945957	-0.0555587	0.679484	0.774466	0.301939	0.42674	0.513437
hsa-miR-421	94.23	96.8897	0.972549	-0.0278344	0.68218	0.776389	0.528962	0.649146	0.513319
hsa-miR-92a	11834.5	11348.6	1.04281	0.0419206	0.683918	0.776389	0.838244	0.891883	0.513212
hsa-miR-876-5p	29.8194	30.8466	0.966697	-0.0338702	0.68391	0.776389	0.113992	0.200135	0.51318
hsa-miR-548a-5p	2.59986	2.00596	1.29607	0.259335	0.670552	0.767379	0.866931	0.915397	0.513051
hsa-miR-639	58.1773	58.1773	1	0	0.68965	0.781849	0.30547	0.430171	0.512987
hsa-miR-196a	1	1	1	0	0.666798	0.765148	0.471234	0.594652	0.512633
hsa-miR-519a	21.1675	21.2351	0.996818	-0.0031868	0.698113	0.790387	0.231891	0.347427	0.512504
hsa-miR-1238	30.2319	26.2657	1.151	0.140632	0.700265	0.791766	0.812233	0.876302	0.512397
hsa-miR-888	48.3244	42.984	1.12424	0.117107	0.702759	0.792591	0.769584	0.843161	0.512397
hsa-miR-1298	25.1019	27.0593	0.92766	-0.0750895	0.702864	0.792591	0.596096	0.704024	0.512365
hsa-miR-506	41.536	37.3796	1.11119	0.105434	0.708777	0.79714	0.396709	0.518351	0.51214
hsa-miR-1197	28.3835	26.8592	1.05675	0.0552	0.708385	0.79714	0.305433	0.430171	0.512118
hsa-miR-134	36.2153	35.9366	1.00776	0.0077259	0.710397	0.797903	0.126584	0.215549	0.512054
hsa-miR-1237	89.4466	98.2919	0.91001	-0.0943001	0.716143	0.803293	0.916701	0.94916	0.511829
hsa-miR-125a-5p	227.394	257.907	0.88169	-0.125915	0.717868	0.803926	0.933966	0.960821	0.511754
hsa-miR-372	30.3403	29.0025	1.04613	0.0450955	0.720432	0.804909	0.698215	0.786303	0.511603
hsa-miR-361-3p	165.77	168.227	0.985399	-0.0147086	0.724785	0.808708	0.258947	0.378599	0.511453
hsa-miR-485-3p	74.4299	70.7571	1.05191	0.0506046	0.72896	0.812297	0.93909	0.961879	0.511271
hsa-miR-431*	20.006	20.7886	0.962352	-0.038375	0.732001	0.814615	0.2809	0.403993	0.511057
hsa-miR-103-a*	119.329	117.158	1.01853	0.01836	0.734209	0.815715	0.252982	0.370742	0.511046
hsa-miR-542-3p	62.1939	64.8777	0.958632	-0.0422481	0.734913	0.815715	0.378479	0.503057	0.511014
hsa-miR-190	1	1	1	0	0.718604	0.803926	0.647374	0.745888	0.510949
hsa-miR-302d*	39.3587	40.7429	0.966027	-0.034564	0.74024	0.819335	0.553692	0.673592	0.510778
hsa-miR-212	51.3549	49.7429	1.03241	0.0318929	0.741073	0.819335	0.438637	0.561879	0.510746
hsa-miR-562	20.5885	16.2853	1.26424	0.234473	0.744583	0.822144	0.516924	0.63993	0.510445
hsa-miR-1203	178.42	183.567	0.971957	-0.0284436	0.751673	0.827816	0.1585	0.256503	0.510295
hsa-miR-323-5p	44.5999	39.8705	1.11862	0.112095	0.751539	0.827816	0.388631	0.512813	0.510284
hsa-miR-502-3p	805.714	776.376	1.03779	0.0370918	0.756168	0.830797	0.826925	0.884278	0.510102
hsa-miR-19b-2*	1.7699	1	1.7699	0.570923	0.740989	0.819335	0.945772	0.966394	0.509984
hsa-let-7a*	16.22	12.4081	1.30721	0.267892	0.756339	0.830797	0.695767	0.785408	0.509855
hsa-miR-493*	30.6573	27.4578	1.11652	0.11022	0.762704	0.836705	0.0744927	0.144885	0.509791
hsa-miR-10b*	46.8143	48.842	0.958486	-0.0424007	0.764836	0.83796	0.638886	0.74013	0.509727
hsa-miR-34c-5p	45.1326	42.4769	1.06252	0.0606454	0.768352	0.840725	0.720764	0.806343	0.509577
hsa-miR-298	107.628	111.39	0.966229	-0.0343549	0.784436	0.857219	0.685967	0.781855	0.508901
hsa-miR-517a	24.7776	25.0775	0.988045	-0.0120274	0.785705	0.857501	0.848767	0.899693	0.508783
hsa-miR-526a	131.444	126.05	1.04279	0.0418976	0.790014	0.861095	0.432289	0.555426	0.508665
hsa-miR-19a*	29.1158	27.3482	1.06463	0.0626315	0.793264	0.863527	0.634239	0.737676	0.508483
hsa-miR-555	26.6826	24.1766	1.10365	0.0986249	0.797546	0.865517	0.33624	0.461378	0.50829
hsa-let-7b	885.062	831.567	1.06433	0.0623449	0.799174	0.865517	0.667515	0.767155	0.508279
hsa-miR-16	16222.1	16222.1	1	0	0.798682	0.865517	0.822022	0.88073	0.508247
hsa-miR-30e*	42.8545	45.0307	0.951672	-0.0495347	0.803008	0.866456	0.161768	0.260797	0.508107
hsa-miR-526b	41.9309	42.5541	0.985355	-0.0147535	0.804128	0.866456	0.360765	0.484831	0.508065
hsa-miR-95	17.8675	16.2881	1.09696	0.0925463	0.802667	0.866456	0.0893017	0.168284	0.508
hsa-miR-609	1	1	1	0	0.798223	0.865517	0.353436	0.476493	0.507668
hsa-miR-96*	107.628	107.814	0.998273	-0.00172899	0.814772	0.876798	0.969324	0.98048	0.507625
hsa-miR-7-1*	342.752	344.242	0.995672	-0.00433772	0.815795	0.876798	0.884074	0.925549	0.507582
hsa-miR-1254	120.911	120.385	1.00438	0.00436553	0.820413	0.879532	0.321621	0.44784	0.507389
hsa-miR-758	28.701	27.1823	1.05587	0.0543662	0.819402	0.879532	0.814953	0.877005	0.507378
hsa-miR-1282	1	1	1	0	0.803581	0.866456	0.154215	0.251974	0.507217
hsa-miR-320c	743.322	761.815	0.975726	-0.0245733	0.832743	0.890499	0.765327	0.840035	0.506874
hsa-miR-627	138.315	135.734	1.01902	0.0188368	0.837128	0.894062	0.990735	0.993077	0.506692
hsa-miR-198	62.0214	58.4902	1.06037	0.0586206	0.838379	0.894271	0.869327	0.915397	0.506638
hsa-miR-99a	121.178	128.488	0.943105	-0.0585775	0.83945	0.894289	0.528617	0.649146	0.506595
hsa-miR-184	27.6633	23.1418	1.19538	0.178464	0.845503	0.898479	0.965325	0.978012	0.506316
hsa-miR-618	10.6964	10.3282	1.03565	0.03503	0.844053	0.898064	0.169982	0.27095	0.506209
hsa-miR-383	57.353	50.3861	1.13827	0.129509	0.849134	0.901209	0.360474	0.484831	0.506188
hsa-miR-1244	1	1	1	0	0.830898	0.889648	0.568445	0.684044	0.506027
hsa-miR-186*	83.7247	82.7846	1.01136	0.011293	0.861418	0.910989	0.0838345	0.159398	0.505684
hsa-miR-1178	22.4011	26.3658	0.849626	-0.162959	0.861572	0.910989	0.646369	0.745742	0.505641
hsa-miR-302b	1.51787	4.10605	0.369667	-0.995152	0.858116	0.909603	0.886699	0.927153	0.505512
hsa-miR-1286	111.444	107.442	1.03725	0.0365713	0.866362	0.913775	0.0344896	0.0791974	0.50548
hsa-miR-760	36.1113	34.6027	1.0436	0.0426735	0.86585	0.913775	0.186567	0.290291	0.505459
hsa-miR-518f*	110.128	107.814	1.02145	0.0212281	0.868696	0.91395	0.960749	0.975909	0.505383
hsa-miR-1470	163.758	162.512	1.00767	0.00763756	0.869218	0.91395	0.383252	0.508603	0.505362
hsa-miR-543	36.7604	34.8611	1.05448	0.0530499	0.869761	0.91395	0.390243	0.513063	0.50533
hsa-miR-324-5p	358.566	361.489	0.991913	-0.00812025	0.873893	0.917155	0.970074	0.98048	0.505169
hsa-miR-599	24.8272	23.1361	1.0731	0.0705471	0.875408	0.91761	0.975584	0.983705	0.505072
hsa-miR-626	26.632	27.1718	0.980134	-0.0200661	0.877604	0.918776	0.273799	0.396215	0.504987
hsa-miR-195*	64.9411	60.4704	1.07393	0.0713265	0.885319	0.92571	0.868174	0.915397	0.504697
hsa-miR-324-3p	734.207	743.322	0.987737	-0.0123393	0.887425	0.926768	0.939193	0.961879	0.504611
hsa-miR-487a	63.1805	62.2651	1.0147	0.0145946	0.890818	0.928713	0.765739	0.840035	0.504472
hsa-miR-493	28.6628	27.7133	1.03426	0.0336868	0.891768	0.928713	0.786041	0.853474	0.504418
hsa-miR-15a	3395.23	3483.55	0.974648	-0.0256784	0.892572	0.928713	0.375589	0.500786	0.504397
hsa-miR-874	149.923	154.639	0.969501	-0.0309742	0.908321	0.943802	0.306884	0.430857	0.503753
hsa-miR-1202	208.826	193.458	1.07944	0.0764431	0.910413	0.943802	0.0434753	0.0942806	0.503668
hsa-miR-125b-2*	44.7543	47.2119	0.947946	-0.053458	0.910318	0.943802	0.271877	0.39478	0.503668
hsa-miR-33b*	134.089	128.185	1.04606	0.0450343	0.912768	0.945088	0.250693	0.369478	0.503571
hsa-miR-137	46.4483	47.2119	0.983826	-0.0163058	0.916587	0.946731	0.580891	0.695757	0.50341
hsa-miR-649	6.87059	7.6418	0.89908	-0.106383	0.916106	0.946731	0.570297	0.685002	0.503324
hsa-miR-122	26.5347	25.6851	1.03308	0.032543	0.924482	0.953723	0.311926	0.435772	0.503067
hsa-miR-143	185.538	179.811	1.03185	0.0313567	0.926913	0.955069	0.986955	0.991633	0.502992
hsa-miR-1323	34.351	35.2109	0.97558	-0.0247236	0.933108	0.960285	0.278017	0.400949	0.502735
hsa-miR-490-3p	70.4123	61.0067	1.15417	0.143385	0.935555	0.960473	0.226774	0.342789	0.502638
hsa-miR-517b	17.2738	17.7051	0.975643	-0.0246586	0.934506	0.960473	0.512531	0.636349	0.502627
hsa-miR-28-5p	411.673	402.653	1.0224	0.0221544	0.938191	0.962015	0.836502	0.891883	0.502531
hsa-miR-1181	190.499	178.42	1.0677	0.0655074	0.940293	0.963005	0.0193831	0.0505749	0.502445
hsa-miR-572	56.4187	53.6065	1.05246	0.0511303	0.943145	0.964761	0.472396	0.595233	0.502327
hsa-miR-1255a	47.7486	46.4951	1.02696	0.0266019	0.947347	0.967385	0.798065	0.863213	0.502156
hsa-miR-150*	85.173	89.9626	0.946761	-0.0547091	0.949485	0.967385	0.526876	0.648463	0.50207
hsa-miR-1228	274.403	254.481	1.07829	0.0753742	0.950274	0.967385	0.18852	0.292258	0.502038
hsa-miR-1	10.847	11.6419	0.931719	-0.0707242	0.950026	0.967385	0.122918	0.211429	0.501984
hsa-miR-1229	178.767	184.862	0.96703	-0.0335261	0.953427	0.969432	0.595129	0.703862	0.501909
hsa-miR-424	236.578	243.133	0.973041	-0.0273294	0.961051	0.976013	0.896858	0.935468	0.501598
hsa-miR-1205	70.4227	72.2772	0.974342	-0.0259931	0.962361	0.976175	0.702891	0.788428	0.501544
hsa-miR-155*	44.1301	45.658	0.966536	-0.0340364	0.964181	0.976852	0.565934	0.682663	0.501469
hsa-miR-527	146.517	141.273	1.03712	0.0364509	0.967626	0.977861	0.913704	0.947652	0.50133
hsa-miR-924	11.8922	10.2252	1.16302	0.151023	0.968327	0.977861	0.152095	0.249955	0.501265
hsa-miR-22	7052.16	7052.16	1	0	0.970209	0.977861	0.629079	0.737676	0.501223
hsa-miR-214	251.075	237.911	1.05533	0.0538559	0.971573	0.977861	0.0679713	0.135623	0.501169
hsa-miR-889	28.3348	30.6485	0.924511	-0.0784907	0.971704	0.977861	0.328808	0.45412	0.501158
hsa-miR-1471	105.149	99.455	1.05725	0.0556753	0.972095	0.977861	0.449074	0.571794	0.501147
hsa-miR-544	21.2819	20.6656	1.02982	0.0293865	0.974474	0.979093	0.425841	0.549011	0.50104
hsa-miR-518e*	116.166	108.293	1.0727	0.0701795	0.983678	0.98717	0.507625	0.633038	0.500676
hsa-miR-454*	20.1699	21.5817	0.934583	-0.0676552	0.988042	0.990378	0.846907	0.898844	0.500493
hsa-miR-567	44.9221	45.1204	0.995605	-0.00440424	0.991041	0.992211	0.374047	0.499515	0.500375
hsa-miR-382	19.1656	21.8315	0.877889	-0.130235	1	1	0.934908	0.960821	0.500011
