# Supplementary material for: miRNAs can be generally associated with human pathologies as exemplified for miR-144*
Source: BMC Med. 2014 Dec 3;12:224. doi: 10.1186/s12916-014-0224-0 (PMC4268797; doi:10.1186/s12916-014-0224-0)
Supplement: Additional file 1: Table S1. — Information on the 1,049 samples included in the study, matching the information stored in the Gene Expression omnibus. Table S2. Average expression, P values, and AUC for the comparison of diseases versus controls. Table S3. Average expression, P values, and AUC for the comparison of cancer diseases versus controls. Table S4. Average expression, P values, and AUC for the comparison of cancer diseases versus non-cancer diseases. Table S5. AUC values and P values for all pair-wise comparisons. Table S6. Patient characteristics of the independent breast cancer cohort. Figure S1. Stability analysis of miRNAs over 2 months for three individuals. [file 12916_2014_224_MOESM1_ESM.zip › Supplemental Table 4.xlsx]

## Sheet: 15_dmat_cancer_vsnoncancer
	median g1	median g2	qmedian	logqmedian	wmw_rawp	wmw_adjp	ttest_rawp	ttest_adjp	AUC
hsa-miR-1275	99.455	72.1501	1.37844	0.320956	1.43064e-09	5.56956e-07	1.2947e-09	1.0979e-06	0.618129
hsa-miR-29b	301.667	364.318	0.828031	-0.188705	6.86779e-07	6.25012e-05	4.17218e-09	1.17933e-06	0.596918
hsa-miR-574-5p	781.23	515.974	1.51409	0.414812	3.01181e-11	2.55402e-08	4.119e-09	1.17933e-06	0.629729
hsa-miR-595	77.0195	40.0593	1.92264	0.653697	7.79638e-09	1.40676e-06	9.07978e-09	1.92491e-06	0.612461
hsa-miR-423-3p	1345.3	1079.93	1.24573	0.219721	8.29456e-09	1.40676e-06	3.57192e-08	6.05798e-06	0.612466
hsa-miR-766	569.147	493.352	1.15363	0.142915	1.92723e-05	0.000544763	6.7824e-07	8.5066e-05	0.583412
hsa-miR-765	61.9025	48.8954	1.26602	0.235878	1.827e-05	0.000544763	7.02195e-07	8.5066e-05	0.583577
hsa-miR-197	1064.2	865.702	1.22929	0.206435	1.8698e-05	0.000544763	9.32584e-07	9.88539e-05	0.583541
hsa-miR-150	1537.48	1211.62	1.26895	0.238189	2.42916e-06	0.000114441	1.28257e-06	0.000120847	0.592009
hsa-miR-328	100.414	60.4915	1.65997	0.506798	1.87057e-06	9.8962e-05	3.19055e-06	0.000247005	0.593007
hsa-miR-744	826.087	700.762	1.17884	0.164533	1.79847e-06	9.8962e-05	3.20407e-06	0.000247005	0.593202
hsa-miR-107	1132.43	1521.84	0.744123	-0.295548	1.29714e-05	0.000473925	4.47813e-06	0.000316455	0.585115
hsa-miR-130b	1345.3	1568.78	0.857544	-0.153683	5.51292e-05	0.00116874	4.9907e-06	0.000325547	0.578709
hsa-miR-877*	76.9498	60.7137	1.26742	0.236985	0.0001113	0.00199891	7.81083e-06	0.000473113	0.575407
hsa-miR-608	54.8525	32.2834	1.69909	0.530095	1.32156e-08	1.86781e-06	1.03914e-05	0.000587459	0.610491
hsa-miR-561	23.1361	36.1299	0.640359	-0.445727	1.39531e-06	9.22856e-05	1.18065e-05	0.000625742	0.593519
hsa-miR-569	6.0479	13.5007	0.447969	-0.803031	7.0037e-05	0.00141408	1.60005e-05	0.000778927	0.574941
hsa-miR-574-3p	2990.15	2848.46	1.04974	0.0485449	0.0196302	0.0904696	1.78794e-05	0.000778927	0.54554
hsa-miR-589	89.6642	75.3575	1.18985	0.173828	7.66128e-05	0.00151088	1.83709e-05	0.000778927	0.577189
hsa-miR-138	44.6399	32.4778	1.37447	0.31807	4.21516e-05	0.000966069	1.71873e-05	0.000778927	0.579758
hsa-miR-658	66.5903	54.5228	1.22133	0.199941	0.000409717	0.00534524	2.12421e-05	0.000857778	0.56896
hsa-miR-708*	58.7016	73.6053	0.797519	-0.22625	4.3077e-06	0.000192259	3.32935e-05	0.00122752	0.589697
hsa-miR-1268	393.959	314.644	1.25208	0.224804	7.37043e-07	6.25012e-05	3.20941e-05	0.00122752	0.596651
hsa-miR-625	111.142	83.04	1.33842	0.291487	2.28075e-05	0.000604399	3.55475e-05	0.00125601	0.582672
hsa-miR-100*	49.598	60.8765	0.81473	-0.204899	0.000187052	0.00305038	5.08266e-05	0.00172404	0.572879
hsa-miR-148a	705.138	865.702	0.814527	-0.205147	1.27292e-06	9.22856e-05	5.74198e-05	0.00187277	0.59455
hsa-miR-342-5p	132.344	101.803	1.3	0.262367	0.000249545	0.00377882	6.12428e-05	0.00192348	0.571488
hsa-miR-1256	40.882	53.5579	0.763324	-0.270073	0.000831221	0.00915422	8.06654e-05	0.00244301	0.565167
hsa-miR-32*	10.7002	3.17564	3.36946	1.21475	0.00504414	0.0356453	8.71778e-05	0.0025492	0.552314
hsa-miR-193b*	51.3472	36.0498	1.42434	0.35371	9.36471e-05	0.00172636	9.56623e-05	0.00270405	0.576057
hsa-miR-190b	1	2.60367	0.384073	-0.956922	0.000293959	0.00415462	0.000114319	0.00312719	0.564778
hsa-miR-93*	1506.19	1296.83	1.16144	0.149659	0.000489354	0.00619362	0.000122264	0.00324	0.568049
hsa-miR-877	87.3949	67.811	1.2888	0.253712	3.02107e-05	0.000731963	0.000128856	0.0033112	0.581435
hsa-let-7d*	142.538	102.183	1.39493	0.332845	0.000220368	0.00352588	0.000135722	0.00338506	0.572115
hsa-miR-297	65.1117	43.7138	1.4895	0.39844	3.73156e-07	4.52052e-05	0.000164209	0.00397856	0.59915
hsa-miR-562	16.2853	26.7017	0.609896	-0.494468	0.000288261	0.00414314	0.000178081	0.0041948	0.570027
hsa-miR-379	11.9863	20.5779	0.582483	-0.540455	0.00026661	0.00396641	0.000213243	0.00475868	0.569904
hsa-miR-1180	100.644	69.975	1.43829	0.363454	1.97036e-09	5.56956e-07	0.000210116	0.00475868	0.617123
hsa-miR-423-5p	5515.94	4732.88	1.16545	0.153108	0.0402689	0.148646	0.000219611	0.00477513	0.540029
hsa-miR-103	5381.65	6712.01	0.801794	-0.220903	0.000513757	0.00640686	0.000227045	0.00481336	0.567782
hsa-miR-1183	92.4883	85.2445	1.08498	0.0815586	0.00501335	0.0356453	0.000327803	0.00665505	0.554778
hsa-miR-409-3p	63.2282	50.2064	1.25937	0.230608	0.00305617	0.0248656	0.000329613	0.00665505	0.557748
hsa-miR-206	9.52121	1	9.52121	2.25352	4.66041e-05	0.00101334	0.000372624	0.00718202	0.575965
hsa-miR-92b	358.66	298.466	1.20168	0.183721	1.98391e-06	9.8962e-05	0.000372652	0.00718202	0.592819
hsa-miR-10a	35.6892	48.9955	0.728419	-0.316879	2.41944e-05	0.000619114	0.000480067	0.00884994	0.582304
hsa-miR-324-5p	361.489	344.242	1.0501	0.0488878	0.00248515	0.0215041	0.000479571	0.00884994	0.559051
hsa-miR-617	13.2796	17.3177	0.76682	-0.265503	0.00332665	0.0263644	0.00049412	0.00891518	0.556302
hsa-miR-512-3p	33.0117	45.5207	0.725201	-0.321307	0.000116251	0.00201185	0.000567818	0.0100315	0.574947
hsa-miR-548d-3p	21.7228	32.6666	0.664986	-0.407989	6.40155e-05	0.00132403	0.000649862	0.0103377	0.577413
hsa-miR-222*	48.0832	58.4902	0.822072	-0.195927	0.000113146	0.00199891	0.000632757	0.0103377	0.575337
hsa-miR-494	85.2314	74.3217	1.14679	0.136967	0.00189732	0.0178769	0.000633552	0.0103377	0.560628
hsa-miR-1226	82.8959	67.6337	1.22566	0.203479	2.4823e-05	0.000619114	0.000637907	0.0103377	0.582304
hsa-miR-1281	129.543	90.6165	1.42958	0.357378	8.66342e-06	0.000349837	0.000658298	0.0103377	0.586822
hsa-miR-885-3p	208.352	176.581	1.17992	0.16545	7.03442e-07	6.25012e-05	0.000641049	0.0103377	0.596828
hsa-miR-214*	36.5885	46.6208	0.784811	-0.242312	0.00082343	0.00915422	0.000678765	0.0104653	0.56519
hsa-miR-130a*	50.943	40.7619	1.24977	0.22296	0.000123972	0.00210256	0.000703711	0.0106562	0.574872
hsa-miR-519a	21.2351	28.5684	0.743308	-0.296645	0.000441676	0.00567486	0.000742394	0.0110447	0.568163
hsa-miR-221*	66.3015	86.5777	0.765803	-0.26683	1.49623e-05	0.000488001	0.000779426	0.0113957	0.584497
hsa-miR-200a*	49.322	56.6532	0.870594	-0.13858	0.0332996	0.132573	0.000798584	0.011478	0.541529
hsa-miR-629*	111.518	95.1804	1.17165	0.158415	1.39719e-05	0.000473925	0.000826206	0.011677	0.584801
hsa-let-7f-2*	10.3282	16.4588	0.627518	-0.465983	0.000546321	0.00666528	0.000871503	0.0118998	0.565853
hsa-miR-302a*	35.3673	44.6466	0.792161	-0.232991	0.00171923	0.0165671	0.000898096	0.0118998	0.561101
hsa-miR-1468	1	1.57507	0.634892	-0.454301	0.0201193	0.0917265	0.000878345	0.0118998	0.54194
hsa-miR-1306	34.29	19.5387	1.75498	0.562456	2.12624e-05	0.000581629	0.000885825	0.0118998	0.582242
hsa-miR-424*	142.509	119.992	1.18765	0.171979	8.89715e-05	0.00167662	0.00108989	0.0142189	0.576497
hsa-miR-802	45.3205	54.5228	0.831222	-0.184858	0.00170078	0.0165671	0.00112403	0.0142265	0.561214
hsa-miR-182*	32.0336	40.1909	0.797036	-0.226855	0.0039034	0.0296283	0.00112135	0.0142265	0.556254
hsa-miR-136	8.6704	15.5341	0.558153	-0.583121	0.00607359	0.0399256	0.00115907	0.0144543	0.551761
hsa-miR-425	14766.4	14766.4	1	0	0.0005502	0.00666528	0.00117707	0.014466	0.567059
hsa-miR-485-5p	34.556	43.0235	0.80319	-0.219165	0.000660967	0.00767808	0.00126838	0.0149387	0.566378
hsa-let-7a*	12.4081	21.2179	0.584794	-0.536496	0.0145335	0.0740006	0.00126286	0.0149387	0.546767
hsa-miR-193a-5p	102.551	77.9673	1.3153	0.274065	0.000231487	0.00356911	0.00124512	0.0149387	0.571871
hsa-miR-296-3p	64.8777	48.6256	1.33423	0.288355	4.61103e-05	0.00101334	0.00130076	0.0151102	0.579465
hsa-miR-1207-3p	32.1556	36.2881	0.88612	-0.120903	0.0217712	0.098727	0.00148072	0.0169682	0.544627
hsa-miR-589*	87.8906	77.6032	1.13256	0.124484	0.00162528	0.0162145	0.00152025	0.0171889	0.561515
hsa-miR-141	31.1254	44.7467	0.695591	-0.362994	5.95812e-06	0.000252624	0.00157286	0.0175498	0.588185
hsa-miR-186	65.0524	45.8476	1.41888	0.349871	0.000586128	0.00690329	0.00163584	0.0180155	0.56707
hsa-miR-202*	61.5636	66.6926	0.923096	-0.0800222	0.00707105	0.0450846	0.00171067	0.0185981	0.552571
hsa-miR-1296	40.6418	50.5138	0.804568	-0.21745	0.00198834	0.0180241	0.00181007	0.0194296	0.560273
hsa-miR-149	24.8449	31.1677	0.797136	-0.22673	0.00451081	0.0324957	0.00183783	0.019481	0.555212
hsa-miR-548l	1	1	1	0	0.0613276	0.191903	0.00201339	0.0208214	0.530867
hsa-miR-483-5p	211.796	167.755	1.26253	0.233119	1.8062e-05	0.000544763	0.00201135	0.0208214	0.583695
hsa-miR-524-3p	20.6656	28.0195	0.737544	-0.30443	0.000351122	0.00472621	0.0021265	0.0217262	0.56914
hsa-miR-769-5p	13.5598	23.3801	0.579972	-0.544775	0.000917495	0.00997482	0.00240938	0.0243233	0.563809
hsa-miR-219-1-3p	14.2414	17.0107	0.837202	-0.177689	0.0517736	0.17285	0.00250763	0.0250173	0.537095
hsa-miR-483-3p	47.761	40.882	1.16826	0.155518	0.00391317	0.0296283	0.00254828	0.0251272	0.555991
hsa-miR-26a-2*	1	1	1	0	0.0305516	0.126379	0.002746	0.0267656	0.538116
hsa-miR-218-2*	43.9345	51.6647	0.850377	-0.162075	0.00293476	0.0243988	0.00282572	0.0272297	0.558049
hsa-miR-100	151.442	154.421	0.980714	-0.0194746	0.57671	0.742109	0.00302886	0.0288593	0.510898
hsa-miR-342-3p	4487.37	4058.38	1.10571	0.100483	0.0304756	0.126379	0.00331202	0.0312066	0.542223
hsa-miR-1224-3p	105.559	83.433	1.2652	0.235228	0.000229753	0.00356911	0.00335999	0.0313107	0.571899
hsa-miR-1243	38.0422	45.4178	0.837606	-0.177208	0.0147924	0.0746665	0.00349871	0.032249	0.547508
hsa-miR-519c-3p	27.8275	38.3758	0.72513	-0.321405	0.00353623	0.0275112	0.00394225	0.0359465	0.556812
hsa-miR-29a	743.322	800.411	0.928676	-0.0739958	0.0531167	0.174831	0.00404642	0.0361196	0.537751
hsa-miR-518f	61.7112	62.7296	0.983764	-0.0163691	0.181924	0.389295	0.00403305	0.0361196	0.526045
hsa-miR-520c-3p	1	6.51025	0.153604	-1.87338	0.000350399	0.00472621	0.00469591	0.0397315	0.565493
hsa-miR-30c-2*	20.7886	30.5703	0.680026	-0.385624	0.00447787	0.0324957	0.00473217	0.0397315	0.55505
hsa-miR-606	47.311	52.2767	0.905012	-0.0998076	0.00678168	0.0435671	0.00467653	0.0397315	0.552808
hsa-miR-24	1506.19	1781.66	0.845385	-0.167963	0.0314094	0.127441	0.00464904	0.0397315	0.541999
hsa-miR-532-3p	4058.38	3670.26	1.10575	0.100521	0.00140567	0.0144481	0.00461146	0.0397315	0.562315
hsa-miR-1229	184.862	152.255	1.21417	0.194057	1.37846e-05	0.000473925	0.00458263	0.0397315	0.58486
hsa-miR-523	55.0558	69.2009	0.795593	-0.228667	0.000350075	0.00472621	0.00485531	0.0403657	0.569747
hsa-miR-663b	76.3387	80.3443	0.950145	-0.0511412	0.0105218	0.0598822	0.00497259	0.0407934	0.549935
hsa-miR-30d	5996.88	6377.97	0.940249	-0.0616105	0.57272	0.739219	0.00505107	0.0407934	0.511004
hsa-miR-27a	267.979	266.162	1.00683	0.00680335	0.877707	0.935045	0.00500525	0.0407934	0.503006
hsa-miR-1280	4487.37	4980.9	0.900915	-0.104344	0.0835212	0.229854	0.00510586	0.0408469	0.533773
hsa-miR-675	177.18	144.116	1.22942	0.206546	1.67271e-06	9.8962e-05	0.00525751	0.041667	0.59349
hsa-miR-1244	1	1	1	0	0.533457	0.705252	0.00554548	0.0434319	0.510562
hsa-miR-629	101.83	88.2176	1.15431	0.143501	0.0358153	0.138682	0.00558264	0.0434319	0.540927
hsa-miR-7-1*	344.242	281.032	1.22492	0.202876	3.2554e-05	0.000766826	0.00588507	0.0453685	0.581103
hsa-miR-29b-1*	1	3.80386	0.262891	-1.33602	0.122551	0.298935	0.00627723	0.0479558	0.528198
hsa-miR-371-3p	27.2252	33.7324	0.807095	-0.214314	0.00910026	0.0547306	0.0064366	0.0483667	0.550681
hsa-miR-486-5p	39185.9	39185.9	1	0	0.0687542	0.203859	0.00644509	0.0483667	0.526199
hsa-miR-122	25.6851	16.4197	1.56428	0.447428	8.0641e-05	0.00155417	0.00662485	0.0492796	0.576032
hsa-miR-512-5p	39.484	48.842	0.808403	-0.212694	0.0081565	0.0504309	0.00676434	0.0495622	0.551584
hsa-miR-200c*	36.7135	45.4693	0.807436	-0.213891	0.012437	0.0680425	0.00677973	0.0495622	0.548765
hsa-miR-1200	63.2978	69.092	0.916138	-0.0875885	0.0171355	0.0824464	0.0070039	0.0507633	0.546528
hsa-miR-598	40.3806	50.5138	0.799397	-0.223898	0.00760966	0.0477999	0.00721893	0.0515851	0.552016
hsa-miR-649	7.6418	12.2612	0.623251	-0.472806	0.0313117	0.127441	0.00723894	0.0515851	0.540845
hsa-miR-570	57.4321	68.557	0.837728	-0.177062	0.00239841	0.0210667	0.0075387	0.0524002	0.559244
hsa-miR-19a*	27.3482	33.0117	0.82844	-0.188211	0.0642362	0.19583	0.00748011	0.0524002	0.535966
hsa-miR-27a*	35.6027	40.1995	0.885651	-0.121432	0.12207	0.298935	0.00751493	0.0524002	0.530149
hsa-miR-375	10.1737	13.2757	0.766341	-0.266129	0.100416	0.260405	0.00760561	0.0524354	0.531091
hsa-miR-548d-5p	2.90777	6.71902	0.432767	-0.837556	0.125433	0.303041	0.00801151	0.0547884	0.52846
hsa-miR-493*	27.4578	30.1238	0.911499	-0.0926649	0.0799716	0.226954	0.00814923	0.0551606	0.534079
hsa-miR-135a	1	1	1	0	0.139156	0.325978	0.00819603	0.0551606	0.526601
hsa-miR-1197	26.8592	33.2271	0.80835	-0.21276	0.0374028	0.142107	0.00860567	0.0563	0.540479
hsa-miR-526b	42.5541	44.4998	0.956277	-0.0447076	0.0454186	0.161699	0.00843402	0.0563	0.539026
hsa-miR-19b-2*	1	2.1194	0.471832	-0.751133	0.0937971	0.247184	0.00859605	0.0563	0.530599
hsa-miR-92a	11348.6	11348.6	1	0	0.0571344	0.183446	0.00869729	0.0563	0.537052
hsa-miR-99b*	47.3577	43.8241	1.08063	0.0775456	0.0351161	0.137085	0.00869354	0.0563	0.541102
hsa-miR-95	16.2881	25.924	0.628304	-0.464732	0.00269235	0.0230617	0.00879903	0.0565271	0.557856
hsa-miR-363*	67.179	71.3527	0.941506	-0.060275	0.0588966	0.186748	0.00892436	0.0569012	0.536872
hsa-miR-497*	85.485	97.9632	0.872624	-0.136251	0.00109617	0.0116194	0.00965046	0.0600823	0.563727
hsa-miR-557	27.7952	32.9669	0.843124	-0.170641	0.0145732	0.0740006	0.00953078	0.0600823	0.547546
hsa-miR-508-3p	6.79909	10.457	0.650197	-0.430481	0.045764	0.161699	0.00959263	0.0600823	0.537293
hsa-miR-19b	12320.3	12320.3	1	0	0.00519664	0.0358273	0.00970668	0.0600823	0.554402
hsa-miR-654-3p	30.7257	32.0222	0.959513	-0.0413291	0.404277	0.59726	0.0104582	0.0642652	0.516201
hsa-miR-519a*	103.687	119.118	0.870452	-0.138742	0.00803471	0.0500988	0.0106961	0.065074	0.55174
hsa-miR-490-5p	87.4645	98.3663	0.889171	-0.117465	0.0172088	0.0824464	0.0107433	0.065074	0.5465
hsa-miR-9	2.5398	1.14931	2.20985	0.792924	0.740347	0.856177	0.01112	0.0668779	0.506079
hsa-miR-146a*	71.4969	83.1121	0.860246	-0.150537	0.00452181	0.0324957	0.0116351	0.0691435	0.555418
hsa-miR-1271	178.42	164.272	1.08612	0.0826154	0.00193571	0.0180241	0.0116598	0.0691435	0.560512
hsa-miR-377*	1	1	1	0	0.115061	0.288673	0.0122507	0.0721429	0.526675
hsa-miR-140-5p	19.4432	30.6866	0.633604	-0.456331	0.00567085	0.0384711	0.0125826	0.0735864	0.553528
hsa-miR-22	7052.16	7834.98	0.900086	-0.105265	0.00185524	0.0176769	0.0128096	0.0738947	0.560669
hsa-miR-146b-3p	45.6752	50.2064	0.909748	-0.0945875	0.183749	0.389295	0.0127712	0.0738947	0.525924
hsa-miR-103-a*	117.158	110.487	1.06038	0.0586268	0.0300408	0.125491	0.0129477	0.0740071	0.542352
hsa-miR-659	71.6432	64.1855	1.11619	0.109921	0.0129337	0.0698267	0.0130036	0.0740071	0.548518
hsa-miR-204	1	1	1	0	0.331141	0.536917	0.0134626	0.0761088	0.51743
hsa-miR-374a*	26.7378	30.7257	0.870211	-0.139019	0.00400266	0.0300376	0.0136072	0.0764164	0.555904
hsa-miR-135b	4.37583	8.53587	0.512641	-0.66818	0.450647	0.634798	0.0144628	0.0806871	0.514049
hsa-miR-520h	21.2991	29.7033	0.717062	-0.332593	0.00955505	0.0570611	0.0145999	0.0809198	0.550234
hsa-miR-548f	25.3434	33.2214	0.762864	-0.270675	0.00307888	0.0248656	0.0157856	0.0869236	0.557506
hsa-miR-372	29.0025	32.924	0.880893	-0.126819	0.0977069	0.254402	0.0160821	0.0879846	0.532232
hsa-miR-450b-3p	14.7786	22.948	0.644002	-0.440053	0.00156033	0.0157519	0.0163285	0.0887599	0.561021
hsa-miR-1227	76.3387	70.8663	1.07722	0.0743844	0.00664409	0.0433399	0.0165981	0.0896507	0.55298
hsa-miR-640	68.1733	73.923	0.92222	-0.0809719	0.0113072	0.0622628	0.0168259	0.0903062	0.549413
hsa-miR-367	60.6992	65.4163	0.927891	-0.0748411	0.08209	0.228237	0.0173694	0.0926369	0.533935
hsa-miR-586	33.3129	36.2567	0.918808	-0.0846782	0.0512862	0.172423	0.0177569	0.0929497	0.537967
hsa-miR-409-5p	68.1733	66.4292	1.02625	0.0259154	0.0401894	0.148646	0.0177373	0.0929497	0.540053
hsa-miR-421	96.8897	78.2097	1.23884	0.214179	1.13172e-05	0.000436228	0.0176955	0.0929497	0.585698
hsa-miR-302b	4.10605	7.58365	0.541435	-0.613532	0.04858	0.167463	0.0179846	0.0932371	0.536794
hsa-miR-1270	37.4416	29.441	1.27175	0.240394	0.00199795	0.0180241	0.0180317	0.0932371	0.560106
hsa-miR-139-5p	135.112	120.388	1.1223	0.115383	0.000180724	0.00300497	0.0182298	0.0936902	0.573095
hsa-miR-744*	41.4769	36.9218	1.12337	0.116333	0.0181657	0.0855804	0.0184202	0.0940983	0.546057
hsa-miR-526b*	8.86106	12.7467	0.695167	-0.363603	0.0102069	0.0596929	0.0189143	0.0952296	0.548729
hsa-let-7a	915.871	1031.88	0.887573	-0.119264	0.144114	0.334818	0.0189785	0.0952296	0.528511
hsa-miR-760	34.6027	28.5713	1.2111	0.191531	0.307147	0.51088	0.0188085	0.0952296	0.519799
hsa-miR-875-3p	47.2586	51.7629	0.912982	-0.0910389	0.0388343	0.145715	0.0198026	0.0982962	0.540266
hsa-miR-1252	9.14514	9.56554	0.956051	-0.0449445	0.307251	0.51088	0.01992	0.0982962	0.519313
hsa-miR-634	101.747	92.6456	1.09824	0.0937103	0.0335057	0.13277	0.0199374	0.0982962	0.5415
hsa-miR-302d	1	1	1	0	0.261818	0.474476	0.0204347	0.0990599	0.520172
hsa-miR-1279	1.41301	1.83818	0.768702	-0.263052	0.523761	0.699448	0.0204428	0.0990599	0.511688
hsa-miR-484	8272.85	8272.85	1	0	0.0641126	0.19583	0.0203009	0.0990599	0.536082
hsa-miR-411*	41.8726	48.6761	0.860229	-0.150556	0.000810209	0.00915422	0.0216817	0.104026	0.565277
hsa-miR-1248	19.3688	24.9843	0.77524	-0.254583	0.047849	0.166979	0.0218681	0.104026	0.538209
hsa-miR-548i	5.93923	6.60748	0.898864	-0.106624	0.192208	0.3978	0.0219582	0.104026	0.524407
hsa-miR-520d-3p	7.79623	1.9459	4.00649	1.38792	0.78558	0.881698	0.0219206	0.104026	0.505043
hsa-miR-517b	17.7051	21.3928	0.82762	-0.189201	0.063591	0.19583	0.0224987	0.105408	0.535622
hsa-miR-532-5p	200.321	162.77	1.23069	0.207578	0.00517195	0.0358273	0.0224094	0.105408	0.554582
hsa-miR-891a	90.8329	103.217	0.880021	-0.127809	0.0484447	0.167463	0.0237785	0.109635	0.538522
hsa-miR-548c-5p	7.79623	11.0245	0.70717	-0.346483	0.124566	0.30267	0.0243059	0.109635	0.528822
hsa-miR-520e	1	1	1	0	0.12744	0.307014	0.0241844	0.109635	0.5274
hsa-miR-363	2848.46	2990.15	0.952615	-0.0485449	0.170167	0.368116	0.0239527	0.109635	0.52677
hsa-miR-454	95.9821	101.83	0.942569	-0.0591459	0.276899	0.489815	0.023991	0.109635	0.521226
hsa-miR-196b	1	1	1	0	0.804906	0.888751	0.0240589	0.109635	0.504251
hsa-miR-1250	37.9004	35.1652	1.07778	0.0749054	0.0573269	0.183446	0.0235327	0.109635	0.536985
hsa-miR-215	456.98	390.495	1.17026	0.157225	0.013453	0.0699888	0.0248192	0.111358	0.548246
hsa-miR-9*	66.7774	78.0523	0.855547	-0.156014	0.0505442	0.170763	0.0250996	0.111716	0.538168
hsa-miR-556-3p	8.6704	12.309	0.704396	-0.350414	0.0456901	0.161699	0.0251625	0.111716	0.53773
hsa-miR-518a-3p	35.5341	40.882	0.869186	-0.140198	0.0784533	0.22552	0.0254988	0.11262	0.534282
hsa-miR-1915*	15.3015	15.183	1.0078	0.00777095	0.48737	0.665524	0.0258563	0.113607	0.513321
hsa-miR-320d	831.567	752.569	1.10497	0.0998202	0.925788	0.967394	0.0261197	0.114173	0.501821
hsa-miR-1247	48.5131	57.0746	0.849995	-0.162525	0.0381311	0.143712	0.026492	0.11427	0.540446
hsa-miR-564	105.532	120.774	0.873799	-0.134904	0.0483691	0.167463	0.0267779	0.11427	0.538535
hsa-miR-302c*	25.1165	25.4216	0.988	-0.0120723	0.44171	0.627421	0.0267287	0.11427	0.514938
hsa-miR-30e	231.487	216.008	1.07166	0.069208	0.663548	0.794758	0.0268158	0.11427	0.508494
hsa-miR-34b	38.6218	32.0222	1.2061	0.187388	0.0158707	0.0782464	0.026309	0.11427	0.546986
hsa-miR-454*	21.5817	26.8039	0.805173	-0.216698	0.101108	0.260716	0.0270999	0.114502	0.531733
hsa-miR-27b	162.748	154.836	1.05109	0.0498324	0.281715	0.492037	0.0271402	0.114502	0.521015
hsa-miR-411	28.8802	35.6027	0.811181	-0.209264	0.0514424	0.172423	0.0275797	0.11521	0.537869
hsa-miR-1205	72.2772	82.2842	0.878385	-0.129671	0.060037	0.188561	0.027482	0.11521	0.536704
hsa-miR-548b-5p	1	1	1	0	0.271656	0.483959	0.0282154	0.117287	0.519308
hsa-miR-609	1	2.5398	0.393732	-0.932085	0.086456	0.233486	0.0287385	0.118879	0.53126
hsa-miR-548p	76.6866	88.1404	0.870051	-0.139204	0.0348183	0.136694	0.0291782	0.118957	0.541189
hsa-miR-493	27.7133	33.353	0.83091	-0.185234	0.0531915	0.174831	0.029143	0.118957	0.537622
hsa-miR-433	102.007	95.516	1.06795	0.0657436	0.746462	0.860054	0.0291733	0.118957	0.506313
hsa-miR-181a	463.677	461.444	1.00484	0.00482611	0.334595	0.541483	0.0293877	0.119238	0.518837
hsa-miR-518d-5p	99.1003	116.593	0.84997	-0.162554	0.0249244	0.108389	0.0295651	0.119387	0.543776
hsa-miR-1913	270.685	274.304	0.986808	-0.01328	0.62818	0.773144	0.0298651	0.120026	0.509456
hsa-miR-548c-3p	23.1884	29.6575	0.781872	-0.246064	0.0126844	0.0689512	0.0308538	0.123238	0.548333
hsa-miR-1282	1	1	1	0	0.667763	0.798679	0.0309547	0.123238	0.507437
hsa-miR-519b-3p	26.59	32.8344	0.809821	-0.210942	0.0943573	0.247724	0.0314209	0.124509	0.532466
hsa-miR-15b*	70.3889	66.2376	1.06267	0.0607878	0.0368857	0.141534	0.0320233	0.125721	0.540734
hsa-miR-181a-2*	106.128	97.7156	1.08609	0.0825826	0.00436272	0.0321703	0.0319395	0.125721	0.555647
hsa-miR-196a	1	1	1	0	0.483627	0.665413	0.0322858	0.126168	0.512313
hsa-miR-491-5p	108.398	97.2078	1.11511	0.108956	0.00985584	0.05804	0.0329962	0.128352	0.55038
hsa-miR-492	55.3022	64.9399	0.85159	-0.16065	0.00377537	0.0291047	0.0341852	0.129996	0.556524
hsa-miR-544	20.6656	28.3558	0.728797	-0.31636	0.00565477	0.0384711	0.0340596	0.129996	0.553582
hsa-miR-1255a	46.4951	50.1624	0.926891	-0.0759188	0.376103	0.569609	0.0339404	0.129996	0.517266
hsa-miR-146b-5p	131.789	103.695	1.27094	0.239754	0.00420605	0.0312871	0.0338831	0.129996	0.555873
hsa-miR-1307	94.4824	81.9259	1.15327	0.142598	0.000583328	0.00690329	0.0336883	0.129996	0.567134
hsa-miR-449a	1	1	1	0	0.528325	0.702588	0.034623	0.13049	0.511387
hsa-miR-181c	112.457	115.628	0.972575	-0.0278082	0.573644	0.739286	0.0344754	0.13049	0.510986
hsa-miR-641	49.4361	58.8024	0.840716	-0.173502	0.00607284	0.0399256	0.0352081	0.131242	0.553538
hsa-miR-29c*	1.09652	13.2204	0.0829413	-2.48962	0.00820691	0.0504309	0.035751	0.131242	0.549169
hsa-miR-526a	126.05	128.651	0.979789	-0.0204185	0.0312034	0.127441	0.0354044	0.131242	0.542056
hsa-miR-885-5p	31.9001	26.7762	1.19136	0.175096	0.0756768	0.219774	0.035381	0.131242	0.534475
hsa-miR-15a*	101.83	96.8897	1.05099	0.0497351	0.0312389	0.127441	0.0356447	0.131242	0.542048
hsa-miR-502-3p	776.376	721.197	1.07651	0.0737247	0.0224548	0.10075	0.0354642	0.131242	0.544555
hsa-miR-365	76.9373	67.1304	1.14609	0.136355	0.0111452	0.0617719	0.0368586	0.134725	0.549539
hsa-miR-144*	337.196	390.495	0.86351	-0.14675	0.140743	0.327884	0.0374738	0.136385	0.528756
hsa-miR-519d	42.3997	52.1718	0.812693	-0.207402	0.00350662	0.0275112	0.0377974	0.13666	0.556961
hsa-miR-635	80.4006	89.3619	0.899719	-0.105672	0.0330433	0.132173	0.0383502	0.13666	0.541608
hsa-miR-516a-5p	148.543	165.77	0.896073	-0.109733	0.0824505	0.22849	0.0381389	0.13666	0.533901
hsa-miR-588	105.805	113.639	0.931061	-0.0714302	0.0850912	0.231476	0.0381021	0.13666	0.533613
hsa-miR-199a-3p	85.8649	89.0061	0.964708	-0.0359299	0.180209	0.387862	0.0383551	0.13666	0.526161
hsa-miR-887	90.5517	100.141	0.904239	-0.100661	0.0195426	0.0904696	0.0392194	0.13743	0.545581
hsa-miR-199b-5p	24.3053	27.4044	0.886911	-0.120011	0.229558	0.438435	0.0391191	0.13743	0.523291
hsa-miR-1263	56.5446	59.2176	0.954861	-0.0461895	0.261115	0.474476	0.038922	0.13743	0.521936
hsa-miR-199b-3p	73.0204	69.4889	1.05082	0.0495712	0.957023	0.980568	0.0391758	0.13743	0.501054
hsa-miR-192	6069.11	5515.94	1.10029	0.0955697	0.0106018	0.0599353	0.0395738	0.138101	0.549855
hsa-miR-181b	48.9488	41.3684	1.18324	0.168256	0.0162508	0.0796572	0.0397456	0.138132	0.54687
hsa-miR-539	5.14871	1.83818	2.80099	1.02997	0.814356	0.894525	0.040577	0.140446	0.504351
hsa-miR-16	16222.1	17971.1	0.902677	-0.102391	0.0131054	0.0698267	0.0410753	0.140591	0.548061
hsa-miR-520f	1	2.1194	0.471832	-0.751133	0.460557	0.643415	0.0408745	0.140591	0.51347
hsa-miR-23a	4980.9	4487.37	1.10998	0.104344	0.0133616	0.0699423	0.0411164	0.140591	0.548266
hsa-miR-218	30.5703	36.0498	0.848002	-0.164872	0.0491779	0.168816	0.0413682	0.140885	0.538276
hsa-miR-519e	1	3.99166	0.250522	-1.38421	0.0646251	0.19583	0.0417687	0.141174	0.533886
hsa-miR-516a-3p	13.5007	17.4818	0.772274	-0.258416	0.423274	0.6094	0.0417863	0.141174	0.51535
hsa-miR-369-5p	28.8794	33.1413	0.871402	-0.137652	0.0432379	0.156173	0.0426665	0.143576	0.539237
hsa-miR-633	53.8496	57.7936	0.931757	-0.0706829	0.0107808	0.0604789	0.0443734	0.14873	0.549737
hsa-miR-362-3p	210.243	193.458	1.08676	0.0832049	0.0287271	0.121803	0.0450027	0.150245	0.542696
hsa-miR-1297	42.2183	44.3444	0.952055	-0.049132	0.405907	0.597585	0.0453592	0.150842	0.516214
hsa-miR-455-5p	21.7686	26.8238	0.811541	-0.20882	0.219268	0.427447	0.0464395	0.153831	0.523759
hsa-miR-153	83.1951	89.358	0.931031	-0.0714623	0.0243984	0.106649	0.0473703	0.156303	0.543936
hsa-miR-127-5p	92.5751	100.497	0.921173	-0.082107	0.0190553	0.0892756	0.0480044	0.157173	0.545764
hsa-miR-592	30.5703	34.9011	0.875912	-0.132489	0.157292	0.351419	0.047866	0.157173	0.527521
hsa-miR-1181	178.42	178.099	1.0018	0.00179685	0.923802	0.967394	0.0485164	0.158238	0.50187
hsa-miR-577	10.9769	16.7152	0.6567	-0.420527	0.00198036	0.0180241	0.0495379	0.160336	0.559069
hsa-miR-27b*	55.663	57.1261	0.974389	-0.0259447	0.112594	0.283324	0.0493966	0.160336	0.530959
hsa-miR-7-2*	24.251	26.3325	0.920953	-0.0823465	0.0646608	0.19583	0.0499016	0.160569	0.535848
hsa-miR-1538	93.6182	95.9037	0.976169	-0.0241199	0.316639	0.520579	0.0499884	0.160569	0.519549
hsa-miR-1	11.6419	13.9755	0.833026	-0.18269	0.0627105	0.195509	0.0506295	0.162015	0.53529
hsa-let-7c*	15.6923	18.7672	0.836159	-0.178937	0.639048	0.780911	0.0518604	0.165329	0.50899
hsa-miR-563	1.9459	2.60367	0.747368	-0.291197	0.647324	0.784045	0.0525843	0.167009	0.508407
hsa-miR-938	81.5601	85.1208	0.958168	-0.0427321	0.269003	0.482467	0.052842	0.167202	0.521578
hsa-miR-141*	61.5493	70.4453	0.873718	-0.134998	0.0396539	0.148135	0.0535774	0.167652	0.540158
hsa-miR-223*	27.4578	33.8906	0.81019	-0.210487	0.0427144	0.155458	0.0532584	0.167652	0.539343
hsa-miR-632	27.5074	33.5055	0.820982	-0.197254	0.0840269	0.229854	0.0534222	0.167652	0.53366
hsa-miR-380*	54.3116	56.6971	0.957926	-0.042985	0.369296	0.562501	0.0540888	0.16863	0.517523
hsa-miR-130a	1172.18	1211.62	0.967446	-0.0330956	0.269794	0.482467	0.0557136	0.173059	0.52154
hsa-miR-330-5p	25.4216	30.8401	0.824304	-0.193216	0.189771	0.396369	0.0561545	0.173792	0.5255
hsa-miR-1324	89.5918	99.5312	0.900137	-0.105208	0.0319154	0.128267	0.0570675	0.175976	0.541881
hsa-miR-524-5p	42.6389	48.1518	0.885511	-0.121591	0.0978008	0.254402	0.0575261	0.176747	0.532291
hsa-miR-1264	30.3596	33.6771	0.901492	-0.103704	0.0579446	0.184726	0.0580174	0.177613	0.5369
hsa-miR-1289	71.7009	82.7828	0.866133	-0.143717	0.0140894	0.072411	0.0601168	0.181019	0.547922
hsa-miR-935	20.006	23.8095	0.840252	-0.174053	0.0817652	0.228082	0.0596712	0.181019	0.533711
hsa-miR-335*	1	3.67612	0.272026	-1.30186	0.0662221	0.199136	0.0594204	0.181019	0.533654
hsa-miR-590-5p	115.591	125.385	0.921889	-0.0813305	0.0968151	0.253393	0.0598181	0.181019	0.532415
hsa-miR-1298	27.0593	28.1529	0.961157	-0.0396175	0.37865	0.570329	0.0601973	0.181019	0.517122
hsa-miR-758	27.1823	25.5485	1.06395	0.0619881	0.747701	0.860312	0.0604376	0.181099	0.506231
hsa-miR-194*	57.5932	49.0489	1.1742	0.160587	0.000823143	0.00915422	0.0618469	0.18454	0.565257
hsa-miR-939	72.3315	53.9438	1.34087	0.293318	1.41476e-06	9.22856e-05	0.0620213	0.18454	0.594123
hsa-miR-548n	16.1044	20.7972	0.774354	-0.255726	0.0642467	0.19583	0.0623162	0.18477	0.535635
hsa-miR-105*	12.309	13.8286	0.890108	-0.116413	0.279675	0.492037	0.0632618	0.186271	0.520586
hsa-miR-28-3p	183.24	166.748	1.0989	0.094313	0.0164724	0.0798205	0.063053	0.186271	0.546816
hsa-miR-576-3p	9.14514	12.1255	0.754209	-0.282086	0.0638486	0.19583	0.063523	0.186393	0.535138
hsa-miR-302e	13.1709	9.35534	1.40785	0.342061	0.895182	0.946527	0.0645645	0.188796	0.50251
hsa-miR-29c	430.822	461.444	0.933639	-0.0686658	0.145999	0.336509	0.0651156	0.189753	0.52838
hsa-miR-369-3p	18.7672	22.2571	0.843197	-0.170555	0.0833199	0.229854	0.0662004	0.192253	0.533364
hsa-miR-384	61.7924	60.6735	1.01844	0.0182737	0.79347	0.883022	0.0667592	0.193214	0.505112
hsa-miR-581	8.80005	9.96306	0.883268	-0.124127	0.338889	0.543852	0.0670172	0.193301	0.518022
hsa-miR-452	44.0384	49.8344	0.883695	-0.123644	0.0525545	0.174087	0.0675761	0.193596	0.537805
hsa-miR-214	237.911	227.426	1.0461	0.0450686	0.35034	0.553237	0.0674815	0.193596	0.518233
hsa-miR-655	21.0431	25.4607	0.826496	-0.190561	0.130786	0.313296	0.0685223	0.19499	0.529236
hsa-miR-1290	1	1	1	0	0.792457	0.883022	0.0684968	0.19499	0.504727
hsa-miR-208b	36.332	39.6777	0.915678	-0.0880901	0.0242605	0.106595	0.0703696	0.197508	0.543797
hsa-miR-1827	30.1629	34.3763	0.877433	-0.130755	0.225816	0.43521	0.070572	0.197508	0.523548
hsa-miR-154	1	1	1	0	0.312815	0.51709	0.0700898	0.197508	0.518284
hsa-miR-507	15.8286	17.23	0.918669	-0.0848296	0.987373	0.995591	0.0705215	0.197508	0.500306
hsa-miR-125a-5p	257.907	239.817	1.07543	0.0727224	0.554784	0.722517	0.0704767	0.197508	0.511531
hsa-miR-132*	6.1642	4.10605	1.50125	0.406297	0.955056	0.980493	0.0726036	0.202526	0.501049
hsa-miR-520c-5p	116.11	121.819	0.953131	-0.0480024	0.298649	0.507525	0.0754854	0.208507	0.52029
hsa-miR-578	1	1	1	0	0.581802	0.746651	0.0754531	0.208507	0.509967
hsa-miR-298	111.39	102.92	1.08229	0.0790807	0.0375376	0.142107	0.0750964	0.208507	0.5406
hsa-miR-30c	2141.47	2352.4	0.910336	-0.0939414	0.0817371	0.228082	0.0773263	0.211344	0.533966
hsa-miR-203	16.4197	19.3582	0.848203	-0.164635	0.605008	0.757825	0.0775094	0.211344	0.509965
hsa-miR-151-3p	743.322	721.197	1.03068	0.030218	0.625088	0.770458	0.0774344	0.211344	0.509541
hsa-miR-185*	23.5433	25.3825	0.927539	-0.0752209	0.385894	0.576123	0.0768159	0.211344	0.516782
hsa-miR-488	11.8475	16.0045	0.740258	-0.300757	0.146813	0.33739	0.0799702	0.217355	0.52756
hsa-miR-647	59.168	62.5273	0.946275	-0.0552219	0.210757	0.42022	0.08099	0.219423	0.524422
hsa-miR-1825	60.2246	51.6714	1.16553	0.153178	0.00974192	0.0577703	0.0818776	0.221122	0.55045
hsa-miR-1470	162.512	156.138	1.04082	0.0400096	0.655061	0.790173	0.0822362	0.221385	0.508723
hsa-miR-300	38.7505	45.372	0.854061	-0.157753	0.0712176	0.208971	0.0825203	0.221447	0.535185
hsa-miR-1908	1211.62	1321.06	0.917155	-0.0864789	0.214473	0.423735	0.0840547	0.224853	0.524232
hsa-miR-1295	95.1804	97.0487	0.980749	-0.0194392	0.221041	0.42893	0.0850207	0.226011	0.52389
hsa-miR-937	55.3022	51.5674	1.07242	0.069922	0.137388	0.323626	0.085017	0.226011	0.528995
hsa-miR-517c	25.4607	26.2894	0.968475	-0.0320322	0.497198	0.675643	0.087588	0.232108	0.513172
hsa-miR-1185	11.3077	16.7133	0.676567	-0.390723	0.00592996	0.0395953	0.0881028	0.232745	0.552381
hsa-miR-23a*	1	5.57459	0.179385	-1.71822	0.0441005	0.157794	0.0896571	0.236116	0.5369
hsa-miR-362-5p	120.783	125.129	0.965263	-0.0353549	0.773655	0.876527	0.0907098	0.238148	0.505616
hsa-miR-93	2717.28	2848.46	0.953946	-0.0471483	0.251445	0.465557	0.0917492	0.239395	0.522383
hsa-miR-125b-2*	47.2119	49.2657	0.958311	-0.0425834	0.262416	0.474476	0.0916267	0.239395	0.521864
hsa-miR-548o	80.1169	86.0794	0.930733	-0.0717829	0.0108406	0.0604789	0.0943374	0.245393	0.549732
hsa-miR-34a	25.5485	19.321	1.32232	0.279385	0.0105078	0.0598822	0.0955836	0.247874	0.549539
hsa-miR-200b	45.8468	53.5579	0.856022	-0.155459	0.00894197	0.0541628	0.09765	0.252461	0.551023
hsa-miR-21*	73.0844	80.8707	0.903719	-0.101237	0.162904	0.357882	0.0983216	0.253425	0.527236
hsa-miR-455-3p	117.055	131.662	0.889056	-0.117595	0.0938591	0.247184	0.0992556	0.255057	0.532706
hsa-miR-579	21.1071	24.6642	0.85578	-0.155742	0.201295	0.41132	0.0997219	0.255481	0.524726
hsa-miR-542-5p	84.1464	83.4172	1.00874	0.0087044	0.548881	0.718289	0.100974	0.257911	0.511703
hsa-miR-337-3p	20.5999	16.8372	1.22347	0.201692	0.685444	0.811497	0.102887	0.262007	0.507797
hsa-miR-543	34.8611	37.988	0.917687	-0.085899	0.214072	0.423735	0.103453	0.262658	0.524214
hsa-miR-188-5p	97.0612	83.1842	1.16682	0.154285	0.00221821	0.0198005	0.103765	0.262665	0.55972
hsa-miR-15b	14766.4	13450.8	1.09781	0.0933186	0.0681392	0.202744	0.106381	0.268485	0.535483
hsa-miR-618	10.3282	15.9466	0.647672	-0.434372	0.0180464	0.0854936	0.107555	0.270367	0.545047
hsa-miR-653	44.6466	48.8954	0.913104	-0.0909054	0.352291	0.554254	0.107764	0.270367	0.518135
hsa-miR-891b	46.102	53.8496	0.856125	-0.155339	0.0935491	0.247184	0.109965	0.274823	0.532706
hsa-miR-376a	91.0713	85.2445	1.06835	0.0661184	0.0290651	0.122623	0.110188	0.274823	0.542604
hsa-miR-548k	17.0431	18.0335	0.945083	-0.0564827	0.596111	0.753892	0.110667	0.275207	0.510214
hsa-miR-518e*	108.293	115.299	0.939234	-0.062691	0.150199	0.339853	0.111645	0.276021	0.528087
hsa-miR-944	21.8773	24.5615	0.890714	-0.115732	0.547678	0.717822	0.111321	0.276021	0.511642
hsa-miR-636	147.145	131.662	1.1176	0.111184	0.010494	0.0598822	0.112387	0.277048	0.549956
hsa-miR-182	4732.88	5180.75	0.913552	-0.0904152	0.322024	0.526159	0.113917	0.280005	0.519326
hsa-miR-582-3p	79.6609	70.0398	1.13737	0.128715	0.0352411	0.137085	0.116054	0.283999	0.541102
hsa-miR-92b*	179.463	155.689	1.1527	0.142111	0.00120818	0.0126486	0.116212	0.283999	0.563187
hsa-let-7e	147.643	138.957	1.06251	0.0606352	0.308675	0.512244	0.117339	0.28593	0.519858
hsa-miR-219-5p	33.7324	44.0937	0.765016	-0.267858	0.00849217	0.0518083	0.117829	0.286301	0.551239
hsa-miR-150*	89.9626	87.7352	1.02539	0.0250704	0.778905	0.879509	0.118421	0.286918	0.505483
hsa-miR-190	1	2.5398	0.393732	-0.932085	0.366292	0.562501	0.118912	0.287285	0.516538
hsa-miR-211	1	1	1	0	0.412393	0.600875	0.121824	0.293484	0.5142
hsa-miR-767-3p	38.8735	44.7591	0.868505	-0.140982	0.140689	0.327884	0.122666	0.294676	0.528732
hsa-miR-25	6377.97	6377.97	1	0	0.399658	0.592985	0.12421	0.297543	0.516427
hsa-miR-548a-5p	2.00596	5.37274	0.373359	-0.985215	0.117289	0.292532	0.125319	0.299353	0.52902
hsa-miR-149*	688.108	696.385	0.988114	-0.011957	0.600675	0.754868	0.12612	0.300421	0.51022
hsa-miR-890	25.5485	27.9558	0.913889	-0.0900458	0.353576	0.555246	0.127612	0.303122	0.517978
hsa-miR-572	53.6065	54.3116	0.987018	-0.0130671	0.45062	0.634798	0.130195	0.308394	0.514722
hsa-miR-662	57.5932	58.3891	0.986369	-0.0137243	0.715357	0.837603	0.131114	0.309707	0.507118
hsa-miR-521	34.4194	38.4988	0.894039	-0.112006	0.186611	0.393648	0.133999	0.315642	0.525701
hsa-miR-1537	28.9643	32.6752	0.88643	-0.120553	0.129936	0.31214	0.136128	0.318249	0.529424
hsa-miR-610	53.2863	56.8115	0.93795	-0.0640585	0.260148	0.474476	0.136232	0.318249	0.521977
hsa-miR-922	116.81	122.705	0.951958	-0.0492344	0.72413	0.842334	0.136122	0.318249	0.506892
hsa-miR-499-5p	21.923	25.4607	0.861054	-0.149598	0.330725	0.536917	0.13773	0.320266	0.518863
hsa-miR-489	151.644	138.137	1.09778	0.093294	0.0163613	0.0797379	0.13785	0.320266	0.546865
hsa-miR-556-5p	70.5017	82.6311	0.85321	-0.158749	0.104711	0.267455	0.13892	0.320992	0.531664
hsa-miR-19a	2352.4	2295.87	1.02462	0.0243227	0.677324	0.804638	0.138909	0.320992	0.508121
hsa-miR-487a	62.2651	65.6082	0.949045	-0.052299	0.257703	0.474039	0.140189	0.322086	0.522095
hsa-miR-106b	8761.7	8761.7	1	0	0.285466	0.496056	0.140913	0.322086	0.520838
hsa-miR-1262	1	1	1	0	0.376596	0.569609	0.140835	0.322086	0.515646
hsa-miR-652	1211.62	1211.62	1	0	0.486485	0.665413	0.140352	0.322086	0.513583
hsa-miR-1260	3306.92	3140.74	1.05291	0.0515569	0.342851	0.545474	0.142106	0.32394	0.51851
hsa-miR-340*	12.2134	12.5033	0.976813	-0.0234604	0.801341	0.888751	0.143876	0.327096	0.504806
hsa-miR-554	65.1117	71.5856	0.909564	-0.0947898	0.157549	0.351419	0.1477	0.333559	0.527585
hsa-miR-590-3p	2.66373	5.72188	0.465534	-0.764571	0.243408	0.455651	0.147899	0.333559	0.521666
hsa-miR-1249	110.864	101.913	1.08783	0.0841825	0.056403	0.181862	0.147718	0.333559	0.537242
hsa-miR-147b	26.5222	27.9235	0.949815	-0.0514878	0.613053	0.760043	0.149688	0.333623	0.509821
hsa-miR-769-3p	21.2991	21.8143	0.97638	-0.0239033	0.793083	0.883022	0.149082	0.333623	0.505066
hsa-miR-1182	25.23	14.9216	1.69084	0.525224	0.0221787	0.10004	0.148677	0.333623	0.54408
hsa-miR-485-3p	70.7571	64.5906	1.09547	0.0911853	0.0198286	0.0908898	0.149418	0.333623	0.545471
hsa-miR-96*	107.814	101.923	1.0578	0.0561882	0.0132572	0.0698267	0.149894	0.333623	0.548349
hsa-miR-585	7.1337	10.0269	0.711454	-0.340445	0.0808297	0.228082	0.150393	0.333858	0.532837
hsa-miR-10b	55.6828	58.7052	0.948516	-0.0528571	0.365091	0.562501	0.151712	0.335905	0.51768
hsa-miR-505	38.7219	39.1373	0.989386	-0.0106705	0.768165	0.874368	0.153327	0.338597	0.505748
hsa-miR-1206	25.9816	27.5112	0.944403	-0.0572027	0.10689	0.270575	0.154469	0.339548	0.531186
hsa-miR-196a*	113.53	116.708	0.97277	-0.0276071	0.991065	0.996944	0.154559	0.339548	0.500221
hsa-miR-195	569.147	593.016	0.95975	-0.0410829	0.369473	0.562501	0.157225	0.344513	0.51752
hsa-miR-145*	54.1988	53.9438	1.00473	0.0047161	0.663422	0.794758	0.159639	0.348902	0.508491
hsa-miR-380	15.7305	19.0934	0.823868	-0.193745	0.148106	0.339443	0.160664	0.350239	0.527737
hsa-miR-33b*	128.185	132.918	0.964392	-0.0362576	0.316197	0.520579	0.162046	0.352347	0.519567
hsa-miR-10a*	31.1254	35.2576	0.882798	-0.124659	0.0543491	0.177262	0.162849	0.353186	0.537496
hsa-miR-566	72.3883	79.7312	0.907905	-0.0966153	0.0679943	0.202744	0.166849	0.358198	0.535624
hsa-miR-513a-3p	19.0813	23.4974	0.812059	-0.208182	0.300811	0.508776	0.16587	0.358198	0.519863
hsa-miR-548g	21.8773	28.0195	0.780786	-0.247454	0.583462	0.746651	0.166438	0.358198	0.510577
hsa-miR-194	6712.01	6069.11	1.10593	0.100687	0.0790207	0.225621	0.166035	0.358198	0.534259
hsa-miR-34a*	70.4453	74.4895	0.945708	-0.0558218	0.104347	0.267455	0.168324	0.359927	0.531677
hsa-miR-1911	33.8906	33.0117	1.02662	0.0262766	0.366247	0.562501	0.168504	0.359927	0.5176
hsa-miR-370	46.6659	42.7505	1.09159	0.0876328	0.82167	0.900228	0.169028	0.36014	0.5044
hsa-miR-520a-5p	92.434	102.732	0.899759	-0.105628	0.0898453	0.241869	0.170296	0.361933	0.533112
hsa-miR-523*	113.748	114.702	0.991683	-0.00835205	0.887273	0.940007	0.172472	0.365641	0.50277
hsa-miR-522*	107.329	119.416	0.898784	-0.106713	0.0838296	0.229854	0.172988	0.36582	0.53375
hsa-miR-20a*	109.403	114.092	0.9589	-0.041969	0.30569	0.51088	0.173464	0.365913	0.519997
hsa-miR-30d*	41.5293	42.8439	0.969317	-0.0311637	0.24866	0.463437	0.177014	0.370655	0.522507
hsa-miR-222	417.425	423.073	0.986651	-0.0134387	0.24987	0.46467	0.177002	0.370655	0.522463
hsa-miR-106b*	163.5	159.168	1.02721	0.0268482	0.1388	0.325978	0.177023	0.370655	0.528897
hsa-miR-541*	3.87154	4.77979	0.809982	-0.210743	0.458757	0.641957	0.177556	0.370856	0.51374
hsa-let-7f	465.909	484.24	0.962146	-0.0385894	0.884969	0.940007	0.179754	0.374524	0.502826
hsa-miR-1277	44.7629	51.7228	0.865437	-0.14452	0.0592955	0.186924	0.182189	0.37682	0.536779
hsa-miR-600	45.4235	54.1532	0.838796	-0.175788	0.0937067	0.247184	0.182174	0.37682	0.532706
hsa-miR-522	5.09414	7.19757	0.707758	-0.345653	0.166893	0.364756	0.18191	0.37682	0.525549
hsa-miR-1909	137.765	131.789	1.04534	0.0443414	0.0265617	0.114337	0.186309	0.384404	0.543295
hsa-miR-126	1095.66	1182.04	0.926925	-0.0758826	0.686736	0.811497	0.188921	0.388848	0.507874
hsa-miR-31	109.886	106.635	1.03049	0.0300367	0.0708851	0.208717	0.190991	0.392155	0.535259
hsa-miR-516b	19.3582	25.6448	0.754859	-0.281224	0.0547125	0.177763	0.19519	0.39918	0.537082
hsa-miR-519c-5p	123.602	128.336	0.963109	-0.0375891	0.749261	0.860939	0.195353	0.39918	0.506241
hsa-miR-1323	35.2109	32.9335	1.06915	0.0668655	0.339266	0.543852	0.196785	0.401138	0.518626
hsa-miR-506	37.3796	41.3644	0.903667	-0.101294	0.396042	0.590235	0.198004	0.402655	0.516551
hsa-miR-361-5p	621.662	581.028	1.06993	0.0675975	0.135689	0.322309	0.198623	0.402948	0.529126
hsa-let-7i	498.408	382.83	1.3019	0.263828	0.0650366	0.196267	0.200019	0.404812	0.536013
hsa-miR-30c-1*	45.4235	45.7514	0.992832	-0.00719349	0.946833	0.980359	0.201595	0.40703	0.501301
hsa-miR-143	179.811	187.314	0.959942	-0.0408826	0.326741	0.531816	0.20428	0.41058	0.519146
hsa-miR-1285	277.159	248.069	1.11727	0.110886	0.0057561	0.0387395	0.204322	0.41058	0.553903
hsa-miR-518b	78.6694	80.5466	0.976695	-0.0235809	0.324879	0.529803	0.205843	0.412659	0.519218
hsa-miR-541	71.681	79.306	0.903853	-0.101088	0.0760072	0.21998	0.208319	0.415882	0.534634
hsa-miR-487b	40.1499	47.8858	0.83845	-0.1762	0.119194	0.296365	0.208432	0.415882	0.530365
hsa-miR-1203	183.567	185.904	0.98743	-0.0126499	0.838813	0.913111	0.209457	0.416946	0.503973
hsa-miR-218-1*	62.1599	54.7905	1.1345	0.126193	0.183745	0.389295	0.210811	0.41866	0.525947
hsa-miR-338-5p	37.1507	36.7061	1.01211	0.0120394	0.279551	0.492037	0.211997	0.420031	0.521077
hsa-miR-615-3p	33.6771	37.4311	0.899708	-0.105685	0.522158	0.699448	0.212888	0.420813	0.512472
hsa-miR-1283	68.557	72.4342	0.946472	-0.055014	0.537727	0.708062	0.213437	0.420917	0.512027
hsa-miR-26a	6712.01	7052.16	0.951767	-0.0494353	0.257313	0.474039	0.216722	0.425696	0.522093
hsa-miR-516b*	22.8375	22.5503	1.01274	0.0126546	0.710392	0.833213	0.216864	0.425696	0.507188
hsa-miR-1302	20.8477	19.0484	1.09446	0.0902622	0.948114	0.980363	0.218509	0.427934	0.50126
hsa-miR-382	21.8315	20.3587	1.07234	0.0698471	0.145343	0.336509	0.219361	0.428613	0.527948
hsa-miR-615-5p	35.7743	36.2881	0.98584	-0.0142607	0.63915	0.780911	0.220887	0.430105	0.509132
hsa-miR-374a	164.016	154.815	1.05943	0.0577339	0.260437	0.474476	0.221139	0.430105	0.521969
hsa-miR-518f*	107.814	116.11	0.928556	-0.0741251	0.189183	0.396243	0.224318	0.434295	0.525631
hsa-miR-656	36.0107	38.7448	0.929435	-0.0731786	0.861523	0.928299	0.224289	0.434295	0.5034
hsa-miR-630	29.6041	34.6494	0.854391	-0.157367	0.178104	0.384305	0.226045	0.436643	0.526171
hsa-miR-138-2*	37.248	42.4349	0.877767	-0.130374	0.081521	0.228082	0.22681	0.436954	0.533919
hsa-miR-553	11.1675	14.7232	0.7585	-0.276412	0.195844	0.40212	0.227534	0.436954	0.524595
hsa-miR-548j	6.29576	4.6654	1.34946	0.299703	0.962933	0.984178	0.227752	0.436954	0.500869
hsa-miR-587	52.6685	43.8794	1.2003	0.182572	0.0132276	0.0698267	0.232069	0.444232	0.548354
hsa-miR-620	12.9669	15.7884	0.821293	-0.196876	0.133909	0.319872	0.234223	0.444862	0.52873
hsa-miR-920	34.423	35.2576	0.976328	-0.0239563	0.419562	0.605083	0.233298	0.444862	0.515738
hsa-miR-548h	6.86296	6.7276	1.02012	0.0199214	0.427333	0.613161	0.234497	0.444862	0.514892
hsa-miR-33a*	56.6971	54.5317	1.03971	0.0389408	0.447749	0.632818	0.23392	0.444862	0.51482
hsa-miR-26b	251.075	257.06	0.976716	-0.0235592	0.648131	0.784045	0.235312	0.445412	0.508911
hsa-miR-510	65.8022	72.0381	0.913436	-0.0905424	0.136553	0.322701	0.237269	0.447078	0.529056
hsa-let-7b*	27.4578	24.6642	1.11327	0.107298	0.528082	0.702588	0.237059	0.447078	0.512202
hsa-miR-551b*	53.0822	47.1127	1.12671	0.119299	0.0367741	0.141534	0.237774	0.447078	0.540711
hsa-miR-105	26.6081	32.617	0.815773	-0.203619	0.0435444	0.156465	0.239269	0.447904	0.539183
hsa-miR-497	132.644	145.071	0.914344	-0.0895489	0.150289	0.339853	0.239159	0.447904	0.528082
hsa-miR-138-1*	91.8552	86.0794	1.0671	0.064944	0.187336	0.394195	0.239986	0.448256	0.525739
hsa-miR-650	107.722	114.799	0.938349	-0.0636332	0.365215	0.562501	0.240737	0.448671	0.517677
hsa-miR-184	23.1418	28.9908	0.798246	-0.225339	0.246885	0.461142	0.241475	0.449059	0.522496
hsa-miR-582-5p	16.2881	18.1423	0.8978	-0.107808	0.339233	0.543852	0.243423	0.450836	0.518405
hsa-miR-133b	25.6363	28.0195	0.914944	-0.0888921	0.443989	0.629603	0.243494	0.450836	0.514818
hsa-miR-34b*	50.943	50.5138	1.0085	0.00846115	0.584477	0.746651	0.246099	0.454667	0.510672
hsa-miR-515-5p	122.201	125.131	0.976583	-0.0236953	0.982657	0.995591	0.247138	0.455593	0.500427
hsa-miR-597	48.5131	51.8143	0.936287	-0.0658331	0.505953	0.683198	0.248625	0.456351	0.512963
hsa-miR-331-3p	969.262	962.648	1.00687	0.00684693	0.205419	0.413766	0.248091	0.456351	0.524718
hsa-miR-410	67.4278	68.4192	0.98551	-0.0145964	0.641857	0.780911	0.249414	0.45681	0.50908
hsa-miR-374b*	20.6437	23.2638	0.887374	-0.119489	0.254271	0.469765	0.252243	0.45898	0.522057
hsa-miR-106a*	119.317	125.87	0.947933	-0.0534719	0.415536	0.602179	0.251646	0.45898	0.515895
hsa-miR-106a	4487.37	4487.37	1	0	0.366564	0.562501	0.252764	0.45898	0.517623
hsa-miR-378*	59.9281	52.3968	1.14374	0.134301	0.0344453	0.135859	0.252527	0.45898	0.541269
hsa-miR-301b	152.882	167.755	0.91134	-0.0928396	0.16629	0.364376	0.25376	0.459805	0.527022
hsa-miR-302f	1	1	1	0	0.716111	0.837603	0.255034	0.461128	0.506524
hsa-miR-1914	57.994	60.3465	0.961017	-0.039763	0.204047	0.413766	0.260254	0.467014	0.52479
hsa-miR-181c*	57.5455	61.0257	0.942971	-0.0587194	0.233627	0.444206	0.260493	0.467014	0.523247
hsa-miR-376a*	3.67612	5.89919	0.623157	-0.472957	0.293358	0.505154	0.259193	0.467014	0.519619
hsa-miR-324-3p	743.322	692.009	1.07415	0.0715305	0.191584	0.3978	0.25978	0.467014	0.525492
hsa-miR-664*	53.6551	50.9945	1.05217	0.0508593	0.148927	0.339706	0.261768	0.468311	0.528169
hsa-miR-502-5p	14.5355	13.4511	1.08062	0.0775305	0.645292	0.782844	0.26305	0.469614	0.508813
hsa-miR-1261	7.13656	2.7276	2.61643	0.961809	0.414838	0.602179	0.263765	0.4699	0.51518
hsa-miR-1322	92.9059	82.559	1.12533	0.118074	0.0231849	0.102936	0.264979	0.471074	0.544314
hsa-miR-604	57.994	62.5713	0.926848	-0.0759658	0.0909879	0.2434	0.267019	0.471734	0.532981
hsa-miR-552	22.7087	28.7114	0.790928	-0.234548	0.117105	0.292532	0.265917	0.471734	0.530373
hsa-miR-339-3p	296.385	285.245	1.03906	0.0383116	0.223083	0.431905	0.266484	0.471734	0.523785
hsa-let-7i*	186.27	214.927	0.866667	-0.143101	0.125349	0.303041	0.268945	0.474147	0.52992
hsa-miR-134	35.9366	37.8462	0.949544	-0.0517732	0.719376	0.839107	0.269716	0.474521	0.507002
hsa-miR-30b	7052.16	7834.98	0.900086	-0.105265	0.0230694	0.102936	0.272769	0.475387	0.544311
hsa-miR-1305	48.1861	50.9945	0.944928	-0.0566469	0.199807	0.409267	0.271259	0.475387	0.525001
hsa-miR-504	32.7896	35.9757	0.911437	-0.0927332	0.416129	0.602179	0.2735	0.475387	0.515838
hsa-miR-545*	6.24047	6.7276	0.927592	-0.0751631	0.398697	0.592985	0.275163	0.475387	0.515823
hsa-miR-875-5p	26.0597	27.7779	0.938146	-0.0638501	0.472683	0.655793	0.275814	0.475387	0.513946
hsa-miR-29a*	1.04826	1	1.04826	0.0471319	0.27025	0.482467	0.275397	0.475387	0.519896
hsa-miR-129-5p	20.9421	18.3882	1.13889	0.13005	0.217226	0.424441	0.274854	0.475387	0.523661
hsa-miR-125b-1*	10.3806	2.89919	3.58052	1.27551	0.1502	0.339853	0.27481	0.475387	0.526919
hsa-miR-1228*	1635.17	1506.19	1.08563	0.0821626	0.0800228	0.226954	0.274784	0.475387	0.534169
hsa-miR-129-3p	82.5131	73.4564	1.12329	0.116265	0.0177004	0.0843256	0.272722	0.475387	0.546299
hsa-miR-517a	25.0775	26.9926	0.929049	-0.073594	0.267685	0.481947	0.276472	0.475467	0.521491
hsa-miR-139-3p	67.4964	61.2872	1.10131	0.096504	0.303865	0.51088	0.276982	0.475467	0.520069
hsa-miR-431*	20.7886	27.892	0.745324	-0.293936	0.0284351	0.121171	0.278602	0.475521	0.542519
hsa-miR-1288	58.3338	57.7002	1.01098	0.0109207	0.736069	0.854007	0.278377	0.475521	0.506581
hsa-miR-142-5p	709.514	665.064	1.06684	0.0646969	0.10575	0.268491	0.278696	0.475521	0.531577
hsa-miR-616*	42.4769	44.5999	0.9524	-0.0487707	0.23592	0.446563	0.280583	0.477779	0.523108
hsa-miR-98	15.3015	10.66	1.43541	0.361448	0.36747	0.562501	0.281405	0.478219	0.516988
hsa-miR-18a	761.815	725.091	1.05065	0.049406	0.986335	0.995591	0.282012	0.478293	0.500337
hsa-miR-133a	43.4929	47.8296	0.909329	-0.0950481	0.417678	0.603391	0.284312	0.481231	0.515795
hsa-miR-367*	37.3796	39.1584	0.954576	-0.0464877	0.414018	0.602179	0.285413	0.482132	0.515923
hsa-miR-1910	38.8363	37.9004	1.02469	0.0243935	0.301786	0.508776	0.286275	0.482626	0.520123
hsa-miR-137	47.2119	51.3596	0.919241	-0.0842071	0.657276	0.791719	0.287436	0.482745	0.508653
hsa-miR-198	58.4902	53.4511	1.09427	0.0900917	0.135085	0.321774	0.287484	0.482745	0.529167
hsa-miR-501-5p	40.4111	35.9388	1.12444	0.117289	0.29368	0.505154	0.28845	0.483409	0.520406
hsa-miR-130b*	6.87059	1.14931	5.97802	1.78809	0.15789	0.351419	0.290787	0.486366	0.526091
hsa-miR-628-5p	60.7477	62.8764	0.966145	-0.0344416	0.504265	0.682005	0.292369	0.48709	0.513033
hsa-miR-302b*	18.8621	13.5007	1.39712	0.334414	0.168399	0.366493	0.291886	0.48709	0.526459
hsa-miR-224	52.9852	54.8306	0.966345	-0.0342345	0.281993	0.492037	0.293806	0.487568	0.520989
hsa-miR-183*	127.763	117.03	1.09172	0.0877502	0.0194051	0.0904149	0.29361	0.487568	0.545633
hsa-miR-200b*	59.6755	63.0816	0.946005	-0.0555076	0.445713	0.630992	0.295973	0.490205	0.514884
hsa-miR-1278	40.8124	40.882	0.998298	-0.00170367	0.411517	0.600875	0.298263	0.492076	0.516008
hsa-miR-661	37.988	34.3332	1.10645	0.101157	0.168552	0.366493	0.298241	0.492076	0.526814
hsa-miR-216a	100.488	104.757	0.959241	-0.0416127	0.594735	0.753865	0.29902	0.492368	0.510387
hsa-miR-708	43.9898	42.1046	1.04477	0.0437991	0.858459	0.926174	0.29961	0.492382	0.503479
hsa-miR-155*	45.658	46.1096	0.990206	-0.00984278	0.983064	0.995591	0.301694	0.494848	0.500417
hsa-miR-299-5p	17.2033	22.597	0.761309	-0.272716	0.151259	0.341138	0.306247	0.501347	0.527657
hsa-miR-527	141.273	148.558	0.950959	-0.0502841	0.411928	0.600875	0.30835	0.503817	0.516018
hsa-miR-17	4980.9	5515.94	0.903001	-0.102032	0.307105	0.51088	0.309336	0.504456	0.519932
hsa-miR-30b*	17.1642	10.9612	1.56591	0.448469	0.0296782	0.12459	0.310404	0.505078	0.54156
hsa-miR-339-5p	665.064	587.022	1.13295	0.124821	0.013104	0.0698267	0.310909	0.505078	0.548428
hsa-miR-1269	48.3177	41.062	1.1767	0.162715	0.0524668	0.174087	0.31236	0.506465	0.537841
hsa-miR-1225-3p	139.196	123.882	1.12362	0.116555	0.0153251	0.0764451	0.314132	0.508366	0.54733
hsa-miR-603	110.102	115.014	0.957293	-0.0436462	0.946536	0.980359	0.316313	0.510249	0.501312
hsa-miR-18b	165.77	131.789	1.25784	0.2294	0.0137041	0.0708604	0.316499	0.510249	0.548117
hsa-miR-613	12.7009	15.0523	0.843784	-0.169858	0.215744	0.423735	0.318526	0.511572	0.523682
hsa-miR-20b	1709.63	1727.64	0.989577	-0.0104781	0.430904	0.6162	0.31834	0.511572	0.515376
hsa-miR-124*	80.6642	83.8145	0.962414	-0.0383107	0.383342	0.573329	0.320121	0.513162	0.517019
hsa-miR-127-3p	54.0641	53.539	1.00981	0.00976082	0.300334	0.508776	0.323501	0.514812	0.520213
hsa-miR-373	15.3015	13.6189	1.12355	0.116489	0.61805	0.765119	0.323579	0.514812	0.509507
hsa-miR-1294	7.80112	4.42922	1.76129	0.566044	0.792327	0.883022	0.323561	0.514812	0.504901
hsa-miR-16-2*	88.2881	81.7047	1.08058	0.0774939	0.342181	0.545431	0.322268	0.514812	0.518541
hsa-miR-126*	11.5952	9.52121	1.21783	0.19707	0.641435	0.780911	0.324816	0.515813	0.508777
hsa-miR-188-3p	111.518	109.886	1.01485	0.0147428	0.872101	0.933177	0.32847	0.520641	0.503145
hsa-miR-92a-1*	25.7326	15.183	1.69483	0.52758	0.00283164	0.0240123	0.33093	0.523561	0.557632
hsa-miR-200a	71.0827	66.9988	1.06095	0.0591691	0.780709	0.880128	0.333511	0.526662	0.505436
hsa-miR-542-3p	64.8777	66.4778	0.97593	-0.024364	0.183233	0.389295	0.334908	0.527884	0.525978
hsa-miR-1287	50.0489	46.7693	1.07012	0.0677726	0.643924	0.782303	0.338186	0.532062	0.509019
hsa-miR-346	69.0005	67.8129	1.01751	0.0173607	0.497968	0.675643	0.342977	0.536772	0.513231
hsa-miR-122*	66.0908	61.0219	1.08307	0.0797963	0.291963	0.504246	0.343079	0.536772	0.52057
hsa-miR-505*	178.767	170.59	1.04793	0.0468206	0.215865	0.423735	0.342813	0.536772	0.52416
hsa-miR-513a-5p	41.4769	40.8124	1.01628	0.0161493	0.887907	0.940007	0.34423	0.537582	0.502752
hsa-let-7b	831.567	738.765	1.12562	0.118333	0.110489	0.278853	0.344963	0.537736	0.531155
hsa-miR-33a	70.5655	76.6265	0.920902	-0.0824017	0.290246	0.502467	0.349099	0.542191	0.520645
hsa-miR-1276	30.0322	30.6866	0.978674	-0.021557	0.674684	0.804638	0.348658	0.542191	0.50816
hsa-miR-30a*	31.9001	34.0903	0.935754	-0.0664031	0.807301	0.88908	0.351731	0.542537	0.504755
hsa-miR-449b	35.1261	32.617	1.07692	0.0741095	0.180837	0.388228	0.351795	0.542537	0.526063
hsa-miR-509-3p	4.79266	1	4.79266	1.56709	0.10115	0.260716	0.351882	0.542537	0.530062
hsa-miR-567	45.1204	38.9335	1.15891	0.147478	0.0854827	0.231595	0.350676	0.542537	0.533523
hsa-miR-325	46.5655	45.2309	1.02951	0.0290795	0.926326	0.967394	0.355582	0.545882	0.501805
hsa-miR-219-2-3p	13.392	13.5846	0.985825	-0.0142766	0.986416	0.995591	0.355982	0.545882	0.500327
hsa-miR-1236	31.6108	26.9373	1.1735	0.159987	0.237052	0.447706	0.355436	0.545882	0.522946
hsa-miR-624	64.5325	64.5313	1.00002	1.84654e-05	0.378132	0.570329	0.359617	0.550461	0.517204
hsa-miR-21	781.23	771.522	1.01258	0.0125037	0.806212	0.889034	0.360495	0.550811	0.504791
hsa-let-7g*	105.526	110.394	0.955903	-0.0450992	0.270219	0.482467	0.363143	0.552597	0.521524
hsa-miR-520a-3p	1	1	1	0	0.296371	0.506856	0.364271	0.552597	0.519004
hsa-miR-1915	676.405	709.514	0.953336	-0.0477874	0.59976	0.754868	0.363798	0.552597	0.510245
hsa-miR-623	50.2504	49.8401	1.00823	0.00819807	0.982441	0.995591	0.36235	0.552597	0.500432
hsa-miR-16-1*	69.8034	72.1102	0.96801	-0.0325133	0.824109	0.900573	0.369165	0.559021	0.504341
hsa-miR-376b	43.9898	51.6132	0.852296	-0.159821	0.0789149	0.225621	0.371316	0.560323	0.534254
hsa-miR-548a-3p	56.3035	58.2691	0.966267	-0.0343146	0.240705	0.451587	0.372139	0.560323	0.5229
hsa-miR-490-3p	61.0067	65.1256	0.936754	-0.0653344	0.687093	0.811497	0.372668	0.560323	0.507864
hsa-miR-1233	66.0908	62.9204	1.05039	0.0491591	0.348398	0.551197	0.372314	0.560323	0.518302
hsa-miR-551a	58.2232	56.535	1.02986	0.0294232	0.430168	0.616186	0.374418	0.561959	0.515394
hsa-miR-888*	26.444	31.4532	0.840742	-0.173471	0.0158487	0.0782464	0.376126	0.563524	0.546885
hsa-miR-18a*	224.991	181.94	1.23662	0.212385	0.000283642	0.00414314	0.380396	0.568917	0.570855
hsa-miR-195*	60.4704	68.6211	0.881223	-0.126445	0.119943	0.296365	0.382433	0.568953	0.53035
hsa-miR-580	39.4097	40.7619	0.966826	-0.0337368	0.204701	0.413766	0.382367	0.568953	0.52471
hsa-miR-548m	10.8421	8.26239	1.31222	0.271724	0.846352	0.918958	0.381655	0.568953	0.503636
hsa-miR-602	106.991	111.425	0.960206	-0.040607	0.454754	0.639522	0.384247	0.569693	0.514594
hsa-miR-181a*	73.5309	70.8232	1.03823	0.0375191	0.465051	0.647559	0.384274	0.569693	0.514262
hsa-miR-378	249.402	234.656	1.06284	0.0609462	0.220542	0.42893	0.385437	0.57042	0.523916
hsa-miR-223	2239.34	2239.34	1	0	0.740143	0.856177	0.386511	0.571012	0.506475
hsa-miR-876-3p	14.3818	16.0624	0.895368	-0.110521	0.365339	0.562501	0.388197	0.571104	0.517423
hsa-miR-142-3p	21.1071	24.9287	0.846698	-0.166411	0.600868	0.754868	0.387782	0.571104	0.509973
hsa-miR-335	402.653	392.227	1.02658	0.0262353	0.282827	0.492478	0.388593	0.571104	0.520966
hsa-miR-611	84.5724	95.749	0.883272	-0.124122	0.0534506	0.175004	0.389513	0.571465	0.5377
hsa-miR-147	36.2481	37.2081	0.9742	-0.0261385	0.967181	0.985781	0.391274	0.573058	0.500805
hsa-miR-645	49.5503	45.8476	1.08076	0.0776653	0.310352	0.51402	0.393715	0.575639	0.519796
hsa-miR-1911*	74.3149	80.115	0.927603	-0.0751509	0.3373	0.543785	0.395505	0.577261	0.518731
hsa-miR-1284	39.0297	36.3749	1.07298	0.0704437	0.475709	0.657006	0.396663	0.577956	0.513905
hsa-miR-192*	99.7295	95.9884	1.03897	0.0382338	0.0719413	0.210366	0.398101	0.578552	0.535128
hsa-miR-200c	82.0019	77.2848	1.06104	0.0592453	0.06755	0.202411	0.398437	0.578552	0.535683
hsa-miR-568	53.7524	55.3634	0.9709	-0.0295315	0.204773	0.413766	0.400369	0.580364	0.524741
hsa-miR-643	41.5817	39.7588	1.04585	0.0448296	0.792771	0.883022	0.401641	0.581214	0.505128
hsa-miR-651	6.35105	9.56554	0.663951	-0.409547	0.589892	0.748844	0.405037	0.58513	0.51013
hsa-miR-1292	67.5651	66.6839	1.01321	0.013128	0.707203	0.83062	0.406082	0.585642	0.507334
hsa-miR-555	24.1766	29.6118	0.816452	-0.202787	0.156515	0.351124	0.409077	0.58896	0.527511
hsa-miR-299-3p	4.73379	8.80005	0.537928	-0.62003	0.21093	0.42022	0.411991	0.590478	0.523373
hsa-miR-451	1095.66	1172.18	0.934723	-0.0675055	0.341151	0.544814	0.41222	0.590478	0.518582
hsa-miR-616	27.2386	21.7997	1.24949	0.222738	0.0503571	0.170763	0.411034	0.590478	0.537898
hsa-miR-671-5p	54.0803	56.535	0.956581	-0.0443903	0.28029	0.492037	0.415293	0.590887	0.521072
hsa-miR-1237	98.2919	93.5191	1.05104	0.0497768	0.553638	0.722284	0.414089	0.590887	0.511564
hsa-miR-129*	49.7915	45.5207	1.09382	0.0896757	0.0638551	0.19583	0.414819	0.590887	0.536141
hsa-miR-30a	406.204	335.841	1.20952	0.19022	0.00671268	0.0434531	0.414295	0.590887	0.552916
hsa-miR-509-3-5p	165.282	170.872	0.967285	-0.0332621	0.951991	0.980363	0.418897	0.594021	0.501178
hsa-miR-361-3p	168.227	168.028	1.00118	0.00118291	0.263071	0.474646	0.418375	0.594021	0.521848
hsa-miR-302c	18.2109	22.7736	0.79965	-0.223581	0.0233532	0.103143	0.420093	0.594722	0.543707
hsa-miR-412	40.6923	44.4464	0.915538	-0.0882439	0.0471903	0.165361	0.42257	0.596728	0.538715
hsa-miR-924	10.2252	10.9769	0.931523	-0.0709348	0.120326	0.296365	0.426994	0.596728	0.529586
hsa-miR-1286	107.442	114.092	0.941713	-0.0600543	0.211596	0.42022	0.423978	0.596728	0.524386
hsa-miR-607	58.4902	60.7394	0.96297	-0.0377328	0.559041	0.725982	0.427842	0.596728	0.511405
hsa-miR-770-5p	59.8062	62.2221	0.961173	-0.0396004	0.764373	0.874368	0.425616	0.596728	0.505853
hsa-miR-584	105.939	101.641	1.04228	0.0414097	0.992846	0.997552	0.425052	0.596728	0.500177
hsa-miR-429	35.8665	35.6599	1.00579	0.00577761	0.620546	0.766825	0.427704	0.596728	0.509649
hsa-miR-940	192.733	188.993	1.01979	0.0195995	0.383346	0.573329	0.423982	0.596728	0.517019
hsa-miR-1246	14.5355	8.08186	1.79853	0.586972	0.0851658	0.231476	0.42735	0.596728	0.532551
hsa-miR-23b	3855.34	3855.34	1	0	0.277088	0.489815	0.428559	0.596745	0.5212
hsa-miR-508-5p	87.7352	93.2014	0.941351	-0.0604391	0.383053	0.573329	0.429968	0.596748	0.517029
hsa-miR-320a	16222.1	16222.1	1	0	0.294486	0.505515	0.429784	0.596748	0.520408
hsa-miR-571	39.286	48.1957	0.815135	-0.204401	0.0258604	0.111886	0.435011	0.60276	0.543439
hsa-miR-1184	160.176	162.277	0.987053	-0.0130319	0.339974	0.543959	0.437009	0.604541	0.518629
hsa-miR-1253	62.3103	63.0377	0.988462	-0.0116056	0.61137	0.760043	0.439603	0.606665	0.509919
hsa-miR-628-3p	163.758	154.067	1.0629	0.0610038	0.2615	0.474476	0.439975	0.606665	0.52192
hsa-miR-646	157.42	184.187	0.854675	-0.157034	0.0769731	0.222018	0.441182	0.607341	0.534524
hsa-miR-520b	16.4979	17.9191	0.920686	-0.0826362	0.347125	0.550209	0.443418	0.609431	0.518042
hsa-miR-185	29787.3	29787.3	1	0	0.887681	0.940007	0.4461	0.611135	0.502667
hsa-miR-33b	110.769	110.102	1.00606	0.00604248	0.120385	0.296365	0.445844	0.611135	0.530319
hsa-miR-548e	38.3482	41.1532	0.931839	-0.0705954	0.272342	0.484164	0.447926	0.612648	0.521403
hsa-miR-519b-5p	98.8982	106.991	0.924363	-0.0786506	0.589613	0.748844	0.450451	0.614509	0.510531
hsa-miR-1257	3.6275	1	3.6275	1.28854	0.297659	0.506856	0.450736	0.614509	0.519143
hsa-miR-30e*	45.0307	45.1642	0.997045	-0.00295938	0.990632	0.996944	0.458371	0.622915	0.500231
hsa-miR-637	24.9359	20.271	1.23013	0.207118	0.43899	0.625653	0.457741	0.622915	0.514944
hsa-miR-381	73.4088	77.5298	0.946847	-0.0546179	0.433262	0.61853	0.45927	0.623138	0.515298
hsa-miR-216b	97.666	103.687	0.941934	-0.0598195	0.470721	0.654379	0.463602	0.62801	0.514082
hsa-miR-575	115.166	105.334	1.09334	0.0892378	0.0104184	0.0598822	0.467939	0.632874	0.550005
hsa-miR-326	77.75	75.7337	1.02662	0.0262756	0.869187	0.931994	0.471819	0.635083	0.503217
hsa-miR-210	709.514	684.207	1.03699	0.036319	0.765492	0.874368	0.471765	0.635083	0.505825
hsa-miR-320c	761.815	676.405	1.12627	0.118911	0.583827	0.746651	0.470538	0.635083	0.510695
hsa-miR-627	135.734	128.651	1.05506	0.0535961	0.352038	0.554254	0.481558	0.646813	0.518168
hsa-miR-99b	183.877	160.626	1.14475	0.13519	0.00141414	0.0144481	0.482059	0.646813	0.562305
hsa-miR-892b	33.9094	35.0794	0.966649	-0.0339196	0.486505	0.665413	0.482985	0.647032	0.513565
hsa-miR-499-3p	78.2097	81.7013	0.957265	-0.0436755	0.190533	0.396984	0.484357	0.647847	0.525551
hsa-miR-425*	77.2276	75.5721	1.02191	0.0216698	0.845505	0.918958	0.489547	0.653758	0.503806
hsa-miR-208a	63.6618	64.3561	0.989213	-0.010846	0.934467	0.972304	0.491558	0.654381	0.501607
hsa-miR-99a	128.488	108.607	1.18305	0.168094	0.00509041	0.035675	0.490977	0.654381	0.554682
hsa-miR-888	42.984	41.9909	1.02365	0.0233747	0.95456	0.980493	0.493237	0.655588	0.501113
hsa-miR-154*	40.1413	42.8439	0.93692	-0.0651569	0.345519	0.54869	0.497818	0.660642	0.518392
hsa-miR-330-3p	262.038	320.67	0.817156	-0.201925	0.0462449	0.162721	0.500542	0.6626	0.538908
hsa-miR-520g	33.353	33.8978	0.983928	-0.0162025	0.689056	0.812684	0.500857	0.6626	0.507782
hsa-miR-593	7.90896	13.9125	0.568477	-0.564794	0.159293	0.353614	0.503132	0.664573	0.526629
hsa-miR-525-3p	49.5324	55.2409	0.896661	-0.109077	0.0150836	0.075686	0.50596	0.66727	0.547423
hsa-miR-660	307.306	310.913	0.988398	-0.0116703	0.306933	0.51088	0.509546	0.670955	0.519945
hsa-let-7g	291.255	294.359	0.989455	-0.010601	0.952403	0.980363	0.51425	0.676099	0.501168
hsa-miR-591	45.7381	45.6752	1.00138	0.00137654	0.873522	0.933177	0.518289	0.679303	0.503106
hsa-miR-132	113.29	97.7156	1.15938	0.147888	0.00307635	0.0248656	0.517612	0.679303	0.557781
hsa-miR-551b	50.7219	59.6725	0.850004	-0.162515	0.00331123	0.0263644	0.521847	0.682219	0.557321
hsa-miR-450b-5p	41.3182	45.965	0.898905	-0.106577	0.364456	0.562501	0.522743	0.682219	0.517682
hsa-miR-92a-2*	16.3663	11.9828	1.36581	0.311749	0.216488	0.423976	0.522927	0.682219	0.523422
hsa-miR-34c-5p	42.4769	40.882	1.03901	0.0382694	0.354991	0.556438	0.523807	0.682317	0.518035
hsa-miR-323-5p	39.8705	35.2576	1.13083	0.122954	0.374706	0.569446	0.526275	0.684481	0.517302
hsa-miR-1912	130.145	130.597	0.996539	-0.00346685	0.850569	0.922356	0.528886	0.686748	0.50368
hsa-miR-373*	25.924	22.7269	1.14067	0.13162	0.48402	0.665413	0.530448	0.686748	0.51357
hsa-miR-1303	36.4197	32.4283	1.12308	0.116079	0.0590194	0.186748	0.529936	0.686748	0.536781
hsa-miR-495	53.9893	58.7114	0.919571	-0.0838484	0.228477	0.437829	0.533228	0.689295	0.523504
hsa-miR-29b-2*	36.0898	38.8706	0.928462	-0.0742264	0.801848	0.888751	0.536465	0.692424	0.504886
hsa-miR-1178	26.3658	23.5565	1.11926	0.112668	0.239044	0.449757	0.538017	0.693372	0.522795
hsa-miR-559	37.0365	37.8462	0.978606	-0.0216267	0.792089	0.883022	0.544643	0.700845	0.505133
hsa-miR-664	370.275	308.509	1.20021	0.182497	0.0902433	0.242172	0.546575	0.702265	0.533071
hsa-miR-488*	68.946	71.7586	0.960805	-0.0399835	0.866381	0.931167	0.552869	0.709278	0.503286
hsa-miR-491-3p	57.4616	58.7114	0.978713	-0.0215164	0.486451	0.665413	0.558704	0.715681	0.513581
hsa-miR-26a-1*	13.9755	11.1189	1.25691	0.228654	0.528598	0.702588	0.56297	0.720058	0.511968
hsa-miR-217	110.382	112.566	0.98059	-0.0196011	0.536657	0.707753	0.565921	0.722223	0.512063
hsa-miR-1274a	180.099	158.749	1.13449	0.126186	0.0422596	0.154466	0.566366	0.722223	0.539646
hsa-miR-1299	18.7672	23.9628	0.783178	-0.244395	0.258361	0.474221	0.56866	0.72406	0.521763
hsa-miR-187*	180.099	166.748	1.08007	0.0770238	0.0938598	0.247184	0.571113	0.726093	0.532706
hsa-miR-140-3p	24126.5	24126.5	1	0	0.784549	0.881698	0.575603	0.728524	0.505238
hsa-miR-1304	46.9336	43.4374	1.08049	0.0774127	0.637561	0.780911	0.575114	0.728524	0.509196
hsa-miR-202	15.3015	13.2834	1.15193	0.141437	0.1561	0.351121	0.574594	0.728524	0.527087
hsa-miR-525-5p	78.8773	77.155	1.02232	0.0220763	0.898105	0.947255	0.577046	0.729262	0.502502
hsa-miR-101	459.212	488.678	0.939703	-0.0621916	0.968683	0.986126	0.5782	0.729633	0.500769
hsa-miR-152	230.287	218.082	1.05596	0.0544524	0.224489	0.433637	0.579732	0.730479	0.523713
hsa-miR-1245	32.9669	35.7171	0.922999	-0.0801267	0.511392	0.689444	0.583672	0.734106	0.512765
hsa-miR-191	12320.3	13450.8	0.915958	-0.0877846	0.936875	0.973615	0.585619	0.734106	0.501543
hsa-miR-1539	88.2881	82.9679	1.06412	0.0621514	0.827811	0.902293	0.584455	0.734106	0.504248
hsa-miR-24-1*	83.9738	79.1709	1.06067	0.0588961	0.695199	0.81879	0.586073	0.734106	0.50765
hsa-miR-1267	36.7709	35.9757	1.0221	0.021862	0.456231	0.640536	0.590273	0.738276	0.51453
hsa-miR-125b	661.283	605.552	1.09203	0.0880423	0.277254	0.489815	0.593216	0.739906	0.521211
hsa-miR-892a	16.8897	12.4081	1.36118	0.30835	0.120573	0.296365	0.593321	0.739906	0.529761
hsa-miR-329	59.2672	59.3836	0.99804	-0.00196241	0.721853	0.84084	0.597801	0.743311	0.506951
hsa-miR-663	368.786	364.393	1.01206	0.0119836	0.602057	0.755243	0.597805	0.743311	0.510181
hsa-miR-1469	195.37	198.096	0.986241	-0.013855	0.676124	0.804638	0.599261	0.744032	0.508157
hsa-miR-1254	120.385	114.436	1.05198	0.0506762	0.297066	0.506856	0.600557	0.74412	0.520357
hsa-miR-625*	197.689	190.877	1.03569	0.0350668	0.290341	0.502467	0.601088	0.74412	0.520642
hsa-miR-32	89.2218	93.8	0.951191	-0.0500404	0.608954	0.759522	0.60289	0.745263	0.509988
hsa-miR-193b	76.556	63.5102	1.20541	0.186821	0.000933721	0.0100227	0.607878	0.750335	0.564601
hsa-miR-545	76.7467	86.883	0.883334	-0.124052	0.00287633	0.0241498	0.610257	0.751085	0.558182
hsa-miR-519e*	55.1797	57.6467	0.957205	-0.0437377	0.136615	0.322701	0.610137	0.751085	0.52902
hsa-miR-10b*	48.842	51.3015	0.952058	-0.0491291	0.521939	0.699448	0.611963	0.752093	0.512493
hsa-miR-933	155.47	169.517	0.917136	-0.0865	0.210775	0.42022	0.621395	0.757705	0.52443
hsa-miR-17*	508.432	545.484	0.932076	-0.0703414	0.376829	0.569609	0.617586	0.757705	0.517253
hsa-miR-135b*	38.0755	38.0755	1	0	0.38103	0.572896	0.618657	0.757705	0.517068
hsa-let-7d	2094.08	2141.47	0.977871	-0.0223771	0.813629	0.894525	0.621033	0.757705	0.504603
hsa-miR-432*	40.1823	40.9516	0.981214	-0.0189644	0.767683	0.874368	0.62189	0.757705	0.505758
hsa-miR-199a-5p	320.67	244.548	1.31128	0.271002	0.00170325	0.0165671	0.621057	0.757705	0.561248
hsa-miR-1251	85.6749	99.4245	0.861709	-0.148838	0.00749836	0.0474523	0.62391	0.759075	0.552193
hsa-miR-498	24.3005	24.8449	0.978091	-0.0221527	0.873753	0.933177	0.629393	0.763556	0.503076
hsa-miR-1909*	43.3124	43.0567	1.00594	0.00592157	0.55552	0.722517	0.628501	0.763556	0.5115
hsa-miR-518e	66.169	65.525	1.00983	0.00977952	0.596535	0.753892	0.63071	0.763824	0.510335
hsa-miR-671-3p	45.0898	47.3998	0.951267	-0.0499606	0.963288	0.984178	0.632316	0.763824	0.5009
hsa-miR-1293	24.3053	20.7095	1.17363	0.160102	0.0751176	0.218899	0.632083	0.763824	0.534344
hsa-miR-1258	1	1	1	0	0.228724	0.437829	0.63452	0.765395	0.521082
hsa-miR-205	48.7324	49.189	0.990717	-0.00932644	0.875491	0.933857	0.63621	0.766344	0.50306
hsa-miR-145	227.983	205.056	1.11181	0.105987	0.149022	0.339706	0.642531	0.77286	0.528169
hsa-miR-1291	95.516	90.4497	1.05601	0.0544994	0.761474	0.872608	0.64717	0.777337	0.505928
hsa-miR-601	19.1475	18.7041	1.02371	0.0234293	0.742088	0.856177	0.653656	0.78291	0.506316
hsa-miR-573	53.6065	50.6056	1.0593	0.0576091	0.612715	0.760043	0.653602	0.78291	0.50988
hsa-miR-1202	193.458	202.371	0.955955	-0.0450447	0.995375	0.997728	0.655624	0.78416	0.500116
hsa-miR-638	382.83	374.954	1.02101	0.0207888	0.496965	0.675643	0.657574	0.785384	0.513262
hsa-miR-514	31.1254	34.0677	0.913633	-0.0903264	0.699028	0.822158	0.660584	0.786813	0.507527
hsa-miR-720	6377.97	6377.97	1	0	0.90402	0.951312	0.660626	0.786813	0.502356
hsa-miR-337-5p	38.9335	46.7693	0.832459	-0.183372	0.0375058	0.142107	0.663988	0.788602	0.540582
hsa-miR-431	119.118	131.789	0.903852	-0.101089	0.208196	0.418365	0.663808	0.788602	0.524569
hsa-miR-377	102.367	106.03	0.965454	-0.0351568	0.910837	0.957112	0.665291	0.789045	0.502188
hsa-miR-379*	53.8496	53.7038	1.00272	0.0027122	1	1	0.667898	0.791031	0.5
hsa-miR-1204	24.2309	25.6363	0.94518	-0.05638	0.337301	0.543785	0.671684	0.794404	0.518564
hsa-miR-101*	78.944	77.75	1.01536	0.0152401	0.233143	0.444206	0.673137	0.795014	0.523275
hsa-miR-593*	191.254	223.67	0.855072	-0.15657	0.122676	0.298935	0.676543	0.797926	0.530134
hsa-miR-186*	82.7846	85.1599	0.972107	-0.0282893	0.984758	0.995591	0.678276	0.798243	0.500375
hsa-miR-1207-5p	599.252	518.547	1.15564	0.14465	0.0493707	0.168816	0.678695	0.798243	0.538366
hsa-miR-626	27.1718	26.0292	1.0439	0.042962	0.952617	0.980363	0.681531	0.799361	0.501155
hsa-miR-876-5p	30.8466	28.2166	1.09321	0.0891161	0.757157	0.868835	0.68139	0.799361	0.506012
hsa-miR-432	5.03956	1.83818	2.74161	1.00854	0.519538	0.698206	0.691429	0.809851	0.511876
hsa-miR-143*	93.1318	97.3497	0.956672	-0.0442944	0.320221	0.524224	0.694255	0.811153	0.519405
hsa-miR-323-3p	48.2738	48.1861	1.00182	0.00181842	0.939673	0.975327	0.694454	0.811153	0.501479
hsa-miR-518c*	55.1184	51.6132	1.06791	0.0657069	0.772879	0.876527	0.696622	0.812157	0.505634
hsa-miR-518a-5p	153.814	162.035	0.949263	-0.0520692	0.551963	0.72121	0.697229	0.812157	0.511613
hsa-miR-1238	26.2657	22.6904	1.15757	0.146322	0.858191	0.926174	0.699015	0.812537	0.503467
hsa-miR-517*	133.799	144.495	0.925978	-0.0769051	0.981291	0.995591	0.701388	0.812537	0.50046
hsa-miR-135a*	19.1847	10.4855	1.82965	0.604123	0.0499079	0.169967	0.701153	0.812537	0.537404
hsa-miR-1228	254.481	232.104	1.09641	0.0920378	0.00240975	0.0210667	0.701278	0.812537	0.559234
hsa-miR-509-5p	157.195	172.024	0.913795	-0.0901492	0.239199	0.449757	0.702794	0.813055	0.522977
hsa-miR-376c	69.8463	68.9934	1.01236	0.0122853	0.675052	0.804638	0.705356	0.814907	0.508185
hsa-miR-501-3p	313.401	314.644	0.996048	-0.00396012	0.999159	1	0.706947	0.81537	0.500023
hsa-miR-125a-3p	33.1413	30.4454	1.08855	0.0848453	0.0563015	0.181862	0.70768	0.81537	0.537147
hsa-miR-448	81.7773	74.7004	1.09474	0.0905137	0.0432791	0.156173	0.708777	0.815526	0.539451
hsa-miR-183	421.19	388.762	1.08341	0.0801161	0.211397	0.42022	0.711721	0.817804	0.524397
hsa-miR-657	56.9659	58.6366	0.971509	-0.0289052	0.786042	0.881698	0.713227	0.818137	0.5053
hsa-miR-518c	69.4987	66.8223	1.04005	0.0392706	0.540644	0.7108	0.713941	0.818137	0.511945
hsa-miR-424	243.133	249.402	0.974864	-0.0254572	0.611265	0.760043	0.715459	0.818673	0.509924
hsa-miR-548b-3p	35.9757	32.5674	1.10465	0.0995303	0.235594	0.446563	0.716339	0.818673	0.523059
hsa-miR-146a	211.796	194.217	1.09051	0.0866481	0.60905	0.759522	0.718695	0.82026	0.509985
hsa-miR-644	21.8601	19.4538	1.1237	0.116623	0.584642	0.746651	0.727307	0.828973	0.510572
hsa-miR-221	92.434	86.4388	1.06936	0.0670586	0.804068	0.888751	0.730632	0.831645	0.504845
hsa-miR-767-5p	122.331	138.84	0.881091	-0.126594	0.189244	0.396243	0.744302	0.835199	0.525628
hsa-miR-515-3p	4.26907	6.86296	0.622044	-0.474745	0.473285	0.655793	0.746419	0.835199	0.51339
hsa-let-7f-1*	19.321	20.2595	0.953675	-0.0474318	0.781528	0.880128	0.734893	0.835199	0.505351
hsa-miR-518d-3p	51.7228	48.9421	1.05682	0.0552616	0.772503	0.876527	0.747543	0.835199	0.50564
hsa-miR-520d-5p	55.8	53.393	1.04508	0.0440952	0.621237	0.766825	0.746002	0.835199	0.509643
hsa-miR-1224-5p	30.4175	29.5325	1.02997	0.029527	0.410007	0.600875	0.740116	0.835199	0.515998
hsa-miR-576-5p	1	1	1	0	0.3015	0.508776	0.747131	0.835199	0.518616
hsa-miR-331-5p	29.6041	31.3636	0.943903	-0.0577323	0.305979	0.51088	0.738039	0.835199	0.519902
hsa-miR-874	154.639	148.944	1.03824	0.0375234	0.169334	0.367251	0.746119	0.835199	0.526829
hsa-miR-1265	7.00596	2.83913	2.46764	0.903262	0.146032	0.336509	0.745648	0.835199	0.52704
hsa-miR-665	96.2508	90.9197	1.05864	0.0569811	0.162888	0.357882	0.74607	0.835199	0.527241
hsa-miR-1272	101.83	93.8	1.08561	0.0821425	0.105703	0.268491	0.737535	0.835199	0.531582
hsa-miR-25*	70.6933	64.6468	1.09353	0.0894118	0.0690799	0.204111	0.739635	0.835199	0.535485
hsa-miR-622	74.3149	63.4065	1.17204	0.158746	0.0408124	0.149822	0.745605	0.835199	0.539924
hsa-miR-1179	9.73999	13.3825	0.727815	-0.317708	0.368162	0.562501	0.757153	0.843713	0.517091
hsa-miR-668	47.2643	42.9154	1.10134	0.0965246	0.251381	0.465557	0.756434	0.843713	0.522381
hsa-miR-128	646.974	618.218	1.04651	0.0454649	0.638391	0.780911	0.763402	0.849561	0.509175
hsa-miR-921	60.8931	56.7543	1.07293	0.0703888	0.202206	0.412189	0.766949	0.852389	0.52489
hsa-miR-513c	15.8887	16.5512	0.959971	-0.0408526	0.967153	0.985781	0.770318	0.854091	0.500795
hsa-miR-320b	2990.15	2717.28	1.10042	0.0956932	0.736178	0.854007	0.770495	0.854091	0.506578
hsa-miR-148a*	24.5131	18.5327	1.3227	0.279674	0.0315694	0.12748	0.771991	0.854632	0.541737
hsa-miR-496	52.4921	52.4969	0.999909	-9.07989e-05	0.823794	0.900573	0.782135	0.863608	0.504346
hsa-miR-450a	13.0584	6.7276	1.94102	0.663213	0.360822	0.562501	0.781457	0.863608	0.517327
hsa-miR-605	19.5387	15.9466	1.22526	0.203152	0.192333	0.3978	0.78505	0.865503	0.525114
hsa-miR-155	91.0713	79.0994	1.15135	0.140937	0.193349	0.397961	0.785893	0.865503	0.525392
hsa-miR-1255b	79.8015	78.1392	1.02127	0.0210504	0.931232	0.970129	0.787614	0.866274	0.501687
hsa-miR-193a-3p	122.828	119.638	1.02666	0.0263111	0.214988	0.423735	0.790828	0.868681	0.524206
hsa-miR-654-5p	129.97	135.734	0.957535	-0.043393	0.855735	0.925591	0.793322	0.870294	0.503551
hsa-miR-648	33.7324	34.9869	0.964143	-0.0365157	0.523444	0.699448	0.795091	0.871107	0.512431
hsa-miR-596	63.5102	62.5996	1.01455	0.0144421	0.40163	0.594384	0.801888	0.877421	0.516371
hsa-miR-621	206.01	239.817	0.859031	-0.15195	0.182799	0.389295	0.80538	0.877688	0.526007
hsa-miR-1226*	127.763	135.112	0.945613	-0.0559219	0.588545	0.748844	0.808342	0.877688	0.510562
hsa-miR-1273	98.9326	98.0498	1.009	0.00896275	0.884566	0.940007	0.80812	0.877688	0.502836
hsa-miR-1471	99.455	97.9632	1.01523	0.0151132	0.950516	0.980363	0.804278	0.877688	0.501214
hsa-miR-936	73.9888	69.3413	1.06702	0.0648734	0.367993	0.562501	0.804382	0.877688	0.517574
hsa-miR-1301	153.984	150.834	1.02088	0.0206666	0.262343	0.474476	0.806823	0.877688	0.521882
hsa-miR-583	44.5465	43.7688	1.01777	0.0176111	0.499824	0.677078	0.812878	0.881484	0.513167
hsa-miR-889	30.6485	30.8913	0.992139	-0.00789251	0.606619	0.758721	0.816443	0.884219	0.510009
hsa-miR-503	228.54	243.862	0.937169	-0.064892	0.425497	0.611562	0.817793	0.884551	0.515558
hsa-miR-558	57.9405	61.8547	0.936719	-0.0653715	0.494753	0.674519	0.819314	0.885067	0.513321
hsa-miR-191*	50.1368	51.3596	0.976191	-0.0240972	0.193017	0.397961	0.826316	0.891497	0.525397
hsa-miR-1321	18.8621	11.0722	1.70356	0.532718	0.0267486	0.11456	0.834895	0.899607	0.5424
hsa-miR-187	16.1463	14.2778	1.13087	0.122989	0.572242	0.739219	0.840061	0.903351	0.510816
hsa-miR-340	174.989	164.255	1.06535	0.0633026	0.440496	0.626745	0.841565	0.903351	0.515059
hsa-miR-302a	6.21949	1.04826	5.93316	1.78056	0.412119	0.600875	0.84091	0.903351	0.515129
hsa-miR-383	50.3861	50.6056	0.995663	-0.0043468	0.776859	0.878368	0.849137	0.909582	0.505529
hsa-miR-371-5p	37.6888	35.7171	1.0552	0.0537318	0.360463	0.562501	0.849515	0.909582	0.517808
hsa-miR-15a	3483.55	3576.9	0.9739	-0.0264465	0.904195	0.951312	0.851376	0.910425	0.50235
hsa-miR-1234	432.778	452.699	0.955994	-0.0450033	0.649265	0.784297	0.854519	0.912635	0.50888
hsa-miR-1231	90.4497	86.0773	1.0508	0.0495479	0.364482	0.562501	0.858052	0.915256	0.517703
hsa-miR-181d	23.322	24.7126	0.943729	-0.0579166	0.774196	0.876527	0.860155	0.916346	0.505565
hsa-miR-296-5p	338.551	352.624	0.960091	-0.0407274	0.863392	0.929132	0.863138	0.918371	0.503361
hsa-miR-941	114.201	111.533	1.02392	0.0236385	0.532756	0.705252	0.867335	0.921679	0.512179
hsa-miR-549	40.882	43.6587	0.9364	-0.0657125	0.683217	0.810305	0.869211	0.922516	0.507957
hsa-miR-26b*	19.9526	15.8015	1.2627	0.233255	0.184089	0.389295	0.870698	0.92294	0.52543
hsa-miR-18b*	82.8402	70.2009	1.18004	0.165552	0.000407022	0.00534524	0.875216	0.92657	0.569014
hsa-miR-1914*	151.238	145.434	1.03991	0.0391363	0.104516	0.267455	0.881756	0.932331	0.53169
hsa-miR-99a*	44.0937	47.0577	0.937013	-0.0650579	0.869348	0.931994	0.885212	0.933656	0.503212
hsa-miR-34c-3p	74.785	71.9805	1.03896	0.0382231	0.410788	0.600875	0.88513	0.933656	0.516057
hsa-miR-631	123.742	124.542	0.993573	-0.00644751	0.600044	0.754868	0.886342	0.933687	0.510238
hsa-miR-23b*	17.0546	21.6752	0.786826	-0.239749	0.205082	0.413766	0.892021	0.934435	0.524474
hsa-miR-148b*	27.2948	28.5226	0.956952	-0.0440018	0.457822	0.641707	0.891925	0.934435	0.514434
hsa-miR-7	35.8653	41.3782	0.866769	-0.142983	0.796859	0.885631	0.892561	0.934435	0.504991
hsa-let-7e*	16.1463	17.23	0.937107	-0.0649582	0.816024	0.895199	0.889587	0.934435	0.504464
hsa-miR-619	55.4242	52.4969	1.05576	0.0542624	0.640705	0.780911	0.890033	0.934435	0.509109
hsa-miR-934	45.8944	49.2762	0.931371	-0.0710979	0.399985	0.592985	0.896739	0.937651	0.516407
hsa-miR-599	23.1361	24.0031	0.963879	-0.0367895	0.803832	0.888751	0.901926	0.941051	0.504817
hsa-miR-1274b	915.871	842.528	1.08705	0.0834691	0.160532	0.355433	0.90221	0.941051	0.527393
hsa-miR-22*	52.4397	55.179	0.950357	-0.0509181	0.718177	0.838863	0.904849	0.941651	0.507036
hsa-miR-422a	188.993	175.679	1.07579	0.0730516	0.630894	0.77536	0.905007	0.941651	0.509381
hsa-miR-20a	1865.05	1947.65	0.957589	-0.043337	0.826566	0.902095	0.913142	0.946701	0.504279
hsa-miR-374b	300.642	306.104	0.982157	-0.0180039	0.545112	0.715565	0.911127	0.946701	0.511814
hsa-miR-302d*	40.7429	38.9306	1.04655	0.0454986	0.360903	0.562501	0.91321	0.946701	0.517821
hsa-miR-212	49.7429	50.7333	0.980477	-0.0197161	0.586464	0.747852	0.92014	0.950431	0.510616
hsa-miR-28-5p	402.653	411.673	0.978089	-0.0221544	0.767105	0.874368	0.920169	0.950431	0.505784
hsa-let-7c	400.912	397.44	1.00874	0.0086996	0.533929	0.705252	0.91963	0.950431	0.512143
hsa-miR-19b-1*	49.8611	48.7886	1.02198	0.0217435	0.405745	0.597585	0.92252	0.9517	0.516227
hsa-miR-124	87.658	93.8773	0.933751	-0.0685453	0.484845	0.665413	0.925819	0.953943	0.513637
hsa-miR-20b*	61.6399	57.5455	1.07115	0.068733	0.661501	0.794551	0.927306	0.954315	0.508548
hsa-miR-513b	26.197	27.2386	0.961761	-0.0389898	0.281915	0.492037	0.932784	0.957628	0.520871
hsa-miR-511	22.4492	21.4864	1.04481	0.0438357	0.916815	0.962202	0.932294	0.957628	0.502026
hsa-miR-148b	513.401	495.88	1.03533	0.034723	0.461848	0.644157	0.936539	0.96032	0.514365
hsa-miR-639	58.1773	54.7905	1.06181	0.0599784	0.67749	0.804638	0.941279	0.964015	0.508119
hsa-miR-873	64.298	59.5591	1.07957	0.0765597	0.742072	0.856177	0.943232	0.964851	0.506424
hsa-miR-624*	34.9411	38.2262	0.914063	-0.0898555	0.85231	0.923064	0.945648	0.966156	0.503623
hsa-miR-345	107.535	97.5783	1.10204	0.0971611	0.0816394	0.228082	0.951377	0.970839	0.533991
hsa-miR-96	113.861	102.763	1.108	0.102558	0.319487	0.524032	0.956069	0.973285	0.519434
hsa-miR-1225-5p	92.3634	83.433	1.10704	0.101687	0.0403168	0.148646	0.955532	0.973285	0.540027
hsa-miR-31*	107.721	116.36	0.925757	-0.0771431	0.296618	0.506856	0.960543	0.975497	0.520375
hsa-miR-612	70.2573	72.179	0.973376	-0.0269851	0.957442	0.980568	0.959826	0.975497	0.501044
hsa-miR-1208	68.3431	69.8892	0.977878	-0.0223708	0.660754	0.794551	0.967111	0.980993	0.508569
hsa-miR-452*	224.991	246.736	0.911869	-0.0922584	0.227724	0.437829	0.971871	0.982297	0.523548
hsa-miR-1266	83.5026	85.0493	0.981814	-0.0183534	0.571678	0.739219	0.970951	0.982297	0.511042
hsa-miR-24-2*	118.275	115.494	1.02408	0.0237927	0.897063	0.947255	0.970357	0.982297	0.502528
hsa-miR-486-3p	260.412	294.359	0.884675	-0.122535	0.162093	0.357882	0.974043	0.982777	0.527292
hsa-miR-614	37.5857	38.0755	0.987134	-0.0129493	0.925919	0.967394	0.974664	0.982777	0.501813
hsa-miR-338-3p	119.861	116.476	1.02905	0.0286405	0.99527	0.997728	0.988513	0.995557	0.500118
hsa-miR-151-5p	6377.97	6069.11	1.05089	0.0496382	0.562572	0.729451	0.991445	0.99664	0.511297
hsa-miR-943	34.9497	33.5055	1.0431	0.0422012	0.51928	0.698206	0.993115	0.99664	0.512549
hsa-miR-942	29.3876	25.5876	1.14851	0.138467	0.47563	0.657006	0.99306	0.99664	0.513789
hsa-miR-301a	207.415	203.617	1.01865	0.0184775	0.316768	0.520579	0.995859	0.998213	0.519544
hsa-miR-144	1321.06	1568.78	0.842096	-0.171862	0.532117	0.705252	0.998373	0.999139	0.512197
hsa-miR-136*	44.5465	42.9384	1.03745	0.0367666	0.930665	0.970129	0.999139	0.999139	0.5017
