# Supplementary material for: miRNAs can be generally associated with human pathologies as exemplified for miR-144*
Source: BMC Med. 2014 Dec 3;12:224. doi: 10.1186/s12916-014-0224-0 (PMC4268797; doi:10.1186/s12916-014-0224-0)
Supplement: Additional file 1: Table S1. — Information on the 1,049 samples included in the study, matching the information stored in the Gene Expression omnibus. Table S2. Average expression, P values, and AUC for the comparison of diseases versus controls. Table S3. Average expression, P values, and AUC for the comparison of cancer diseases versus controls. Table S4. Average expression, P values, and AUC for the comparison of cancer diseases versus non-cancer diseases. Table S5. AUC values and P values for all pair-wise comparisons. Table S6. Patient characteristics of the independent breast cancer cohort. Figure S1. Stability analysis of miRNAs over 2 months for three individuals. [file 12916_2014_224_MOESM1_ESM.zip › Supplemental Table 5.xlsx]

## Sheet: specificsignatures_withoutlli
	normal_VS_lung cancer pval	normal_VS_lung cancer AUC	normal_VS_pancreatic cancer ducatal pval	normal_VS_pancreatic cancer ducatal AUC	normal_VS_melanoma pval	normal_VS_melanoma AUC	normal_VS_ovarian cancer pval	normal_VS_ovarian cancer AUC	normal_VS_prostate cancer pval	normal_VS_prostate cancer AUC	normal_VS_wilms tumor pval	normal_VS_wilms tumor AUC	normal_VS_tumor of stomache pval	normal_VS_tumor of stomache AUC	normal_VS_glioma pval	normal_VS_glioma AUC	normal_VS_renal cancer pval	normal_VS_renal cancer AUC	normal_VS_colon cancer pval	normal_VS_colon cancer AUC	normal_VS_multiple sclerosis pval	normal_VS_multiple sclerosis AUC	normal_VS_sarcoidosis pval	normal_VS_sarcoidosis AUC	normal_VS_peridontitis pval	normal_VS_peridontitis AUC	normal_VS_COPD pval	normal_VS_COPD AUC	normal_VS_acute myocardial infarction pval	normal_VS_acute myocardial infarction AUC	normal_VS_pancreatitis pval	normal_VS_pancreatitis AUC	normal_VS_benign prostate hyperplasia pval	normal_VS_benign prostate hyperplasia AUC	normal_VS_psoriasis pval	normal_VS_psoriasis AUC	normal_VS_dilatative cardiomyopathie pval	normal_VS_dilatative cardiomyopathie AUC	lung cancer_VS_pancreatic cancer ducatal pval	lung cancer_VS_pancreatic cancer ducatal AUC	lung cancer_VS_melanoma pval	lung cancer_VS_melanoma AUC	lung cancer_VS_ovarian cancer pval	lung cancer_VS_ovarian cancer AUC	lung cancer_VS_prostate cancer pval	lung cancer_VS_prostate cancer AUC	lung cancer_VS_wilms tumor pval	lung cancer_VS_wilms tumor AUC	lung cancer_VS_tumor of stomache pval
hsa-miR-616S	0.0349857	0.613961	0.176604	0.587825	0.887017	0.494985	0.104599	0.58156	0.537792	0.541735	0.190605	0.603895	0.648151	0.433306	0.865104	0.503191	0.091838	0.601064	4.86382e-05	0.738261	0.0588485	0.592969	0.269819	0.448227	0.0832561	0.336584	0.915135	0.494794	0.629996	0.598147	0.45584	0.557073	0.00314557	0.685258	0.114331	0.593642	0.0684997	0.648614	0.757108	0.462861	0.114015	0.392759	0.759643	0.428368	0.348032	0.429715	0.580209	0.487461	0.112271
hsa-miR-1296	0.222422	0.549694	0.686905	0.543381	0.439757	0.393161	0.584029	0.396498	0.713108	0.444108	0.0171381	0.598147	0.500319	0.398118	0.131251	0.317021	0.0010235	0.737766	0.00247497	0.708914	0.761178	0.407724	0.321039	0.434988	0.507076	0.456265	0.524977	0.579674	0.00407147	0.291953	0.921512	0.498562	0.919311	0.466413	0.434115	0.561356	0.0398915	0.625242	0.678685	0.485388	0.0510251	0.363014	0.0878618	0.367295	0.163263	0.414858	0.389307	0.549492	0.255752
hsa-miR-338-5p	0.549992	0.538108	0.176604	0.435106	0.595667	0.579331	0.742949	0.439716	0.700098	0.521931	0.728017	0.549588	0.186565	0.69599	0.923739	0.538564	0.570631	0.428191	0.310101	0.421864	0.0703579	0.608233	0.321945	0.461111	0.025975	0.626182	0.311178	0.460842	0.231075	0.445522	0.215005	0.446809	0.517975	0.584954	0.929371	0.504206	0.498776	0.427305	0.115766	0.40411	0.928548	0.549119	0.404993	0.417237	0.929983	0.492097	0.857738	0.50812	0.288282
hsa-miR-452S	0.028069	0.682017	0.609108	0.529905	1.04853e-08	0.811094	0.0701799	0.344858	0.915082	0.605237	0.313728	0.553835	0.0688611	0.668167	0.346455	0.617819	0.0115998	0.732713	1.52506e-09	0.858951	0.000885967	0.619103	0.0240772	0.723995	0.663506	0.406028	0.000664724	0.744228	0.0244405	0.687371	0.673434	0.546578	0.362377	0.477812	0.0369933	0.362939	0.152512	0.587685	0.0853732	0.387519	0.010919	0.625832	0.00558486	0.22774	0.277844	0.443309	0.0156915	0.401458	0.726842
hsa-miR-545	3.42084e-07	0.778417	0.890756	0.652482	5.49269e-06	0.750608	0.178774	0.367465	0.631129	0.64509	0.00573042	0.680894	0.405166	0.394026	0.363263	0.393617	2.97365e-08	0.830319	3.21494e-09	0.87069	0.00303834	0.664662	0.0749469	0.659338	0.332114	0.588652	0.731531	0.601517	0.392494	0.501287	0.220853	0.645342	0.0198565	0.633283	0.516185	0.527709	0.000934522	0.701161	0.172318	0.367732	0.671014	0.437965	0.000150123	0.138699	0.0770043	0.354057	0.0287605	0.401679	0.0170315
hsa-miR-497S	8.05659e-08	0.766176	0.0302608	0.641608	2.34081e-05	0.742097	0.75691	0.473626	0.444952	0.510065	0.00209013	0.695693	0.225516	0.332242	0.756938	0.568085	0.000316263	0.769415	9.04111e-08	0.825935	0.142355	0.583719	0.121286	0.608156	0.22407	0.568558	0.000517278	0.696016	0.686343	0.536205	0.941328	0.531052	0.815791	0.583891	0.427891	0.4405	0.0172897	0.69697	0.134342	0.394368	0.543414	0.437965	0.000408946	0.200913	0.00147545	0.276291	0.0552373	0.419244	0.000967816
hsa-miR-499-3p	0.0185867	0.614398	0.252002	0.453428	0.00108547	0.663526	0.656104	0.445257	0.829602	0.528805	0.135781	0.596517	9.76929e-13	0.914075	0.199085	0.366755	8.50763e-05	0.756915	5.37227e-10	0.833272	0.00505946	0.645236	0.608837	0.508629	6.61125e-06	0.794917	0.0029845	0.660254	0.788778	0.546414	0.722431	0.483036	0.517975	0.457295	0.550636	0.530059	0.164513	0.58833	0.0338256	0.354033	0.375375	0.550098	0.0412404	0.336473	0.12345	0.418019	0.485929	0.491107	2.82716e-08
hsa-miR-502-5p	0.060788	0.417808	0.086615	0.431324	0.033194	0.341641	0.163563	0.601507	0.0939254	0.412193	0.264897	0.586136	0.0310728	0.681669	0.0311873	0.231117	0.143899	0.355585	0.125654	0.403705	0.477801	0.424838	0.0133088	0.357683	0.000474518	0.663712	0.151278	0.419307	0.225514	0.47512	0.351033	0.455865	0.597728	0.486474	0.828484	0.531791	0.558749	0.538524	0.614783	0.502131	0.671525	0.433855	0.00471434	0.67637	0.883905	0.493361	0.0099443	0.658749	0.000735217
hsa-miR-154	0.0161335	0.363087	0.0612795	0.410165	0.954416	0.508055	0.0527921	0.59109	0.266595	0.430851	0.553809	0.474391	0.955378	0.430851	0.269889	0.378457	0.209077	0.371809	0.0138496	0.317315	0.264124	0.596207	0.0187684	0.353546	0.00018742	0.651891	0.267308	0.429606	0.00672837	0.327986	0.262335	0.426682	0.99212	0.500152	0.095087	0.413162	0.764496	0.412315	0.36625	0.519787	0.0324189	0.63953	4.45729e-05	0.722888	0.413761	0.565964	0.0654892	0.610252	0.0920626
hsa-miR-652	0.922948	0.513553	0.132808	0.618676	0.0687298	0.393921	0.0372808	0.652926	0.410641	0.460556	0.0147211	0.610329	0.000585399	0.723404	0.128121	0.358245	2.8416e-05	0.79016	0.0181497	0.636831	0.419817	0.440333	0.246485	0.57435	0.00878975	0.713357	0.370622	0.551607	0.155066	0.570607	0.0147911	0.674382	0.71868	0.47462	0.0259452	0.651658	0.0748934	0.616215	0.139722	0.607306	0.137649	0.364188	0.0260454	0.6504	0.6126	0.432877	0.0373614	0.61213	0.000665834
hsa-miR-29a	0.000275944	0.310478	0.00214231	0.69279	0.00635315	0.311246	0.419434	0.565381	0.0974107	0.58527	0.20012	0.448653	0.648151	0.503682	0.576098	0.584309	0.0113034	0.264894	0.458327	0.455979	0.821089	0.51087	0.00499668	0.291371	0.0542503	0.306738	0.0995717	0.383431	0.0604813	0.36848	0.138494	0.623203	0.3406	0.61231	0.0104976	0.672439	0.0645092	0.311412	1.04227e-09	0.843227	0.678359	0.49726	0.00535547	0.708619	4.83334e-06	0.768704	0.0347505	0.61329	0.00424592
hsa-miR-1825	0.211303	0.411906	0.784724	0.501064	0.00970599	0.313374	0.137024	0.572695	0.0958463	0.419885	0.524684	0.535175	0.624113	0.505728	0.0269259	0.276862	0.201638	0.361702	0.15395	0.366288	0.545082	0.500231	0.738648	0.436998	0.0631272	0.585106	0.62273	0.532481	0.00503415	0.32524	0.783414	0.504744	0.0901171	0.628116	0.159681	0.588446	0.814785	0.462444	0.708533	0.605327	0.150893	0.40274	0.00635187	0.677226	0.582254	0.495153	0.0442189	0.617985	0.163971
hsa-miR-138	0.00256652	0.309021	0.0439416	0.321158	0.191574	0.390729	0.167753	0.350621	0.0484451	0.364321	0.485854	0.451999	0.255585	0.307283	0.913513	0.493617	0.0219544	0.262766	0.107537	0.368122	0.371295	0.381129	0.522241	0.419385	0.826891	0.446513	0.845186	0.438094	0.768957	0.528397	0.142726	0.339419	0.651238	0.541641	0.113417	0.373577	0.738356	0.425532	0.879973	0.517199	0.177209	0.589041	0.569846	0.556507	0.315029	0.556059	0.0125437	0.644996	0.193088
hsa-miR-149	0.659298	0.516613	0.772255	0.515839	0.330985	0.554559	0.76953	0.445479	0.0209417	0.355565	0.295349	0.583476	0.595929	0.571604	0.658845	0.414894	0.805669	0.562234	0.335509	0.575569	0.486448	0.496068	0.45358	0.45461	0.0731796	0.516844	0.393358	0.554323	0.0579696	0.377488	0.631805	0.449684	0.887391	0.534954	0.224477	0.440747	0.818722	0.461638	0.954026	0.499543	0.626524	0.533268	0.921816	0.435788	0.0152011	0.339937	0.643865	0.560484	0.755409
hsa-miR-101	0.0217839	0.627295	0.610628	0.453664	0.580553	0.553495	0.00552581	0.752438	0.000723127	0.689689	1.22378e-08	0.758622	0.594645	0.4018	0.125736	0.650532	0.528272	0.578989	0.000373984	0.69956	0.0852547	0.358233	6.85442e-18	0.903546	0.123668	0.652482	0.723982	0.519013	0.0743468	0.38804	0.533457	0.439477	0.00251951	0.735866	0.0387777	0.637679	0.0628283	0.661186	0.0489475	0.35449	0.317599	0.42407	0.109734	0.664954	0.174331	0.596839	0.000585477	0.673498	0.163761
hsa-miR-1249	0.00764229	0.342174	0.024592	0.350236	0.00337432	0.27538	0.320837	0.576463	0.0275752	0.344763	0.0329077	0.407129	0.850625	0.467676	0.832846	0.486702	0.405975	0.411702	0.136338	0.33474	0.000281837	0.740056	0.168714	0.601655	0.00404391	0.676418	0.0420444	0.377433	0.247524	0.417124	0.0231227	0.311098	0.00811343	0.256383	0.358199	0.466972	0.010226	0.240168	0.203822	0.477321	0.971041	0.477691	0.00191413	0.723174	0.672147	0.521075	0.518704	0.566781	0.241856
hsa-miR-875-5p	0.217086	0.577966	0.0928826	0.389953	0.32299	0.564894	0.584469	0.513741	0.201328	0.431015	0.0601734	0.475635	0.227193	0.342471	0.658659	0.441223	0.703588	0.506383	0.973579	0.480007	0.00285417	0.704672	0.329845	0.448463	0.000677459	0.71247	0.137687	0.455862	0.0446042	0.394475	0.0838435	0.352214	0.518011	0.541793	0.166766	0.400049	0.471334	0.53401	0.0233547	0.329833	0.971041	0.499217	0.702598	0.424372	0.0475716	0.359009	0.00924596	0.411401	0.0922066
hsa-miR-137	0.41065	0.543573	0.252002	0.430969	0.0137223	0.332523	0.406061	0.411791	0.015353	0.608101	0.177787	0.471517	0.409519	0.384615	9.45984e-06	0.757447	0.237198	0.602128	0.0269151	0.611335	0.0563291	0.351064	0.756622	0.455556	0.211254	0.375	0.569346	0.474989	0.341598	0.555165	0.279749	0.408856	0.506096	0.535562	0.0319862	0.611084	0.664445	0.505319	0.127927	0.373668	0.00253686	0.289432	0.0963477	0.351884	0.245121	0.565437	0.0601279	0.427861	0.308097
hsa-miR-655	0.147376	0.57629	0.0602634	0.394444	0.744533	0.519149	1.24355e-05	0.716755	0.543735	0.556628	0.00755041	0.618823	4.90025e-07	0.781506	0.78012	0.5375	0.0855955	0.624468	0.477851	0.540902	0.149998	0.596901	0.103679	0.423995	0.00944727	0.652482	0.548712	0.584993	0.589481	0.498284	0.285146	0.438327	0.592364	0.575684	0.845303	0.498516	0.203686	0.594455	0.00824686	0.342618	0.462776	0.433464	0.00240097	0.656963	0.707167	0.484932	0.46164	0.55264	0.000174761
hsa-miR-522S	0.00460326	0.652215	0.00303102	0.687825	2.76085e-07	0.782979	0.0441904	0.299867	0.0150561	0.656465	0.0124388	0.414636	0.948327	0.472586	0.0815893	0.607447	0.00753516	0.724202	0.0002957	0.702311	0.878671	0.456059	0.914063	0.653428	0.127758	0.304965	0.78176	0.503735	0.00634333	0.658202	0.141003	0.721967	0.921025	0.475228	0.0307937	0.356507	0.0249972	0.604932	0.490449	0.556317	0.0195276	0.62544	0.000166495	0.180651	0.975045	0.502424	7.89988e-06	0.302088	0.158421
hsa-miR-675	2.59605e-06	0.242932	0.663028	0.514894	0.000134376	0.226596	0.360755	0.438387	0.0184653	0.362275	0.00660604	0.398979	0.0806523	0.310147	0.739641	0.520213	0.0332485	0.274202	0.0363986	0.324468	7.43552e-05	0.182239	0.921388	0.563475	0.0385679	0.312057	0.526098	0.542553	0.0186527	0.606383	0.390093	0.490368	0.351468	0.555927	0.012363	0.341291	0.0665471	0.356061	0.00727692	0.747032	0.767705	0.508023	0.038149	0.705765	0.475119	0.627081	0.0417447	0.639417	0.41637
hsa-miR-19b-1S	0.0679339	0.402652	0.0109835	0.303546	0.423101	0.397872	0.541563	0.408023	0.0435619	0.378232	0.586045	0.474262	0.127395	0.281097	0.201087	0.60266	0.710099	0.536702	0.768293	0.444974	0.227234	0.374191	0.730416	0.464303	0.493308	0.413712	0.606485	0.475441	0.872819	0.539636	0.0467582	0.338844	0.3406	0.402128	0.141191	0.397204	0.531498	0.430851	0.248623	0.417047	0.365865	0.527593	0.254416	0.53339	0.774475	0.477977	0.198354	0.569598	0.504785
hsa-miR-1203	0.0818701	0.548237	0.839675	0.593972	1.06791e-06	0.757751	0.213503	0.356383	0.168517	0.436007	0.000578593	0.362689	0.937374	0.499591	0.393639	0.555585	0.921657	0.479521	0.0108485	0.583456	0.00350431	0.607308	0.00547115	0.684515	0.673093	0.38091	0.523183	0.503169	0.00358139	0.6715	0.777124	0.61774	0.02861	0.288754	0.0369174	0.296264	0.154152	0.332044	0.465481	0.559665	0.00017981	0.733855	0.00804266	0.28339	0.0377969	0.38883	6.42158e-06	0.313853	0.625868
hsa-miR-29cS	0.00685454	0.455115	0.300579	0.465957	4.7392e-06	0.198936	0.0483901	0.595966	0.0461512	0.41293	0.138894	0.581932	0.487529	0.585516	0.0107484	0.202394	0.688676	0.478457	0.418329	0.473588	0.608051	0.423682	0.00562178	0.176005	0.992361	0.454492	0.235506	0.41761	0.000388631	0.267159	0.340465	0.447384	0.988352	0.518541	0.920069	0.507793	0.60488	0.575274	0.281726	0.511872	0.211313	0.348337	0.000252741	0.60645	0.494015	0.483983	0.00115777	0.604176	0.0115555
hsa-miR-363S	0.657452	0.443384	0.0435222	0.665721	0.0302974	0.646353	0.00703246	0.208333	0.714975	0.480606	0.317929	0.405671	0.160097	0.645254	0.525058	0.536436	0.919062	0.454521	0.30402	0.380778	0.683374	0.41605	0.203071	0.487234	0.000463003	0.159279	0.710007	0.478497	0.0176088	0.652539	0.231805	0.664462	0.0161487	0.259271	0.0199133	0.306037	0.0956675	0.317215	0.00482507	0.695282	0.00554104	0.680626	0.0083226	0.297089	0.987143	0.52803	0.68224	0.466748	0.0662542
hsa-miR-516b	0.000403875	0.714952	0.915149	0.532033	3.12582e-05	0.761246	0.174807	0.556073	0.72855	0.621031	0.131343	0.595788	0.314591	0.576105	0.408163	0.382979	2.33743e-09	0.87367	9.53242e-05	0.740095	0.000153923	0.719473	0.442562	0.508629	0.916689	0.440307	0.526098	0.547872	0.904789	0.512869	0.421098	0.549022	0.954513	0.605319	0.00632113	0.678748	0.0031894	0.716957	0.0174785	0.313851	0.420931	0.537573	0.0529808	0.301084	0.142206	0.415174	0.0134949	0.381131	0.208116
hsa-miR-1911S	0.0253423	0.615273	0.519254	0.561939	6.16922e-05	0.734802	0.546996	0.448582	0.214343	0.570213	0.0188261	0.414079	0.19636	0.668576	0.71544	0.578989	0.207732	0.599202	0.317899	0.588041	0.163561	0.581175	0.00608712	0.745272	0.347643	0.397754	0.127316	0.39837	0.947914	0.564516	0.881791	0.530765	0.933939	0.477204	0.235341	0.437778	0.894693	0.511122	0.202898	0.460274	0.0557339	0.619178	0.0391503	0.327055	0.67068	0.462065	4.52614e-05	0.313688	0.809047
hsa-miR-15bS	0.085861	0.403381	0.972928	0.521277	0.00616261	0.288906	0.133756	0.578014	0.562789	0.527823	0.869556	0.516858	0.288377	0.346154	0.338303	0.625	0.423687	0.413298	0.0849327	0.367755	0.0881347	0.556429	0.570529	0.482979	0.694576	0.408983	0.75114	0.442508	0.947914	0.508665	0.994668	0.514807	0.348617	0.522644	0.00566851	0.624567	0.567323	0.551257	0.220538	0.617504	0.371428	0.392172	0.00240097	0.681792	0.0589939	0.630348	0.0651359	0.616659	0.986646
hsa-miR-802	0.000166581	0.690979	0.0708787	0.665721	0.000267221	0.731155	0.559606	0.459663	0.168122	0.596236	0.614735	0.553406	0.126944	0.657119	0.84749	0.531117	0.00863519	0.689894	0.0143	0.684703	0.957518	0.500694	0.698435	0.595272	0.00372105	0.687648	0.0504314	0.622454	0.743211	0.538006	0.142732	0.619896	0.988352	0.518389	0.518502	0.516329	0.326584	0.580432	0.6569	0.494977	0.557194	0.559491	0.00162376	0.243436	0.215591	0.424763	0.00266075	0.360197	0.751161
hsa-miR-181b	0.104143	0.547435	0.00372485	0.642435	0.439757	0.393921	0.00283578	0.655585	0.498274	0.536252	0.0174455	0.614147	0.784749	0.509411	0.13244	0.330851	0.0559389	0.599202	0.512187	0.430484	0.272127	0.476873	0.0928671	0.51383	0.00712046	0.565603	0.979352	0.521842	0.400831	0.451098	0.00471037	0.68847	0.00245727	0.685106	0.0042941	0.713384	8.64898e-07	0.754352	0.0993904	0.613394	0.0345918	0.335812	0.0472676	0.624429	0.626536	0.480295	0.510228	0.580424	0.5276
hsa-miR-200a	0.156034	0.573958	0.191771	0.571868	0.00460946	0.661094	0.143831	0.367465	0.0939254	0.608674	0.0129222	0.384609	0.141079	0.328969	8.45646e-08	0.85	0.201695	0.375532	0.255041	0.565114	0.463974	0.437558	0.43062	0.569622	0.146307	0.362589	0.575486	0.454617	4.5939e-06	0.755148	0.95753	0.575043	0.988352	0.543313	0.574116	0.500495	0.494981	0.44971	0.90784	0.49726	0.149923	0.602153	0.00725596	0.270833	0.806391	0.542571	0.000203732	0.313632	0.0218261
hsa-miR-491-3p	0.208137	0.574832	0.0793721	0.654019	0.0557506	0.617933	0.421777	0.458333	0.446198	0.602128	0.510391	0.559755	0.500319	0.610884	0.919808	0.525	0.0598382	0.666489	0.0269151	0.668929	0.182229	0.603608	0.319205	0.483097	0.0248187	0.337175	0.0202637	0.663762	0.0239551	0.66232	0.0988115	0.665469	0.479454	0.455471	0.553911	0.448911	0.116323	0.611702	0.441558	0.587976	0.54601	0.534834	0.0443658	0.350742	0.944059	0.529821	0.641353	0.492543	0.857448
hsa-miR-505S	0.449424	0.441125	0.00117935	0.766076	0.0410079	0.568389	0.0307104	0.640293	0.837123	0.440262	0.171714	0.565288	0.000279138	0.794599	0.193177	0.344947	0.584833	0.481915	0.328204	0.415627	0.0157822	0.660731	0.00217659	0.714775	0.8167	0.45331	0.254713	0.394975	0.135932	0.559111	0.00329203	0.710178	0.608136	0.43465	0.000347572	0.71957	0.749315	0.450355	2.15688e-05	0.827093	0.00366511	0.643836	0.00183641	0.718037	0.707272	0.504004	0.0287605	0.63196	1.78485e-05
hsa-miR-758	0.463434	0.505028	0.0987513	0.361702	0.734041	0.411702	0.216892	0.669105	0.387869	0.427414	0.0392628	0.572538	0.0536817	0.691489	0.0390285	0.290957	0.677812	0.483777	0.27187	0.559061	0.0861864	0.327475	0.0610042	0.445154	1.56461e-10	0.856383	0.0653948	0.609099	0.451309	0.44638	0.143032	0.368171	0.973782	0.508207	0.696777	0.502474	0.511181	0.56109	0.020511	0.347793	0.235547	0.397065	0.367254	0.692637	0.152807	0.420548	0.201575	0.581639	0.103364
hsa-miR-615-3p	0.104927	0.415039	0.40614	0.448818	0.112278	0.594985	0.837815	0.519282	0.143314	0.42365	0.0260427	0.416953	0.382765	0.672259	0.361601	0.414894	0.0969271	0.346543	0.0557577	0.357667	0.0679295	0.60407	0.0270288	0.336288	0.000197369	0.785165	0.434504	0.508488	0.00352233	0.319664	0.662355	0.533784	0.0675147	0.336322	0.300381	0.418605	0.814785	0.490329	0.626716	0.533333	0.00528852	0.676712	0.588023	0.592751	0.915367	0.510116	0.65537	0.500055	0.104336
hsa-miR-591	0.599409	0.541314	0.306697	0.582979	0.0252101	0.63997	0.125025	0.367465	0.462339	0.466367	0.309877	0.479753	0.882764	0.47545	0.459298	0.567553	0.915624	0.473936	0.0214386	0.735693	0.824753	0.472248	0.376393	0.486525	0.574229	0.431442	0.316122	0.583182	0.136231	0.604067	0.297833	0.665469	0.264058	0.422492	0.459597	0.449283	0.403554	0.555287	0.654889	0.528006	0.150893	0.594521	0.0474415	0.341324	0.337661	0.428767	0.182316	0.442444	0.651009
hsa-miR-601	0.479676	0.44506	0.0537783	0.364894	0.0257433	0.334195	0.873691	0.492465	0.249405	0.421931	0.353068	0.537877	0.0996163	0.638707	0.466626	0.379255	0.832034	0.429787	0.750128	0.472854	0.517127	0.488205	0.144958	0.422695	0.000120614	0.704492	0.962671	0.479402	0.00634333	0.302248	0.181395	0.36314	0.0235026	0.605927	0.189649	0.374567	0.377818	0.574952	0.169253	0.410807	0.114015	0.387867	0.476925	0.552511	0.719404	0.473024	0.0943592	0.592963	0.0236521
hsa-miR-142-5p	0.367896	0.436462	0.229985	0.428132	0.000177031	0.256079	0.971211	0.558511	0.873164	0.462684	0.424043	0.544398	0.000875929	0.154664	0.390681	0.560106	0.00458545	0.195213	0.0050856	0.284666	0.0314763	0.309436	0.0603497	0.435579	0.634949	0.593381	0.605991	0.488004	0.346515	0.40966	0.0914902	0.365152	0.962692	0.508511	0.0238101	0.644854	0.0172897	0.302224	0.614783	0.468493	0.0295287	0.290998	0.599832	0.600457	0.617435	0.526133	0.105513	0.598597	0.00327707
hsa-miR-548l	0.0662084	0.531113	0.461042	0.502009	0.00703104	0.526444	0.193355	0.492465	0.143314	0.529378	0.00821241	0.572881	0.345034	0.580196	0.276331	0.405319	0.580883	0.519947	0.055904	0.583456	7.39137e-05	0.65518	0.0366336	0.378487	4.02946e-05	0.68617	0.203454	0.561453	0.17634	0.4058	0.833616	0.494537	0.154059	0.562006	0.710704	0.443469	0.0386079	0.612025	0.515693	0.471689	0.275552	0.508611	0.900752	0.462329	0.895552	0.502634	0.303509	0.552419	0.937311
hsa-miR-1228	0.887772	0.51144	0.0257135	0.36513	0.671775	0.418997	0.153176	0.485372	0.993927	0.509411	0.257375	0.569321	0.535924	0.414894	0.175994	0.320479	0.0164293	0.618085	0.00393757	0.630411	5.78942e-07	0.778908	0.00307907	0.658629	2.53481e-11	0.913121	0.0250965	0.652445	0.406182	0.454701	0.158783	0.411875	0.35162	0.578875	0.347354	0.459302	0.646305	0.509026	0.0183772	0.356621	0.606486	0.390998	0.119972	0.49258	0.929983	0.510327	0.465692	0.567002	0.464473
hsa-miR-380	0.0159483	0.386913	0.382137	0.4974	0.234506	0.508511	0.188673	0.556294	0.888125	0.4973	0.0458005	0.412963	0.901019	0.55401	0.00188275	0.710106	0.0778064	0.346277	0.0354891	0.341159	0.984672	0.514339	0.0696793	0.334043	0.116981	0.31383	0.00504441	0.291535	0.683704	0.522907	0.882505	0.558798	0.961749	0.518085	0.0431998	0.38805	0.251933	0.411025	0.954026	0.595586	0.00213783	0.630528	0.00119697	0.66895	0.0831028	0.607165	0.302541	0.532479	0.158421
hsa-miR-1251	3.06576e-05	0.716555	0.460881	0.490426	0.00258102	0.671277	0.129492	0.374778	0.0411506	0.647463	0.0877565	0.554135	0.484846	0.407938	6.70098e-06	0.83883	1.99923e-08	0.884309	2.55326e-10	0.889215	0.290827	0.564061	0.0749469	0.632979	0.175332	0.330083	0.985298	0.547306	0.839068	0.584077	0.0864059	0.383985	0.629368	0.484954	0.059151	0.63335	0.0156866	0.651354	0.0406989	0.330289	0.195099	0.387476	0.000661985	0.185788	0.270434	0.425711	0.000891669	0.381739	0.000956739
hsa-miR-17S	0.0317279	0.606893	0.379988	0.565485	1.92348e-06	0.716109	0.825811	0.453679	0.0228693	0.622422	0.997451	0.519346	0.0372562	0.648936	0.20429	0.564362	0.0184037	0.648404	1.71491e-05	0.706897	0.244923	0.501156	1.5454e-06	0.806147	0.453035	0.556442	0.0653948	0.59914	0.00352233	0.642845	0.519868	0.532777	0.352214	0.541033	0.0192092	0.337209	0.160278	0.545293	0.611003	0.473668	0.00624332	0.629746	0.069853	0.335331	0.829698	0.505058	0.0437151	0.412285	0.442513
hsa-miR-645	0.598886	0.476902	0.0428747	0.363475	0.712969	0.528875	0.910577	0.496011	0.0652824	0.392553	0.0163348	0.391129	0.732628	0.454173	0.791244	0.468883	0.811393	0.513032	0.361022	0.433419	0.815427	0.459991	0.309628	0.463002	0.508116	0.425532	0.21132	0.44828	0.786667	0.514671	0.160763	0.387867	0.804752	0.479635	0.275932	0.4071	0.85241	0.490812	0.0970583	0.382648	0.440127	0.54364	0.585995	0.517979	0.284817	0.423077	0.197003	0.417422	0.902235
hsa-miR-30b	0.0298052	0.609516	0.374909	0.395863	0.209163	0.575228	0.790761	0.479388	0.0302745	0.606137	0.119504	0.578715	0.762164	0.423077	0.464289	0.508777	0.983723	0.468617	0.133602	0.577219	0.217278	0.550185	0.801159	0.428251	0.0385679	0.66844	0.221293	0.550702	0.817508	0.442776	0.672123	0.482749	0.290011	0.379179	0.0867756	0.562345	0.374445	0.543681	0.00664071	0.272146	0.636664	0.445205	0.103449	0.354167	0.944059	0.48588	0.46727	0.45791	0.161858
hsa-miR-542-5p	0.12728	0.597712	0.230117	0.657683	0.000352272	0.705015	0.721173	0.473183	0.299297	0.550409	0.676384	0.475592	0.0426029	0.727905	0.681972	0.490691	0.1884	0.627394	0.703619	0.497982	0.700062	0.495143	0.00826127	0.702246	0.130233	0.621158	0.169591	0.580693	0.0760533	0.407344	0.944778	0.60437	0.0819348	0.630699	0.241282	0.403266	0.317355	0.554965	0.834774	0.566667	0.11879	0.596086	0.154466	0.384132	0.838188	0.466807	0.0737289	0.391516	0.223812
hsa-miR-1469	0.0274114	0.37285	0.47323	0.540071	0.129318	0.362766	0.0182598	0.230053	0.00263736	0.290344	8.10697e-07	0.270547	0.0988863	0.258592	0.215946	0.584574	0.505397	0.438032	0.0651512	0.340426	0.0272573	0.29741	0.108749	0.606974	0.00807052	0.187352	0.516646	0.418289	0.953943	0.46208	0.512192	0.528608	0.0763102	0.33693	0.000661617	0.19718	0.239118	0.40216	0.850936	0.63516	0.521806	0.483757	0.103449	0.353311	0.561778	0.402424	0.00840222	0.371465	0.280322
hsa-miR-7	0.373692	0.45956	0.427313	0.537234	6.47216e-05	0.214134	0.222855	0.602837	0.844489	0.509574	0.0110704	0.680251	0.746265	0.443535	0.143912	0.341489	0.44593	0.471277	0.0834532	0.385913	0.000205086	0.166281	0.376024	0.482742	0.72266	0.533688	0.515119	0.558058	0.0281816	0.375086	0.953006	0.510063	0.363702	0.597264	0.00912428	0.618382	0.173992	0.612025	0.121661	0.574886	0.00320331	0.269276	0.0516987	0.641267	0.700984	0.545838	0.00285176	0.710616	0.902235
hsa-miR-513a-3p	0.436743	0.555305	0.0200192	0.316548	0.0533318	0.338754	0.469679	0.529255	0.10334	0.582406	0.00757181	0.629075	0.332031	0.395663	0.6565	0.517553	1.03463e-05	0.761702	0.000149812	0.728357	0.0258564	0.293016	0.0549972	0.306738	0.676632	0.397459	0.0683596	0.656858	0.859455	0.482927	0.142868	0.370184	0.0143378	0.654711	0.17325	0.623825	0.00163774	0.699871	0.00279446	0.273059	0.0119302	0.291781	0.955519	0.466895	0.604011	0.525079	0.175138	0.572967	0.196908
hsa-miR-646	0.104143	0.644564	0.876464	0.523877	2.53216e-05	0.713374	0.10038	0.308954	0.951859	0.605319	0.543778	0.523722	0.17756	0.649345	3.49697e-05	0.763298	5.67264e-05	0.74734	3.39668e-08	0.833456	0.149476	0.503932	0.0141603	0.63487	0.00597391	0.190012	0.00127136	0.686736	0.0161132	0.717399	0.929228	0.542984	0.352214	0.452736	0.395709	0.417491	0.818247	0.510638	0.20867	0.401218	0.0619726	0.498434	0.0122795	0.198345	0.437145	0.441834	0.0821308	0.384501	0.690945
hsa-miR-629S	0.00222692	0.309822	0.176604	0.428132	2.92368e-06	0.196201	0.496946	0.394282	0.0142173	0.347872	0.539145	0.434111	0.822076	0.454583	0.672543	0.447872	0.0133134	0.255319	0.00611201	0.276596	0.149128	0.334413	0.20137	0.431442	0.399352	0.373522	0.527099	0.451222	0.793214	0.495625	0.15798	0.357964	0.831469	0.511398	0.11498	0.5976	0.495911	0.414088	0.953479	0.586149	0.083993	0.370841	0.0456002	0.641553	0.919567	0.511907	0.00511185	0.643118	0.0251198
hsa-miR-339-5p	0.00482364	0.371685	0.0735587	0.629078	0.0297992	0.36079	0.888813	0.572473	0.0268779	0.404828	0.00202996	0.375815	0.0297721	0.689444	0.125736	0.337234	0.253429	0.407713	0.600951	0.456713	0.0380044	0.600601	9.24212e-05	0.212411	0.0540956	0.655733	0.150935	0.41761	0.31293	0.578329	0.810154	0.529758	0.456946	0.505623	0.644795	0.539832	0.609543	0.615571	6.51119e-05	0.748706	0.486715	0.498043	0.062052	0.694349	0.807453	0.52255	0.705533	0.50823	4.9334e-05
hsa-miR-1913	0.964976	0.430268	0.755363	0.463357	0.316072	0.433891	0.228062	0.394282	0.400669	0.4027	0.719611	0.477437	0.385525	0.335925	0.00274445	0.638564	0.263286	0.498138	0.372307	0.467535	0.00399742	0.57308	0.608837	0.504019	0.0666819	0.621749	0.605991	0.53316	0.357984	0.536633	0.540567	0.465785	0.134257	0.332219	0.106522	0.435923	0.117165	0.33011	0.780551	0.499543	0.244456	0.565558	0.198972	0.439498	0.475107	0.450369	0.760372	0.514803	0.364657
hsa-miR-370	0.943419	0.492859	0.376074	0.457801	0.227915	0.544985	0.065514	0.316268	0.577022	0.534452	0.930218	0.505791	0.000160373	0.814239	0.961521	0.476862	0.221709	0.627926	0.819001	0.511005	0.019137	0.613552	0.414895	0.522695	5.88792e-06	0.791076	0.926129	0.484382	0.217414	0.433682	0.3713	0.448965	0.362377	0.538146	0.556171	0.475383	0.338249	0.612508	0.362468	0.468798	0.320237	0.5591	0.0453034	0.323345	0.71569	0.546365	0.990603	0.506076	0.000142976
hsa-miR-595	0.449404	0.45701	0.00384664	0.228251	0.0125904	0.299544	0.0440962	0.273936	0.330257	0.461457	0.921794	0.55006	0.00314911	0.123568	0.342266	0.532979	5.71232e-05	0.686702	0.000982392	0.638665	0.104109	0.582794	0.0389772	0.546217	9.0208e-05	0.645095	0.142701	0.526709	0.199381	0.5308	0.0205798	0.195658	0.0143378	0.608207	0.000567635	0.685428	0.00320522	0.666505	0.00521016	0.249772	0.139383	0.33092	0.0412404	0.303938	0.883905	0.508535	0.567189	0.595559	0.00758104
hsa-miR-23bS	0.436743	0.44302	0.116686	0.411466	0.546288	0.435866	1.03191e-05	0.722296	0.829602	0.510393	0.179727	0.478337	0.126944	0.28928	0.32049	0.616489	0.533077	0.492553	0.381103	0.42865	0.296531	0.38691	0.151232	0.420567	0.00661737	0.597222	0.0669273	0.3866	0.0674511	0.405628	0.160763	0.391173	0.435253	0.517477	0.799877	0.525482	0.894693	0.486783	0.236592	0.461339	0.973178	0.484344	6.07778e-07	0.799087	0.430821	0.57334	0.477345	0.531982	0.204559
hsa-miR-607	0.0906443	0.612649	0.950641	0.513475	0.154803	0.596201	0.162083	0.579344	0.0487151	0.643044	0.344354	0.540623	0.246203	0.601064	0.00130183	0.749734	0.040361	0.698138	4.63002e-05	0.76449	0.418459	0.556892	0.249639	0.605792	0.417565	0.408097	0.221293	0.61306	0.0292292	0.634866	0.839103	0.527315	0.641242	0.537538	0.797932	0.496907	0.00253377	0.696809	0.295723	0.418113	0.971041	0.483366	0.683612	0.423801	0.838986	0.520021	0.419353	0.435981	0.896392
hsa-miR-450b-3p	0.00273821	0.659064	0.793566	0.606856	0.00875118	0.625532	0.000755712	0.698803	0.370682	0.578151	0.00766181	0.626845	0.458389	0.405483	0.410978	0.410372	1.70589e-06	0.788298	4.93118e-06	0.784299	0.0345207	0.598982	0.327147	0.387825	0.663506	0.477541	0.76015	0.54923	0.96444	0.520504	0.197766	0.609977	0.728719	0.547568	0.539219	0.556284	0.000244134	0.757092	0.265188	0.447945	0.831773	0.458708	0.347984	0.509989	0.225143	0.422129	0.563687	0.460672	0.0937748
hsa-miR-134	0.76884	0.508307	0.412658	0.530733	0.957901	0.518693	0.76341	0.464317	0.723257	0.514075	0.0425865	0.439688	0.000440183	0.105155	0.30494	0.575532	0.579597	0.531383	0.993756	0.478357	0.192084	0.550416	0.952134	0.47695	0.0165551	0.299054	0.209329	0.435944	0.345134	0.451956	0.249452	0.421507	0.0862171	0.583283	0.154028	0.607744	0.968925	0.500967	0.361665	0.543075	0.898453	0.501566	0.990794	0.446062	0.944486	0.506955	0.0353973	0.427198	0.000219954
hsa-miR-518a-5p	0.479676	0.492276	0.592783	0.504137	0.00276364	0.624924	0.0758671	0.286348	0.415254	0.541899	0.057097	0.355654	0.901019	0.452946	4.99972e-05	0.829521	0.065312	0.558511	0.0386558	0.554842	0.269926	0.433395	0.491107	0.628723	0.107022	0.304374	0.886729	0.461747	0.0954525	0.656658	0.483806	0.630391	0.696159	0.392857	0.112693	0.36195	0.817342	0.389749	0.947982	0.514764	0.00299097	0.662622	0.0142079	0.273116	0.880121	0.560379	0.0016006	0.348321	0.60224
hsa-miR-23a	8.27848e-05	0.28942	0.0526119	0.354965	0.00998997	0.317173	0.91166	0.536126	0.495996	0.430769	0.0123395	0.371311	0.439079	0.383388	0.851371	0.443617	0.0049612	0.238298	1.47597e-06	0.153705	0.974971	0.467854	0.497788	0.433097	0.489765	0.529255	4.84078e-06	0.191037	0.00565631	0.326613	0.199617	0.409718	0.839246	0.44696	4.96352e-05	0.786739	0.104284	0.358478	0.722901	0.551294	0.249795	0.56047	0.0185929	0.718037	0.0121696	0.653635	0.142566	0.571034	0.223812
hsa-miR-26a	7.94061e-07	0.753643	0.153924	0.388889	0.0105291	0.64696	0.0462426	0.678413	0.0251439	0.613502	1.17335e-09	0.762225	0.0190606	0.177987	0.84749	0.560106	0.0330017	0.670213	0.155515	0.582539	0.000717056	0.714847	1.82286e-18	0.911702	0.000818763	0.756797	0.524977	0.450091	0.00634333	0.32035	0.941328	0.476567	0.0160693	0.700608	0.00298095	0.680975	0.426647	0.446486	3.73225e-07	0.162405	0.0405849	0.365166	0.476925	0.420377	0.0653386	0.360274	0.577043	0.530767	0.000269464
hsa-miR-96S	0.28614	0.551588	0.0778136	0.38617	0.138371	0.516565	0.276907	0.487589	0.713108	0.506301	0.832767	0.489147	0.0687485	0.611293	0.00117268	0.721543	0.403409	0.494415	0.00353485	0.640499	0.76819	0.398474	0.00600613	0.64539	0.230106	0.539894	0.377773	0.521729	8.94425e-05	0.712423	0.300112	0.418631	0.668653	0.505015	0.100934	0.548243	0.208294	0.530464	0.0372386	0.340791	0.908368	0.444227	0.955519	0.414098	0.711581	0.442044	0.382891	0.430954	0.312034
hsa-miR-424	0.923604	0.473113	0.827179	0.517258	0.261907	0.521429	0.650848	0.435727	0.758036	0.532324	0.471589	0.532258	0.0169157	0.684534	0.658845	0.449202	0.821982	0.464362	0.381103	0.517058	0.315031	0.543247	0.00237477	0.793972	0.103522	0.332447	0.254713	0.41263	0.182779	0.374914	0.546746	0.45184	0.332658	0.470821	0.541596	0.585849	0.975229	0.483398	0.792209	0.53379	0.310868	0.551859	0.565565	0.455194	0.867073	0.561222	0.54793	0.557501	0.0123432
hsa-miR-375	0.766257	0.521131	0.594678	0.504492	0.0457181	0.291945	0.859821	0.514406	0.537792	0.520949	0.246127	0.466627	0.126572	0.288052	0.605035	0.487766	0.607525	0.507713	0.49421	0.523661	0.164532	0.559898	0.168761	0.397518	0.121343	0.554965	0.142185	0.463332	0.000267307	0.249142	0.0988115	0.362421	0.150638	0.600456	0.817143	0.547254	0.817342	0.497099	0.507855	0.484779	0.0322937	0.262427	0.990794	0.493151	0.842847	0.506533	0.181987	0.449293	0.0878852
hsa-miR-608	0.479676	0.384072	0.00423379	0.182506	0.0475858	0.295441	0.153176	0.316933	0.915082	0.45401	0.254364	0.434926	0.197372	0.290507	0.156716	0.556649	0.0310457	0.573404	0.778599	0.391966	0.480557	0.304348	0.584979	0.480615	1.78214e-05	0.775118	0.57002	0.466727	0.582145	0.480525	0.00420009	0.141317	0.0876373	0.51383	0.0416552	0.545275	0.145079	0.602353	0.00465047	0.237291	0.176373	0.393738	0.150568	0.393265	0.411699	0.574499	0.633096	0.548608	0.291271
hsa-miR-377S	0.337742	0.43005	0.167317	0.449882	0.974648	0.46079	0.742949	0.533466	0.446198	0.465221	0.436077	0.458391	0.438922	0.527823	0.237562	0.372872	0.935882	0.514362	0.349078	0.44314	0.535283	0.498612	0.0129001	0.347045	0.451719	0.535461	0.497739	0.407424	0.119754	0.383665	0.404378	0.434733	0.88531	0.47766	0.906754	0.480455	0.666469	0.485171	0.446002	0.516286	0.465055	0.545597	0.276952	0.607591	0.959132	0.53509	0.746025	0.528005	0.132221
hsa-miR-890	0.882623	0.516686	0.793566	0.499291	0.0221317	0.631003	0.23046	0.38586	0.0227666	0.356137	0.00349884	0.366678	0.27011	0.340426	0.743011	0.506383	0.500099	0.577128	0.485794	0.601798	0.168564	0.527983	0.2	0.38818	5.65088e-05	0.146277	0.209785	0.422816	0.247524	0.567862	0.293024	0.614146	0.040209	0.341033	0.244027	0.425779	0.480458	0.455674	0.730732	0.485236	0.0498644	0.609002	0.161909	0.376712	0.0377969	0.350896	0.00377173	0.357048	0.223812
hsa-miR-628-5p	0.227806	0.564267	0.603937	0.503901	0.0362467	0.611854	0.475001	0.445922	0.00396508	0.663011	0.41967	0.463795	0.551724	0.421031	1.5941e-05	0.808511	0.727244	0.474202	0.172252	0.587858	0.0136687	0.641536	0.998788	0.547636	0.00199339	0.167553	0.681678	0.481779	0.101176	0.583047	0.297825	0.46291	0.590819	0.534954	0.966623	0.49901	0.896598	0.510477	0.342362	0.448858	0.40038	0.557339	0.0809008	0.350171	0.16216	0.610432	0.0349656	0.388146	0.276731
hsa-miR-335	0.697114	0.476465	0.10167	0.578842	0.079541	0.375684	0.00291321	0.749557	0.0328021	0.637807	0.00827949	0.638212	0.0567721	0.702946	0.23908	0.369415	0.330955	0.419149	0.218023	0.384996	0.0168715	0.613784	0.698435	0.520449	0.755208	0.526005	0.724411	0.471141	0.977073	0.502059	0.120546	0.625791	0.435253	0.709422	5.0502e-08	0.850198	0.178167	0.404417	0.0578936	0.59239	0.233502	0.410372	0.000737238	0.758847	0.0382501	0.646575	0.00701243	0.654607	0.026983
hsa-miR-1276	0.500666	0.573739	0.147868	0.42766	0.324377	0.451216	0.655117	0.45922	0.226918	0.438543	0.605594	0.55199	0.950903	0.704173	0.517966	0.433245	0.0654651	0.643351	0.0879873	0.672964	0.272127	0.571924	0.0333934	0.354965	0.735704	0.463652	0.046564	0.661046	0.216876	0.444149	0.238029	0.419206	0.873485	0.503343	0.817293	0.579292	0.119175	0.62363	0.0710436	0.361187	0.181124	0.40274	0.330868	0.376142	0.152467	0.386407	0.828793	0.478182	0.937311
hsa-miR-130bS	1.91796e-05	0.284975	0.00200874	0.272222	0.000338605	0.241641	0.606273	0.5	0.00163056	0.336661	0.000133039	0.353252	0.0946076	0.269231	0.778304	0.453989	0.048054	0.296543	0.102126	0.354365	0.00899583	0.214154	0.00813605	0.145863	0.889215	0.458038	0.0319418	0.299004	0.0164514	0.363761	0.00331365	0.210322	0.662451	0.477052	0.261106	0.459921	0.85241	0.513217	0.32963	0.466058	0.869819	0.463405	7.19297e-06	0.731164	0.160224	0.567018	0.125095	0.580369	0.535806
hsa-miR-887	0.0182771	0.610536	0.262521	0.574232	9.30997e-05	0.730851	0.451757	0.519504	0.0776025	0.616939	0.761725	0.524923	0.213718	0.310966	0.472855	0.607713	0.0309638	0.639362	0.000322312	0.710382	0.259887	0.364477	0.0200466	0.624468	0.0571022	0.289598	0.487115	0.638977	0.43958	0.591712	0.976019	0.52257	0.7054	0.524772	0.519902	0.510391	0.67525	0.488556	0.583868	0.468798	0.0607282	0.621722	0.218972	0.405251	0.887422	0.506217	0.0518899	0.431894	0.0074262
hsa-miR-563	0.243501	0.437628	0.019862	0.293262	0.0265394	0.320669	0.718319	0.542775	0.150033	0.420867	0.93772	0.539336	0.604071	0.477905	0.588614	0.528723	0.425396	0.593617	0.844745	0.527146	0.178418	0.369103	0.0198656	0.336643	0.0357462	0.49409	0.37393	0.520032	0.355956	0.458734	0.0598545	0.36544	0.885221	0.52234	0.0722977	0.388422	0.917602	0.515957	0.0578936	0.347336	0.259461	0.377886	0.243214	0.606164	0.818094	0.483246	0.3301	0.59219	0.880783
hsa-miR-1911	0.0189863	0.380647	0.086615	0.387589	0.484411	0.444833	0.91166	0.475177	0.0154964	0.320213	0.0802532	0.442648	0.891348	0.524141	0.352634	0.623138	0.00897282	0.244681	5.38206e-05	0.196625	0.105321	0.340426	0.0571751	0.35721	0.121271	0.591608	0.635259	0.509846	0.793214	0.571809	0.567516	0.478292	0.339012	0.45304	0.198849	0.264226	0.0587275	0.373469	0.933837	0.506088	0.231788	0.565753	0.0287726	0.606735	0.236553	0.431718	0.47406	0.554795	0.163761
hsa-miR-130b	0.000334133	0.6536	7.38381e-05	0.794326	8.62129e-12	0.883131	0.165559	0.612589	0.233212	0.545663	0.853903	0.491507	0.00778518	0.690671	0.914957	0.475798	0.00763939	0.652394	0.735943	0.481475	1.9915e-12	0.902868	0.852261	0.480378	0.0154819	0.20065	0.267308	0.569262	0.506936	0.515528	0.000393822	0.761213	0.618189	0.453191	0.504525	0.554305	0.836872	0.490168	0.143945	0.670928	1.02711e-05	0.783953	0.367254	0.456336	0.0383632	0.37313	5.60186e-05	0.324127	0.879807
hsa-miR-644	0.0284934	0.56842	0.363166	0.605201	0.00414683	0.635562	0.0223248	0.604832	0.0440925	0.596563	0.471956	0.510209	0.075618	0.185761	0.116038	0.3	0.895495	0.478989	0.97165	0.468635	4.83557e-06	0.709066	0.0645154	0.566312	0.00290005	0.605496	0.33421	0.460729	0.0802874	0.362646	0.977424	0.506182	0.0276353	0.6269	0.000661617	0.67479	0.0243966	0.578175	0.756172	0.569254	0.37446	0.583366	0.520447	0.543094	0.967351	0.531191	0.0557409	0.444211	0.026983
hsa-miR-648	0.418251	0.562883	0.715861	0.578251	0.0930483	0.630699	0.231613	0.399823	0.995055	0.527741	0.035966	0.445093	0.0605904	0.261047	0.146398	0.692021	0.565021	0.657713	0.449712	0.596845	0.0269109	0.664431	0.802736	0.560757	0.211254	0.378251	0.606485	0.562245	0.883514	0.529513	0.298852	0.475992	0.450649	0.43769	0.789077	0.493444	0.827496	0.530948	0.5018	0.496499	0.453674	0.550685	0.0572524	0.350742	0.655731	0.479557	0.0138093	0.393338	0.0239447
hsa-miR-18aS	0.00159757	0.322428	0.167317	0.603191	6.34673e-09	0.13541	0.696949	0.525931	0.0727535	0.385761	0.539145	0.470187	0.749163	0.421849	0.142605	0.326862	0.143899	0.344947	0.0116939	0.295121	0.00130744	0.202821	4.45442e-05	0.288298	0.138596	0.356974	0.613113	0.440358	0.278174	0.528998	0.120382	0.628522	0.971565	0.493921	5.69049e-05	0.748268	0.0159383	0.610735	5.33968e-05	0.770928	0.00157374	0.283953	0.0110898	0.677511	0.698914	0.580295	0.0110709	0.637704	0.1077
hsa-miR-566	0.000403875	0.65768	1.65328e-05	0.72695	4.84184e-07	0.782675	0.083531	0.340869	0.000421054	0.687561	0.123151	0.584763	0.00116056	0.821195	0.371486	0.598404	0.000481088	0.79016	1.01678e-05	0.803191	0.00349758	0.672988	0.0164703	0.6526	0.188921	0.370272	0.000114665	0.713219	0.000808251	0.696551	0.000581159	0.7546	0.234526	0.595137	0.597414	0.45052	0.1444	0.568988	0.180885	0.590868	0.0712854	0.615656	0.00217345	0.212329	0.880121	0.52666	0.104466	0.448906	0.0840262
hsa-miR-9S	4.19044e-05	0.72253	0.540945	0.548227	0.000207247	0.693617	0.962056	0.485372	7.24027e-05	0.693453	0.147807	0.57228	2.78706e-09	0.85761	0.896239	0.505851	0.000240844	0.757181	1.48787e-06	0.768342	0.00021268	0.692414	0.0354575	0.648582	2.25875e-07	0.855201	0.0917107	0.665912	0.876238	0.488933	0.693135	0.594882	0.0544713	0.622796	0.920668	0.598837	0.0787634	0.585429	0.0223723	0.325571	0.802554	0.44227	0.0202906	0.300799	0.771475	0.434141	0.00348899	0.330977	0.0247141
hsa-miR-20bS	0.792546	0.516468	0.370386	0.636407	0.0791561	0.618085	0.22507	0.398493	0.914242	0.522422	0.39831	0.556108	0.0669309	0.716858	0.907221	0.480053	0.915047	0.480585	0.0024931	0.715517	0.925663	0.506707	0.112047	0.604965	0.00297613	0.754433	0.927127	0.591105	0.96444	0.561942	0.214655	0.579643	0.604616	0.539818	0.114326	0.401658	0.212956	0.618311	0.503603	0.603805	0.207939	0.592564	0.159228	0.399258	0.822667	0.501897	0.720308	0.541206	0.0835651
hsa-miR-765	0.0165953	0.375036	0.11737	0.42104	0.00460946	0.304255	0.280673	0.409131	0.0010794	0.308511	0.517784	0.483485	0.882596	0.449264	0.947623	0.47766	0.287924	0.399468	0.0154195	0.334189	0.0606325	0.327475	0.329845	0.46253	3.73054e-08	0.798759	0.801352	0.498416	0.78973	0.508065	0.567516	0.438327	0.959423	0.472492	0.702004	0.464003	0.426214	0.416344	0.623099	0.540639	0.593534	0.430724	0.755722	0.541096	0.290986	0.439621	0.103461	0.610418	0.185184
hsa-miR-1299	0.00524375	0.629918	0.560269	0.494917	0.748746	0.52538	0.742772	0.510638	0.365032	0.570376	0.21467	0.605139	0.0425087	0.248363	0.597222	0.394681	0.0205519	0.633245	0.0686885	0.605099	0.227097	0.568455	0.794327	0.495035	0.64577	0.395686	0.436966	0.448506	0.0832776	0.355353	0.810154	0.48663	0.303824	0.65	0.000145737	0.755195	0.100086	0.664088	0.0751627	0.372451	0.204041	0.366732	0.123652	0.382705	0.289651	0.439726	0.251478	0.48133	0.00498405
hsa-miR-125a-3p	0.00157371	0.346619	0.0612795	0.367612	0.484291	0.482979	0.516689	0.45789	3.07016e-05	0.292635	2.88094e-06	0.31383	0.99752	0.514321	0.340148	0.393617	0.00288398	0.221809	2.67547e-06	0.137381	0.138152	0.57308	0.0717642	0.43487	4.39676e-07	0.758865	0.00349327	0.303644	0.0281816	0.365906	0.274437	0.469954	0.0489616	0.334498	0.00968758	0.290203	0.0102681	0.285783	0.978056	0.52207	0.105294	0.624462	0.487911	0.613014	0.497726	0.434247	0.944419	0.470449	0.0840262
hsa-miR-662	0.199904	0.413218	0.151227	0.415721	0.000951607	0.272644	0.375435	0.585328	0.0440925	0.382733	0.22879	0.451613	0.00458201	0.772913	0.884508	0.491755	0.1409	0.364096	0.114049	0.366838	0.00216782	0.238668	0.0848599	0.368794	0.0977036	0.343085	0.458503	0.569488	0.775981	0.508493	0.40698	0.464491	0.552674	0.472948	0.187819	0.407719	0.0245425	0.321083	0.352522	0.488889	0.0434028	0.333464	0.0622509	0.692637	0.430821	0.450158	0.944419	0.523752	0.000317049
hsa-miR-1245	0.878392	0.523754	0.969422	0.623522	0.00287215	0.662462	0.371498	0.39273	0.000480922	0.713584	0.0655686	0.389713	0.303513	0.581833	0.323033	0.569415	0.934161	0.468085	0.507479	0.466434	0.206917	0.560361	0.276001	0.420804	5.38719e-05	0.157801	0.559117	0.550136	0.000291157	0.714739	0.795616	0.556642	0.411158	0.591337	0.0731288	0.37333	0.355436	0.419407	0.930803	0.60411	0.0126098	0.630528	0.284132	0.376427	0.00564943	0.683772	0.0696774	0.382291	0.363114
hsa-miR-378	0.905784	0.473696	0.0612795	0.699173	0.00866665	0.280699	9.73163e-06	0.77305	0.450283	0.45982	0.205697	0.577986	0.101556	0.640753	0.377997	0.381117	0.357219	0.405319	0.00339473	0.293654	0.0229805	0.335569	0.25971	0.429905	0.134591	0.608747	0.929956	0.514033	0.967597	0.497941	1.7667e-08	0.79471	0.921025	0.525988	0.00217732	0.716477	0.453362	0.443262	0.0385786	0.750837	0.0142267	0.271429	6.07778e-07	0.835902	0.582254	0.47197	0.159557	0.619421	0.0664309
hsa-miR-501-3p	0.0924633	0.57884	0.137767	0.710757	7.57938e-06	0.756839	0.0570304	0.309176	0.0533661	0.386252	0.00795349	0.424717	0.470282	0.407938	0.410978	0.377926	0.031198	0.615957	0.00316503	0.677183	3.74945e-05	0.76087	0.878569	0.480378	0.0259901	0.228723	0.0581567	0.586238	0.393988	0.651682	0.769139	0.576912	0.0565106	0.340274	0.841605	0.54144	0.716732	0.442618	0.509852	0.677473	0.00200145	0.702935	0.00426822	0.24258	0.0108695	0.316017	0.000252131	0.36097	0.243566
hsa-miR-548c-3p	0.00529401	0.679612	0.561321	0.548582	0.860981	0.504255	0.000212593	0.731605	0.00123189	0.716039	0.00105129	0.656529	0.0121027	0.722586	0.903677	0.490957	0.00634829	0.718883	0.0309829	0.723588	0.709442	0.511563	0.0448184	0.399527	0.0515368	0.612589	0.98207	0.549004	0.0366815	0.637783	0.744532	0.568143	0.119165	0.650152	0.0252769	0.652152	0.145933	0.624436	0.170377	0.380061	0.0583974	0.375147	0.273828	0.502854	0.700984	0.562065	0.915947	0.461666	0.512643
hsa-let-7c	0.557963	0.508817	0.132808	0.617612	0.00593524	0.305167	0.0491081	0.664007	0.71731	0.465303	0.00039703	0.694792	0.901019	0.49509	0.318352	0.389096	0.13576	0.358245	0.0155404	0.325018	7.55289e-08	0.0333025	0.105433	0.62435	0.344956	0.624409	0.37783	0.56632	0.843891	0.500686	0.406187	0.583525	0.953589	0.503647	0.0309538	0.668357	0.0358528	0.612025	0.284647	0.614916	0.00396249	0.283757	0.0827973	0.655822	0.419893	0.434352	0.00323787	0.707689	0.885946
hsa-miR-888S	0.0293896	0.61775	0.41439	0.454965	0.177833	0.53921	0.36155	0.368573	0.0707216	0.588871	0.393159	0.52621	0.0845162	0.271277	0.467084	0.540957	0.356436	0.557447	8.54297e-05	0.733676	0.011059	0.609158	0.13136	0.4	0.132458	0.333038	0.455943	0.45258	0.514615	0.464224	0.652002	0.434876	0.597232	0.52538	0.23049	0.586343	0.0665471	0.625725	0.0658993	0.345662	0.580143	0.419569	0.00477477	0.245719	0.887262	0.476818	0.0443918	0.423774	0.00698459
hsa-miR-140-5p	0.0688825	0.399665	0.210715	0.471158	0.980471	0.497872	0.590151	0.429521	0.464277	0.446236	0.371315	0.454659	0.000875929	0.103519	0.132493	0.548936	0.152259	0.35133	0.139156	0.392883	0.0159814	0.289547	0.00603442	0.294208	0.199733	0.335106	0.0311966	0.362381	0.015214	0.382979	0.129264	0.38686	0.576661	0.535106	0.443582	0.442355	0.0664398	0.354288	0.852168	0.558143	0.150893	0.593346	0.51376	0.53653	0.430821	0.540464	0.344052	0.557391	0.00235281
hsa-miR-129-5p	0.314469	0.450306	0.0180577	0.331087	0.00277144	0.300912	0.541563	0.512855	0.0686091	0.41162	0.637978	0.552591	0.292755	0.320786	0.903677	0.553723	0.124563	0.596277	0.428043	0.539618	0.0676631	0.3395	0.000170466	0.253073	0.738268	0.506206	0.856178	0.507696	0.135932	0.448181	0.0332635	0.298879	0.633723	0.566261	0.114326	0.556037	0.0025006	0.705996	0.0714215	0.374734	0.0468335	0.348532	0.140725	0.5625	0.448566	0.461538	0.175138	0.596774	0.41637
hsa-miR-125b-1S	0.0402197	0.399082	0.330676	0.430496	0.407779	0.425532	0.864619	0.546099	0.982827	0.47365	0.0265095	0.418111	0.140063	0.275777	0.30494	0.544681	0.987346	0.530851	0.0851018	0.386831	0.00125897	0.6679	0.0322734	0.329314	0.00555016	0.630024	0.0627491	0.408895	0.173095	0.452471	0.678991	0.474411	0.629368	0.460486	0.838891	0.490475	0.14893	0.512573	0.938066	0.531811	0.308551	0.52407	0.136163	0.646689	0.10338	0.577555	0.963695	0.519885	0.368606
hsa-miR-1915S	0.924847	0.502623	0.543187	0.55721	0.905181	0.512158	0.965789	0.482048	0.884428	0.515221	0.0992805	0.603294	0.0380556	0.236498	0.95853	0.486702	0.00763939	0.620479	0.143284	0.62876	0.770484	0.528677	0.00285781	0.256856	0.90784	0.440898	0.98207	0.5567	0.720066	0.539293	0.886213	0.552041	0.651238	0.506839	0.786618	0.561108	0.263954	0.612347	0.515693	0.553425	0.868009	0.505479	0.986003	0.480023	0.944059	0.514542	0.125331	0.592079	0.0341403
hsa-miR-338-3p	0.741408	0.476465	0.608629	0.617139	0.895827	0.482067	0.111417	0.352615	0.0556091	0.653764	0.75749	0.495968	0.898201	0.493044	0.017949	0.694149	0.35044	0.573404	0.987691	0.510455	0.0828165	0.36309	0.00371739	0.7	0.14677	0.367612	0.155982	0.404482	0.716076	0.465254	0.099348	0.697384	0.959423	0.491945	0.841605	0.540698	0.764496	0.553353	0.51301	0.63516	0.880242	0.513307	0.168306	0.368151	0.0627027	0.67471	0.967583	0.516958	0.712456
hsa-miR-664S	0.0493222	0.613888	0.837807	0.517021	0.831666	0.520517	0.110189	0.632314	0.591188	0.535925	0.233251	0.447581	0.136009	0.654664	0.849329	0.510372	0.111664	0.648404	0.386962	0.422047	0.374959	0.571693	0.0307427	0.627069	0.532285	0.445035	0.610793	0.560208	0.438509	0.559969	0.804486	0.557792	0.962692	0.514742	0.897987	0.55282	0.733646	0.464378	0.176552	0.410046	0.268961	0.407241	0.85598	0.502283	0.377319	0.421496	0.00222192	0.34357	0.644963
hsa-miR-1282	0.0688825	0.491183	0.795671	0.456738	0.235005	0.435106	0.00701462	0.585106	0.31231	0.469722	0.0165	0.568505	0.0125917	0.515548	0.017639	0.146543	0.322124	0.465691	0.00607667	0.571167	0.004849	0.56753	0.329845	0.402246	0.000616734	0.680851	0.100774	0.538818	0.0587578	0.352351	0.621363	0.480736	0.80536	0.559878	0.0941059	0.532905	0.00551013	0.60864	0.0727103	0.457991	0.376763	0.423483	0.00692094	0.624429	0.440647	0.475975	0.258625	0.591471	0.0812746
hsa-miR-298	0.689271	0.51603	0.833721	0.4474	0.40663	0.482827	0.0571485	0.288564	0.048346	0.558838	0.552851	0.449725	0.782564	0.493453	0.0150123	0.65266	0.0162921	0.648404	0.00161841	0.666361	0.520403	0.336263	0.0435085	0.626478	0.359542	0.378251	0.168653	0.534744	0.0482941	0.642673	0.711046	0.549454	0.585867	0.472492	0.194332	0.53142	0.850462	0.420858	0.593085	0.428615	0.796382	0.465558	0.016046	0.24258	0.252959	0.54373	0.3301	0.428082	0.980052
hsa-miR-31	0.761152	0.532061	0.211542	0.437352	0.860981	0.468541	0.230055	0.416667	0.196537	0.597709	0.883918	0.497555	0.0453659	0.716858	0.00122933	0.764362	0.35044	0.583511	0.00055385	0.717902	0.139747	0.391536	0.000618709	0.732506	0.0159535	0.26182	0.0887865	0.602535	0.001659	0.695264	0.156572	0.413887	0.881223	0.485866	0.574116	0.481445	0.894942	0.492102	0.346882	0.421005	0.883886	0.421135	0.476676	0.378995	0.285974	0.570074	0.710521	0.468902	0.0411411
hsa-miR-602	0.684157	0.441999	0.45313	0.585343	0.149333	0.574316	0.0253969	0.283688	0.178571	0.431097	0.0686261	0.435527	0.512832	0.567103	0.757531	0.444947	0.155781	0.599734	0.114049	0.590242	0.795967	0.518733	0.140628	0.589007	0.0449375	0.302305	0.356766	0.565867	0.869252	0.574468	0.678991	0.49425	0.0512443	0.304711	0.0481602	0.32286	0.400065	0.419246	0.284324	0.618874	0.0619726	0.624266	0.0247032	0.324201	0.315029	0.47334	0.194413	0.469786	0.352352
hsa-miR-507	0.209421	0.442218	0.0672179	0.371986	0.0179588	0.346201	0.825811	0.470745	0.0288683	0.384124	0.270592	0.478037	0.787479	0.510638	0.350661	0.411436	0.00361568	0.218351	0.00705617	0.347579	0.159919	0.356152	0.0177283	0.335697	0.526985	0.562943	0.297249	0.459484	0.0224164	0.399279	0.0724295	0.362565	0.211008	0.426292	0.136345	0.425408	0.8508	0.469697	0.347492	0.430289	0.244456	0.409589	0.222622	0.546804	0.40461	0.438988	0.814355	0.540433	0.266655
hsa-miR-643	0.462849	0.427426	0.375355	0.420567	0.0087363	0.300456	0.699288	0.47695	0.459414	0.427005	0.778362	0.476278	0.118747	0.626841	0.29068	0.384043	0.747807	0.463564	0.310587	0.396368	0.0272573	0.296253	0.121297	0.41513	0.109813	0.589539	0.100668	0.5799	0.667182	0.456503	0.204045	0.327343	0.123344	0.358815	0.615484	0.45621	0.970317	0.46325	0.509319	0.494977	0.0565549	0.35636	0.230614	0.578482	0.944486	0.495258	0.647891	0.551701	0.0284266
hsa-miR-122	0.0460422	0.58292	0.0905857	0.380851	0.22281	0.57462	0.455904	0.470523	0.510274	0.545908	0.678674	0.54577	0.213681	0.312193	0.0736686	0.312234	0.658935	0.465426	0.252233	0.428283	0.00381706	0.655643	0.603197	0.539125	5.72314e-05	0.641844	0.642641	0.570394	0.48583	0.479753	0.629976	0.44954	0.00975178	0.621733	0.0052671	0.627907	0.00926331	0.63717	0.00257901	0.268189	0.716416	0.480822	0.109734	0.379281	0.436569	0.465121	0.16621	0.473431	0.0660566
hsa-miR-548f	0.0445867	0.617458	0.0414735	0.618322	0.00651146	0.656231	0.399135	0.522163	0.354877	0.591899	0.0396446	0.60115	0.250123	0.35802	0.830947	0.460106	0.553996	0.438564	0.182479	0.602898	0.104778	0.656799	0.114593	0.359929	0.0106753	0.265071	0.194115	0.582843	0.136744	0.576184	0.573062	0.559948	0.887391	0.498176	0.0742805	0.60329	0.159008	0.579304	0.884546	0.476104	0.535671	0.523288	0.419543	0.383847	0.739303	0.485774	0.839289	0.493924	0.0754121
hsa-miR-485-5p	0.126557	0.574978	0.229985	0.607565	7.49896e-05	0.695593	0.0420634	0.320035	0.0435619	0.612848	0.516346	0.522778	0.266523	0.355974	0.384919	0.405585	8.41404e-05	0.759309	7.08007e-08	0.79347	0.000250784	0.701434	0.585217	0.504965	0.038873	0.31383	0.300746	0.454052	0.0700712	0.377059	0.752404	0.506757	0.921061	0.480243	0.744649	0.516452	0.00176965	0.683591	0.921628	0.53516	0.0282289	0.608611	0.000927095	0.243721	0.70333	0.538356	0.394546	0.451337	0.086833
hsa-miR-16-1S	0.252546	0.444404	0.108355	0.394444	0.00170904	0.290881	0.131789	0.380984	0.974211	0.502455	0.894602	0.518789	0.625538	0.477905	0.47023	0.599468	0.639076	0.55	0.591015	0.555576	0.0290556	0.325162	0.94807	0.504374	0.0645599	0.64273	0.817549	0.478497	0.793214	0.514327	0.131871	0.379385	0.320998	0.404559	0.322311	0.454231	0.837047	0.510155	0.440235	0.450381	0.070086	0.3591	0.480938	0.448059	0.448366	0.556691	0.373164	0.56772	0.814462
hsa-miR-32S	0.108023	0.469834	0.024592	0.23156	0.00154558	0.296809	0.0578486	0.305186	0.195319	0.553273	0.00303299	0.664593	0.326093	0.371113	0.346455	0.577926	0.21027	0.638032	0.00326725	0.636831	0.3973	0.591582	0.03931	0.336288	0.0669759	0.627069	0.828386	0.495134	0.947914	0.497684	0.0183479	0.303048	0.000966729	0.702888	0.00912762	0.68382	0.283229	0.61815	0.038552	0.28067	0.0611724	0.341879	0.204859	0.351884	0.897414	0.563646	0.000937922	0.667311	0.879554
hsa-miR-96	0.0813277	0.613378	0.544733	0.466076	0.0232015	0.336018	0.720122	0.49734	0.0128812	0.648609	0.118096	0.687886	0.0121027	0.180442	0.569143	0.576064	0.139672	0.608777	0.000915111	0.712583	2.03126e-06	0.174376	3.52266e-08	0.780142	0.459322	0.536643	0.441998	0.511317	0.0262408	0.376201	0.147053	0.41475	0.00350737	0.69848	1.22081e-05	0.759649	0.00349302	0.700193	0.0740258	0.351294	0.000580947	0.230724	0.148452	0.387272	0.626536	0.548472	0.947804	0.594786	0.00175826
hsa-miR-584	0.825898	0.47406	6.4584e-05	0.710165	0.0229807	0.324924	0.00417754	0.681959	0.983634	0.487316	0.00303147	0.646534	0.807482	0.452128	0.033932	0.275798	0.353306	0.397872	0.0811261	0.350514	0.0817613	0.34667	0.0234982	0.391962	0.728019	0.45922	0.147651	0.570394	0.84014	0.459677	0.000201479	0.719379	0.380268	0.562462	0.00303433	0.693469	0.0159383	0.611863	5.51604e-06	0.775647	0.0150161	0.317221	0.00218647	0.729452	0.914215	0.505585	0.00348899	0.693438	0.726842
hsa-miR-545S	0.944508	0.529073	0.230804	0.460757	0.907696	0.554711	0.251314	0.552527	0.0224535	0.671849	0.706034	0.582747	0.74057	0.503682	0.000258891	0.730053	0.00828026	0.72633	0.0486669	0.687454	0.74368	0.547641	0.128561	0.374823	0.492908	0.512116	0.12164	0.423155	0.0166227	0.662835	0.262335	0.495687	0.142832	0.662462	0.760865	0.516576	0.104194	0.638781	0.245799	0.432116	0.960643	0.522896	0.258542	0.512272	0.0831028	0.630769	0.735689	0.548166	0.756859
hsa-miR-33a	0.000538012	0.691562	0.186174	0.666076	0.000582131	0.703343	0.407742	0.436613	5.42585e-06	0.753437	0.164253	0.590897	0.163245	0.66653	0.0382226	0.683777	0.000102791	0.78883	9.28256e-08	0.791086	0.247029	0.585569	3.9796e-05	0.749291	0.251583	0.429669	0.0730602	0.624264	0.000115442	0.724005	0.787085	0.593013	0.0836613	0.629331	0.902275	0.539832	0.021766	0.6657	0.618915	0.476865	0.990327	0.47319	0.000719956	0.236587	0.419893	0.563857	0.0221771	0.367543	0.709038
hsa-miR-106b	0.0220981	0.606237	0.0115546	0.64078	0.0326722	0.618541	0.000228663	0.766622	0.0399698	0.593453	8.71523e-08	0.735673	1.63777e-05	0.817921	0.0139404	0.736436	0.00345261	0.706117	8.03578e-06	0.71515	0.837853	0.437789	1.53531e-09	0.826478	0.990779	0.527778	0.145036	0.612042	0.156999	0.579358	0.339848	0.576337	0.005483	0.67234	0.00326163	0.663162	0.349271	0.565925	0.583346	0.534094	0.936907	0.501566	0.00806058	0.693493	0.987143	0.495258	0.00539424	0.644112	0.00287926
hsa-miR-638	0.101291	0.418173	0.677882	0.568085	0.216246	0.391793	0.114391	0.365027	0.0557482	0.382242	0.00573674	0.385381	0.19736	0.335516	0.68535	0.500266	0.24536	0.382713	0.108319	0.362619	0.164532	0.376503	0.289008	0.468558	0.257932	0.397163	0.506183	0.459937	0.462416	0.528912	0.393448	0.604083	0.386907	0.448024	0.00638922	0.296759	0.373476	0.433269	0.8785	0.636986	0.805974	0.481605	0.413979	0.435502	0.712228	0.4549	0.372711	0.460285	0.551558
hsa-miR-135b	0.00163406	0.372268	0.00470425	0.3013	0.000361741	0.251368	0.000305771	0.659131	0.0689796	0.392717	0.223414	0.452857	0.0300343	0.566694	0.403046	0.399202	0.0776533	0.302394	0.00179221	0.226706	0.569183	0.401018	0.014417	0.298936	8.12884e-05	0.68617	0.0887698	0.379357	0.00634333	0.331074	0.100418	0.354083	0.629281	0.475684	0.0218213	0.319767	0.153609	0.363153	0.811051	0.450076	0.406396	0.412916	5.77503e-07	0.753425	0.447751	0.532034	0.0221771	0.588157	8.39871e-06
hsa-miR-20b	2.18477e-10	0.802973	0.940368	0.520804	3.12582e-05	0.735258	0.096781	0.644504	4.7464e-13	0.83748	4.10666e-19	0.890185	0.2389	0.599836	0.487175	0.624202	6.06845e-12	0.890691	1.80122e-20	0.934519	0.00012533	0.739593	8.20003e-25	0.958511	0.086544	0.679669	8.78671e-05	0.731666	0.197682	0.58605	0.760554	0.48433	2.78436e-06	0.869453	0.0311361	0.671079	1.19099e-10	0.843972	3.17328e-05	0.212329	0.321133	0.439726	0.073234	0.331336	0.279465	0.586617	0.000271922	0.724702	0.0358732
hsa-miR-215	0.0036249	0.305596	0.285783	0.55331	0.00219604	0.252432	0.112808	0.648936	0.438317	0.555237	0.539145	0.489919	0.603183	0.513502	0.005182	0.209574	0.0693256	0.300798	0.0661443	0.325385	0.156485	0.538622	0.383661	0.445272	0.175877	0.547872	0.0324596	0.320733	0.340403	0.420728	0.883156	0.515957	0.696159	0.472948	4.73176e-07	0.83622	0.78303	0.449387	0.000342971	0.725571	0.634284	0.467319	0.000395996	0.8125	0.00341902	0.727503	0.0417548	0.616328	0.00789856
hsa-miR-335S	0.721065	0.520111	0.126472	0.390426	0.950189	0.448176	1.24355e-05	0.727837	0.178169	0.404583	0.00347087	0.619638	0.564048	0.427987	0.740998	0.452926	0.30711	0.489096	0.168257	0.528797	0.0877787	0.575393	0.00360968	0.311584	0.257583	0.52039	0.149483	0.57775	0.0253965	0.361702	0.647362	0.511213	0.662451	0.548784	0.556171	0.513978	0.156301	0.556093	0.0740346	0.368645	0.728048	0.422505	0.000163937	0.712329	0.152807	0.380295	0.0376656	0.601248	0.510802
hsa-miR-212	0.689271	0.479598	0.161713	0.711111	0.750181	0.50076	0.767781	0.472739	0.488767	0.450409	0.18912	0.478423	0.000875929	0.137889	0.0201146	0.633511	0.23757	0.399202	0.865487	0.457997	3.64781e-08	0.828631	0.907857	0.478251	0.00421972	0.263593	0.0297939	0.331824	0.408227	0.548902	0.941328	0.629241	0.820912	0.463526	0.828484	0.492578	0.292412	0.555126	0.104504	0.713699	0.528732	0.52544	0.472667	0.506564	0.867073	0.472076	0.392954	0.499613	0.000969658
hsa-miR-10aS	0.895996	0.492203	0.520234	0.468676	0.741192	0.540426	0.0828258	0.565381	0.747443	0.537971	0.0539931	0.409746	0.732628	0.47054	0.346455	0.577926	0.698216	0.453457	0.157048	0.394351	0.302182	0.407956	0.18022	0.417021	1.52172e-05	0.743794	0.890578	0.47861	0.472033	0.545642	0.154619	0.374784	0.211008	0.390274	0.0209104	0.333993	0.154152	0.384752	0.589248	0.466362	0.691714	0.541879	0.0622509	0.579338	0.754331	0.542571	0.149079	0.408418	0.770406
hsa-miR-424S	0.886356	0.479671	0.384159	0.528014	3.33303e-05	0.244225	1.41115e-05	0.730053	0.320805	0.417921	0.969149	0.518832	0.0377314	0.669394	0.403046	0.396543	0.715196	0.437234	0.0840195	0.367572	0.729217	0.493987	0.256864	0.588534	0.159178	0.604314	0.437444	0.554436	0.271656	0.432653	0.716355	0.564836	0.218995	0.587082	0.00950931	0.662048	0.299098	0.560123	0.424687	0.549772	0.000304029	0.255969	1.09058e-05	0.758276	0.504173	0.430558	0.881516	0.542035	0.0251198
hsa-miR-1910	0.156034	0.573885	0.324568	0.686052	0.214388	0.58997	0.83042	0.559397	0.0541699	0.352209	0.737655	0.513255	0.826051	0.444354	0.0344335	0.246277	0.366441	0.564628	0.993756	0.51394	0.0818106	0.654024	0.144019	0.554019	0.223032	0.549941	0.439064	0.584993	0.693444	0.535518	0.289498	0.562105	0.629281	0.398936	0.556171	0.482682	0.266194	0.577531	0.845793	0.631659	0.966254	0.51683	0.525807	0.462043	0.00182369	0.293783	0.182428	0.433219	0.340212
hsa-miR-620	0.743516	0.520985	0.337283	0.47565	0.568578	0.517173	0.230574	0.400709	0.105471	0.413421	0.0381446	0.436599	0.000103225	0.727905	0.365346	0.422074	0.150583	0.35	0.265089	0.466067	1.01788e-07	0.74445	0.0359399	0.320095	0.493308	0.432624	0.0428886	0.39158	0.403871	0.484386	0.354637	0.460466	0.0836613	0.366717	0.0235819	0.377536	0.487696	0.485654	0.502679	0.458143	0.440127	0.491389	0.325019	0.388984	0.350673	0.404847	0.209644	0.421454	0.000319725
hsa-miR-136	0.227268	0.635092	0.892506	0.633688	0.634264	0.564742	0.77647	0.512411	0.146111	0.613093	0.00939584	0.636453	0.517988	0.434124	0.552645	0.568883	0.896771	0.535372	0.466075	0.619956	0.19718	0.385523	0.00491071	0.317967	0.0249963	0.279255	0.0398712	0.645201	0.452661	0.496826	0.613239	0.532634	0.988352	0.546809	0.381747	0.587952	0.021766	0.67118	0.725236	0.51446	0.676291	0.461644	0.530816	0.387842	0.929983	0.483772	0.563687	0.503701	0.232493
hsa-miR-17	3.68453e-12	0.833139	0.950641	0.47104	0.000172106	0.69848	0.0914524	0.608378	1.02164e-06	0.745663	5.60953e-17	0.873027	0.0109828	0.672668	0.291689	0.412766	7.64157e-10	0.872606	5.39101e-17	0.908291	0.0298266	0.578862	5.85471e-25	0.965721	0.00050308	0.77896	9.80177e-05	0.731666	0.634846	0.525566	0.906513	0.466504	8.72941e-09	0.841033	0.128351	0.596363	3.95731e-07	0.792876	5.58302e-10	0.10411	0.0141137	0.32955	0.00426822	0.24629	0.163263	0.406006	0.0345183	0.637981	0.0251493
hsa-miR-619	0.0169449	0.37715	0.0200704	0.334279	0.0171518	0.337082	0.0281714	0.335993	0.974912	0.503437	0.00572237	0.378003	0.482497	0.560966	0.0277947	0.703191	0.490105	0.444947	0.0876458	0.387381	2.37491e-07	0.166512	0.0928745	0.400118	0.0540956	0.326832	0.775505	0.500679	0.596312	0.583905	0.0359904	0.345745	0.392176	0.457751	0.0387777	0.349085	0.157795	0.400548	0.243269	0.440639	0.639208	0.455773	0.803649	0.468322	0.0860266	0.632771	0.945373	0.500497	0.0252721
hsa-miR-519e	0.108334	0.429321	0.294848	0.481678	0.748746	0.508055	0.971211	0.478723	0.00942852	0.390671	0.00561143	0.397478	0.720499	0.484452	0.138269	0.375266	0.0777265	0.37766	0.0633304	0.341159	0.836055	0.511332	0.0187998	0.305792	0.871462	0.461879	0.154983	0.429153	0.0654134	0.41292	0.272469	0.408568	0.0882206	0.342401	0.0164761	0.297254	0.471334	0.402482	0.794927	0.546423	0.375375	0.572603	0.153121	0.554795	0.233044	0.452371	0.546835	0.466692	0.811665
hsa-miR-181c	0.00163406	0.617386	1.21896e-07	0.787234	0.705701	0.426444	0.000466419	0.799645	0.0747667	0.593208	0.00250919	0.634437	0.0121027	0.698854	0.860062	0.448936	0.0368343	0.630319	0.883635	0.455979	0.141236	0.535153	0.144958	0.435343	0.344956	0.562648	0.420349	0.554097	0.836791	0.490992	1.05844e-06	0.765095	0.311533	0.58541	5.57568e-06	0.787729	0.00629388	0.65764	0.000966318	0.713699	0.0026876	0.281409	0.0662033	0.729167	0.551368	0.479874	0.942433	0.526072	0.418832
hsa-miR-939	6.70046e-05	0.283955	0.176604	0.35591	0.0113386	0.323708	0.220423	0.371454	0.000163904	0.282651	0.00108698	0.361445	0.643371	0.441899	0.652979	0.521809	0.00224449	0.221809	0.00266358	0.27146	0.020966	0.222248	0.0992807	0.386761	0.0443988	0.654846	0.204149	0.40335	0.928457	0.49734	0.232221	0.391461	0.487436	0.405167	0.295355	0.414151	0.85241	0.485977	0.60844	0.566058	0.542215	0.541487	0.736431	0.605879	0.989881	0.494731	0.269318	0.568438	0.178644
hsa-miR-1305	0.0240305	0.596255	0.63478	0.462293	0.734041	0.446505	0.435932	0.497119	0.00579689	0.653437	0.0387332	0.659103	0.161416	0.263093	9.52775e-05	0.774734	0.000203585	0.765426	4.8045e-05	0.756236	0.734852	0.375578	0.451256	0.499764	0.466092	0.479019	0.267308	0.56349	0.0375937	0.622769	0.74192	0.481311	0.0158899	0.644681	0.0147457	0.652647	0.0296518	0.636364	0.0419325	0.358143	0.00423433	0.316438	0.0666755	0.35274	0.455949	0.553952	0.962978	0.558882	0.00320718
hsa-miR-600	0.103557	0.574541	0.498787	0.461584	0.0436684	0.607143	0.594353	0.546321	0.112397	0.597627	0.388596	0.542296	0.686781	0.533552	0.00022378	0.782713	0.0657342	0.622872	0.0133173	0.658107	0.422394	0.53839	0.673242	0.558274	0.62418	0.526005	0.680817	0.529086	0.0195181	0.636582	0.426748	0.46866	0.684025	0.452736	0.152925	0.585106	0.757973	0.508543	0.0603513	0.370928	0.662067	0.522309	0.636136	0.464326	0.9042	0.531191	0.467913	0.47194	0.755409
hsa-miR-99b	0.108881	0.380793	0.00685364	0.717494	0.697299	0.438602	0.100148	0.620789	0.133385	0.390589	0.0130726	0.418754	0.787479	0.471358	0.287587	0.369681	0.238483	0.370745	0.347557	0.382979	0.00141623	0.689408	0.791481	0.580851	0.483371	0.515071	0.100358	0.348914	0.62766	0.528483	0.0635762	0.667481	0.427406	0.415046	0.00413003	0.69953	0.313006	0.586074	2.67374e-05	0.799848	0.335469	0.566341	0.00239741	0.738299	0.818094	0.510748	0.389553	0.508285	0.858528
hsa-miR-1307	0.902472	0.4181	0.635273	0.549764	0.537448	0.375532	0.0914524	0.607491	0.34337	0.36473	0.697876	0.42476	0.328435	0.584288	0.380735	0.33883	0.180263	0.299202	0.0297378	0.250367	0.936391	0.416975	0.603197	0.528369	8.26251e-06	0.823286	0.316122	0.535989	0.268112	0.576956	0.285213	0.61659	0.804752	0.413982	0.360576	0.405121	0.608308	0.375564	0.492293	0.629072	0.528128	0.451272	0.00571208	0.690925	0.279465	0.436354	0.720308	0.497735	0.193088
hsa-miR-197	5.13812e-06	0.259691	0.0252498	0.641017	0.980471	0.480395	0.171086	0.464317	6.28811e-05	0.236989	4.61086e-18	0.139199	0.0395456	0.640753	0.934168	0.489096	0.00515622	0.208511	3.31917e-07	0.13518	0.00178935	0.626041	0.000103379	0.215721	0.61607	0.553487	0.000371431	0.268787	0.864579	0.497512	0.00021819	0.730161	0.000999572	0.221277	0.212621	0.421202	0.944409	0.529497	6.77415e-09	0.864384	2.85415e-05	0.754795	0.886412	0.649829	0.927399	0.486407	0.00886929	0.350751	1.19207e-07
hsa-miR-216b	0.00217928	0.667881	0.466097	0.507801	0.00680981	0.639818	0.296105	0.375887	0.665697	0.568658	0.441974	0.608914	0.469533	0.380933	0.12488	0.605851	2.66103e-05	0.815691	8.71546e-10	0.8573	0.351246	0.509019	0.478631	0.562293	0.471604	0.395686	4.84078e-06	0.769919	0.00282137	0.661633	0.509661	0.484905	0.429597	0.529483	0.465665	0.540574	0.0140555	0.637653	0.0517679	0.349772	0.877205	0.450881	0.0020045	0.197489	0.0804155	0.406955	0.125378	0.449956	0.038048
hsa-miR-299-5p	0.209421	0.613087	0.261482	0.42695	0.0655084	0.38997	0.0771233	0.625443	0.141264	0.417512	0.201367	0.599477	0.240943	0.62234	0.401838	0.439362	0.0335048	0.669681	0.015373	0.690939	0.623565	0.550185	0.125748	0.437352	0.00303155	0.649823	0.746459	0.549004	0.0142704	0.380062	0.1527	0.390311	0.701961	0.594681	0.948325	0.514968	0.0740118	0.621696	0.135362	0.328463	0.0150161	0.318395	0.494501	0.477169	0.124505	0.320969	0.899477	0.477243	0.723755
hsa-miR-651	0.232803	0.542772	0.793435	0.488771	0.0475858	0.626748	0.0267613	0.719415	0.874521	0.448363	0.292219	0.571294	0.657605	0.292553	0.287587	0.298138	0.099744	0.59867	0.0566326	0.637381	0.0280137	0.713691	0.741371	0.490544	0.0426432	0.646572	0.706337	0.523993	0.580976	0.384523	0.896227	0.475417	0.970334	0.51459	0.465665	0.560861	0.0920214	0.666344	0.349973	0.447793	0.05279	0.587476	0.000146283	0.685502	0.163263	0.405901	0.787602	0.531209	0.0608549
hsa-miR-222S	0.119664	0.591737	0.180583	0.645154	7.34157e-07	0.788754	0.52134	0.426418	0.211629	0.496809	0.643603	0.516944	0.762164	0.528232	0.461585	0.631117	0.124739	0.670479	0.0214262	0.685437	0.104339	0.606614	0.514148	0.556147	0.0357462	0.301714	0.828386	0.497171	0.773718	0.512783	0.621363	0.65253	0.11182	0.372492	0.0983124	0.416254	0.814785	0.524339	0.847974	0.538508	0.00348455	0.667319	0.0727642	0.354452	0.0694949	0.416649	0.303079	0.434434	0.737221
hsa-miR-490-5p	0.049835	0.599825	0.285783	0.574232	0.227695	0.563222	0.0120475	0.264849	0.00529328	0.652209	0.759132	0.549631	0.339941	0.607201	0.00259408	0.749202	0.332745	0.585904	0.00417013	0.688371	0.820745	0.471785	0.904743	0.527541	0.00312117	0.235816	0.166662	0.574468	0.571333	0.55036	0.272469	0.602358	0.191974	0.585714	0.204816	0.438026	0.716732	0.480174	0.709094	0.472603	0.434231	0.427984	0.000119396	0.185502	0.482656	0.547945	0.176072	0.462605	0.920113
hsa-miR-934	0.00163406	0.682163	0.793435	0.483097	0.214388	0.571277	0.157983	0.579787	0.00868217	0.662602	3.81941e-05	0.719973	0.324923	0.394026	0.00025109	0.7875	1.14799e-05	0.819415	1.54443e-17	0.91361	0.507871	0.539778	0.0420661	0.622931	0.604027	0.447991	0.000112645	0.726913	0.00998304	0.642673	0.785687	0.572312	0.00314557	0.713526	0.0424926	0.633474	4.20428e-08	0.816409	0.0117619	0.319026	0.154028	0.368689	0.150568	0.355308	0.848249	0.463962	0.726781	0.526237	0.0255942
hsa-miR-1226S	0.734739	0.544666	0.253401	0.590189	0.00010133	0.692857	0.00869983	0.203236	0.679068	0.556465	0.280648	0.482455	0.16584	0.2991	0.366831	0.632181	0.00371949	0.65266	3.924e-07	0.772194	0.74909	0.457447	0.0177283	0.626241	0.0043975	0.130615	0.0353509	0.609778	0.279908	0.650824	0.931851	0.516245	0.596314	0.482523	0.701908	0.467961	0.622946	0.490329	0.465481	0.551903	0.00328362	0.656751	0.00294938	0.179224	0.942587	0.507376	0.198761	0.442167	0.0902344
hsa-miR-93S	6.70312e-06	0.238997	0.82446	0.447518	0.063439	0.337538	0.104774	0.335771	0.00576384	0.304664	5.65362e-11	0.202213	0.18012	0.614566	0.565724	0.472872	0.0162556	0.239894	0.218023	0.372891	0.790352	0.458603	2.78866e-10	0.133333	0.257769	0.370863	0.132076	0.363513	0.00515535	0.665065	0.820053	0.465497	0.0278679	0.284347	0.0110448	0.289461	0.710536	0.526918	3.28406e-05	0.731811	0.0150161	0.637769	0.280111	0.59903	0.160224	0.595258	0.152015	0.435815	8.39871e-06
hsa-miR-567	0.0196829	0.610463	0.0492588	0.383806	0.430239	0.437538	0.537055	0.488475	0.64817	0.485352	0.213183	0.474991	0.98471	0.498363	0.410653	0.417021	0.451167	0.579255	0.0167514	0.690205	0.0842707	0.364477	0.246485	0.447163	2.53713e-09	0.843676	0.646051	0.508035	0.941816	0.519647	0.243455	0.437895	0.482971	0.591185	0.325542	0.591044	0.219038	0.608156	0.00130996	0.285997	0.00514183	0.309589	0.150556	0.37871	0.0472557	0.375132	0.0014983	0.377044	0.398922
hsa-miR-151-5p	0.615908	0.510711	1.20335e-05	0.713948	0.000289228	0.655775	0.0232083	0.652261	0.422718	0.51383	0.465172	0.44861	3.20084e-06	0.765548	0.026244	0.240691	0.257603	0.546277	0.485794	0.426999	0.00441778	0.659343	3.63581e-11	0.823286	0.0212021	0.638889	0.0379175	0.357062	0.942353	0.500429	0.0048837	0.644623	0.341423	0.527356	0.618405	0.530554	0.805719	0.491941	4.49197e-05	0.731659	0.00443199	0.674755	0.0434875	0.658105	0.884709	0.514542	0.186717	0.440952	1.48195e-05
hsa-miR-526b	0.82301	0.492131	0.147229	0.610402	6.32153e-06	0.77538	0.950649	0.474069	0.380844	0.466612	0.000369386	0.338195	0.0291233	0.712766	0.0036224	0.720213	0.399282	0.431383	0.0163836	0.331805	0.296175	0.597132	0.2787	0.495272	0.137935	0.341017	0.0575386	0.376301	0.631117	0.510381	0.896227	0.595888	0.852232	0.494985	0.00718673	0.332756	0.0571207	0.354126	0.121661	0.60761	3.27135e-05	0.763014	0.7946	0.485731	0.602208	0.488303	0.00514436	0.367654	0.0181578
hsa-miR-767-5p	0.0822683	0.656368	0.0787687	0.617258	5.46084e-07	0.750304	0.0666631	0.313608	0.0556091	0.661948	0.638209	0.542682	0.0358576	0.716039	0.000257324	0.705319	0.0248539	0.681117	2.38459e-06	0.761005	0.254716	0.470167	0.252486	0.659456	0.229344	0.336288	0.0023807	0.689113	0.00138694	0.718771	0.00972945	0.651811	0.591839	0.533435	0.0140972	0.33189	0.0172897	0.612669	0.98879	0.463318	0.0869939	0.585323	0.00623274	0.181221	0.955012	0.517914	0.0844555	0.410848	0.372861
hsa-let-7cS	0.00727923	0.378315	0.669822	0.473759	0.346829	0.4231	0.995926	0.507314	0.942005	0.54198	0.00100455	0.381863	0.306148	0.394435	0.974102	0.58883	0.776609	0.509309	0.238316	0.41526	0.135459	0.393617	0.00600613	0.213002	0.274224	0.371454	0.557937	0.493323	0.883514	0.501373	0.495967	0.477286	0.35162	0.427204	0.126974	0.427511	0.112667	0.370245	0.0983163	0.591629	0.217927	0.556751	0.0555468	0.624715	0.0383632	0.645311	0.997158	0.503204	0.902235
hsa-miR-1272	0.179307	0.600117	0.793435	0.453428	3.44092e-05	0.721429	0.0433166	0.290337	0.0198692	0.624795	0.890872	0.491807	0.0459426	0.61743	0.00476029	0.678191	0.000528347	0.751862	1.70821e-06	0.772377	0.000915668	0.690796	2.67186e-06	0.749409	0.0549734	0.298463	0.260902	0.567225	0.000536321	0.691489	0.567516	0.489074	0.777208	0.544681	0.929371	0.527709	0.024812	0.623469	0.165801	0.364992	0.0224843	0.633855	0.00376914	0.19863	0.573681	0.523815	0.196186	0.388699	0.555603
hsa-miR-938	0.28614	0.557709	0.580987	0.47695	0.506571	0.440578	0.615692	0.450355	0.536248	0.466612	0.00827949	0.393531	0.657424	0.434534	0.000570833	0.774734	0.573421	0.445213	0.151241	0.409208	0.00164636	0.248844	0.394417	0.486288	0.0418782	0.329196	0.69124	0.484495	0.827551	0.631778	0.888319	0.511357	0.20639	0.400304	0.00299945	0.296264	0.198573	0.404255	0.245799	0.426636	0.127684	0.387476	0.134334	0.380993	0.172517	0.41254	0.000497185	0.33534	0.272093
hsa-miR-199a-5p	1.97874e-05	0.215899	0.966969	0.527778	0.00059986	0.168541	0.161928	0.681959	0.942005	0.46743	0.0179703	0.392201	0.104563	0.633388	0.996531	0.469149	0.124739	0.306383	0.00214333	0.215701	0.0019944	0.193571	0.0326239	0.369267	0.0715768	0.60461	0.0275327	0.316885	0.954818	0.474605	0.662355	0.574899	0.3114	0.539666	0.0418484	0.654626	0.894693	0.505964	0.000448479	0.768645	0.428163	0.442661	8.05754e-06	0.869007	9.73468e-05	0.757534	0.0396521	0.635826	8.96761e-07
hsa-miR-34aS	2.21811e-07	0.776741	0.894649	0.485225	0.0120719	0.640729	0.577757	0.529477	0.0467602	0.643535	0.759672	0.574254	0.540256	0.580196	0.661872	0.50266	7.64157e-10	0.906649	6.41431e-19	0.944424	0.266715	0.53654	0.914063	0.559574	0.0729437	0.257092	0.0289221	0.651086	0.0342914	0.614791	0.392321	0.457878	0.773149	0.539514	0.0189987	0.645225	3.00679e-06	0.805932	3.4747e-05	0.229985	0.00468369	0.297847	0.000506995	0.228311	0.0657734	0.375553	0.000183485	0.345559	0.032627
hsa-miR-145	1.15842e-05	0.283154	0.227073	0.447281	6.34673e-09	0.0977204	0.193543	0.406915	0.00123189	0.326268	0.0154201	0.427977	0.649214	0.445581	0.0226041	0.258245	0.000158409	0.103723	7.15612e-09	0.075752	1.03949e-07	0.0740056	0.00507501	0.408392	0.229344	0.651005	0.000612402	0.290403	0.000291157	0.293754	0.744305	0.512363	0.386907	0.450456	0.884405	0.505443	0.10539	0.365732	0.0711799	0.653425	0.0341647	0.331115	0.749395	0.613299	0.448566	0.553109	0.0194773	0.635053	0.0455842
hsa-miR-935	0.82133	0.471073	0.894649	0.487707	0.973031	0.484954	0.581421	0.418883	0.5773	0.429951	0.118096	0.404727	0.0550633	0.23036	0.859871	0.498138	0.766273	0.564096	0.311161	0.430117	0.769912	0.404255	0.0319714	0.340071	0.0441719	0.566489	0.311178	0.410254	0.919063	0.505062	0.139323	0.358108	0.552674	0.434043	0.0941059	0.378773	0.120733	0.346551	0.773754	0.524353	0.843338	0.51683	0.706774	0.436073	0.828451	0.45627	0.255556	0.430678	0.0614621
hsa-miR-28-5p	0.129951	0.412781	0.485091	0.591962	0.100537	0.578875	0.00230705	0.769725	0.826363	0.481424	0.481503	0.474734	0.020679	0.721358	0.505137	0.415691	0.293315	0.393085	0.00711969	0.313096	3.28328e-05	0.730805	2.08941e-08	0.808747	0.575898	0.567671	0.00127136	0.282707	0.0142704	0.323181	0.711074	0.52674	0.382754	0.412614	0.0530727	0.632113	0.0172391	0.300935	0.0902331	0.666971	0.00243391	0.681213	3.4038e-05	0.821918	0.373593	0.569968	0.485929	0.546343	0.0010242
hsa-miR-10a	0.412116	0.563028	0.111221	0.677187	0.152405	0.599088	0.552941	0.537234	0.443927	0.562848	0.583341	0.556323	0.149936	0.645254	0.552645	0.448138	0.947279	0.524734	0.736401	0.549523	0.0558129	0.674376	0.25971	0.440071	0.178126	0.385343	0.172295	0.598461	0.0287817	0.381005	0.155328	0.622915	0.232925	0.419909	0.507096	0.470312	0.716732	0.487911	0.362468	0.61035	0.604761	0.537182	0.924764	0.456906	0.979003	0.504531	0.77923	0.487848	0.371685
hsa-miR-521	0.00865292	0.668464	0.0520556	0.363239	0.850259	0.477356	0.332941	0.539672	0.208018	0.616612	0.796504	0.565117	0.732628	0.441489	0.749785	0.480319	0.000686344	0.744947	0.00037892	0.766141	0.05941	0.618409	0.0354099	0.339716	0.375652	0.539303	0.956886	0.530557	0.0349129	0.430422	0.0495351	0.341576	0.959657	0.587538	0.00326733	0.726249	0.00104679	0.694391	0.00142062	0.228158	0.0422929	0.341292	0.112966	0.30879	0.524916	0.455848	0.0489983	0.434545	0.148497
hsa-miR-23aS	0.0882211	0.57527	0.396958	0.480733	0.198629	0.53541	0.291957	0.437057	0.102773	0.409574	0.0373401	0.598404	0.331958	0.353519	0.918712	0.517287	0.0191605	0.602128	0.15352	0.579787	0.86563	0.526133	0.0304481	0.360165	0.0924163	0.629137	0.114526	0.574242	0.032621	0.36359	0.543864	0.43502	0.983249	0.51459	0.918336	0.500247	0.0740118	0.651354	0.0655721	0.415221	0.833485	0.449119	0.112287	0.365868	0.00959253	0.337408	0.910502	0.527563	0.103364
hsa-miR-891b	8.10854e-05	0.688356	0.602263	0.561229	0.236924	0.586626	0.805964	0.467863	5.38689e-10	0.794272	0.133906	0.587337	0.575546	0.434124	3.63844e-05	0.790426	1.38022e-08	0.868617	4.02384e-09	0.80796	0.74909	0.499537	0.343517	0.616667	0.712666	0.526596	0.297047	0.572091	0.174029	0.569921	0.760554	0.554342	6.05797e-05	0.726292	0.00432741	0.678996	0.00104679	0.701322	0.0603513	0.375951	0.0877545	0.378474	0.000718935	0.24258	0.0383632	0.616544	0.0262766	0.414384	0.0181578
hsa-miR-30c-2S	0.00660984	0.603978	0.245384	0.671749	5.70459e-05	0.715046	0.347365	0.576463	0.64817	0.478069	0.246221	0.530456	0.538832	0.559329	0.305046	0.404255	0.117813	0.586702	0.191476	0.558144	3.59673e-05	0.702128	0.945144	0.536288	5.93785e-06	0.748227	0.991245	0.488909	0.0335805	0.36582	0.154869	0.586688	0.678556	0.441793	0.348765	0.567665	0.407404	0.517569	0.949845	0.585388	0.0971564	0.638748	0.631245	0.469749	0.0266872	0.37334	0.107228	0.41709	0.593651
hsa-miR-606	0.00106684	0.666132	0.969157	0.496809	0.0930483	0.569757	0.110246	0.568706	0.64357	0.555974	0.0319841	0.608185	0.0583656	0.695581	0.00256646	0.712234	0.000386901	0.743085	0.000357959	0.708731	0.159919	0.55296	0.30563	0.485106	0.492908	0.417258	0.00137895	0.663988	0.027636	0.620453	0.183468	0.411012	0.961749	0.479787	0.383938	0.557768	0.00641861	0.666022	0.0172417	0.341705	0.158221	0.371429	0.243214	0.379566	0.135299	0.388093	0.230851	0.442002	0.782886
hsa-miR-16-2S	0.0463904	0.390265	0.755363	0.530496	0.000194878	0.240578	0.916659	0.509752	0.951168	0.539607	0.360589	0.49644	0.608991	0.466448	0.256816	0.639096	0.0136036	0.281383	0.0401843	0.336941	0.587356	0.432701	0.000872833	0.281324	0.636709	0.486111	0.375413	0.551833	0.655118	0.520075	0.344607	0.614434	0.161117	0.391793	0.617769	0.541564	0.40341	0.556254	0.0553932	0.64003	0.267286	0.354403	0.079606	0.633276	0.147091	0.632561	0.304893	0.601359	0.717559
hsa-miR-450b-5p	0.335498	0.589187	0.466097	0.510047	0.410218	0.557295	0.153176	0.593085	0.707163	0.549673	0.807417	0.502274	0.177356	0.260638	0.0226041	0.670479	0.00219319	0.706915	5.79296e-05	0.744681	0.390434	0.551804	0.158055	0.428251	0.000973659	0.198582	0.190004	0.451222	0.0365507	0.649279	0.306045	0.488643	0.777208	0.480091	0.120819	0.6143	0.0689209	0.641522	0.385003	0.425723	0.974393	0.478474	0.641744	0.484304	0.771475	0.456586	0.262006	0.42173	0.106662
hsa-miR-148aS	0.707966	0.481419	0.223995	0.422222	0.000473935	0.268237	0.00575387	0.662899	0.942096	0.52455	0.823773	0.518832	0.981002	0.542144	0.592177	0.442021	0.878729	0.503457	0.499895	0.469736	0.0008624	0.236355	0.0333934	0.313121	6.72635e-06	0.730496	0.698549	0.503169	0.223866	0.567519	0.621363	0.492668	0.780489	0.534347	0.123247	0.611826	0.51562	0.556738	0.373017	0.42968	0.00396249	0.283757	0.00214139	0.693493	0.7713	0.54784	0.577043	0.538445	0.902777
hsa-miR-1	0.943419	0.520839	0.301221	0.458392	0.944267	0.471733	0.0993546	0.624557	0.574724	0.55311	0.415816	0.509394	7.29223e-10	0.78437	0.991547	0.510638	0.0328822	0.297606	0.100342	0.387931	0.0136687	0.625809	0.0698981	0.415366	0.754962	0.443262	0.456164	0.568809	0.0224387	0.378432	0.25717	0.441202	0.827582	0.540881	0.0845598	0.409698	0.738343	0.488072	0.307937	0.436073	0.921301	0.453816	0.121627	0.597888	0.747921	0.532982	0.474255	0.493648	1.80938e-06
hsa-miR-302e	0.0602511	0.386913	0.122725	0.377778	0.0294404	0.319909	0.757166	0.54211	0.186083	0.425205	0.239128	0.449039	0.0109828	0.680033	0.522172	0.435106	0.0563446	0.280319	0.0532068	0.350147	0.836055	0.450278	0.033892	0.338416	0.00469891	0.663712	0.429004	0.453033	0.0300928	0.405714	0.275771	0.415325	0.487436	0.417629	0.23049	0.42046	0.316115	0.41441	0.614783	0.493455	0.557194	0.433464	0.125729	0.662671	0.7713	0.529083	0.480745	0.560484	4.29407e-05
hsa-miR-219-1-3p	0.0158816	0.60121	0.0658981	0.573877	0.509423	0.529331	0.00314629	0.65891	0.285319	0.574468	0.00116629	0.635767	0.00912922	0.63748	0.00667322	0.178191	0.000548273	0.707979	0.00178813	0.689288	0.0557139	0.568455	0.435616	0.499173	0.00247074	0.644208	0.57002	0.591105	0.513102	0.498885	0.702132	0.553048	0.598943	0.535258	0.627038	0.537976	0.0627544	0.62089	0.828645	0.458143	0.253122	0.42818	0.270176	0.559361	0.497726	0.470495	0.577043	0.536069	0.404142
hsa-miR-504	0.293614	0.447027	0.847614	0.540662	0.079541	0.641489	0.815198	0.505098	0.727568	0.529951	0.0114753	0.377145	0.61895	0.446809	0.93906	0.491489	0.637413	0.460372	0.120039	0.392883	0.0391332	0.630204	0.84384	0.492199	0.0038903	0.726359	0.0832853	0.37483	0.403871	0.446465	0.336408	0.443646	0.684025	0.500912	0.0864277	0.368629	0.118526	0.371212	0.372741	0.59376	0.0173421	0.684932	0.258542	0.541952	0.282526	0.584089	0.442321	0.435042	0.912226
hsa-miR-365	0.000197639	0.316234	0.0447127	0.365721	1.96211e-09	0.103191	0.148283	0.631427	0.618626	0.474141	0.485808	0.474906	0.291498	0.35802	0.643627	0.469947	0.00211735	0.184574	0.0455354	0.365737	6.71506e-05	0.182701	0.108372	0.402719	0.419974	0.419917	0.422774	0.431643	0.854138	0.486273	0.0972169	0.360552	0.789583	0.480243	0.0513734	0.625557	0.178306	0.397647	0.806472	0.548402	0.00152416	0.286888	6.38498e-05	0.775685	0.0184199	0.655005	0.0020361	0.661401	0.23662
hsa-miR-448	0.509929	0.550131	0.610836	0.466667	0.11501	0.595289	0.971211	0.510417	0.0707216	0.617758	0.286309	0.546671	0.183929	0.691489	0.0719927	0.666755	0.123901	0.603191	0.0521162	0.624358	0.0466838	0.634366	0.941355	0.66182	0.036226	0.267139	0.270326	0.587257	0.0480943	0.665151	0.888319	0.506182	0.0712843	0.648936	0.924977	0.487011	0.0244693	0.64942	0.352522	0.421766	0.528945	0.523092	0.654256	0.454623	0.430821	0.562065	0.884196	0.497846	0.326974
hsa-miR-484	5.74832e-07	0.239216	0.519254	0.532624	0.0245892	0.337082	0.165293	0.372784	0.000217919	0.285843	1.28877e-09	0.240949	0.234698	0.348609	0.427427	0.429787	2.76966e-06	0.143085	0.00534386	0.301541	0.00515954	0.262257	1.62846e-06	0.22565	0.0967211	0.33156	0.291932	0.407537	0.872819	0.479839	0.888319	0.521133	0.30856	0.385106	0.00299945	0.280678	0.0361267	0.312218	2.3058e-07	0.791172	0.0142267	0.672603	0.00113865	0.716324	0.0748329	0.612118	0.766757	0.517013	0.14352
hsa-miR-522	0.085861	0.59589	0.31534	0.44409	0.356791	0.55076	0.757166	0.679521	0.194767	0.563257	0.625152	0.494209	0.807482	0.502046	0.121604	0.318883	0.614315	0.528723	0.673959	0.511739	0.0425192	0.573312	0.179876	0.457447	9.56115e-07	0.755319	0.825482	0.515392	0.00889431	0.321465	0.359766	0.486055	0.91388	0.504255	0.909172	0.530554	0.495911	0.58833	0.0795618	0.359361	0.640457	0.450881	0.840364	0.587329	0.822667	0.465753	0.0399791	0.401016	0.412159
hsa-miR-626	0.657452	0.467721	0.526537	0.498463	0.186687	0.566717	0.290907	0.383422	0.0125175	0.667758	0.0187097	0.379719	0.462527	0.393617	0.101141	0.62234	0.658935	0.555851	0.593495	0.546955	0.00900434	0.626735	0.232993	0.426714	0.0535104	0.304374	0.0995717	0.413536	0.246377	0.46431	0.604768	0.478148	0.618189	0.568085	0.120819	0.585601	0.944409	0.513056	0.673458	0.533181	0.0946395	0.601957	0.494501	0.425514	0.0101718	0.697787	0.0630845	0.415654	0.585277
hsa-miR-371-5p	0.530872	0.545249	0.03436	0.663593	0.0578631	0.594833	0.682541	0.433067	0.204216	0.569231	0.338204	0.571122	0.292755	0.35311	0.12288	0.344681	0.208003	0.598404	0.240732	0.555393	0.00686187	0.68247	0.779977	0.52565	0.102918	0.323286	0.918996	0.541648	0.964489	0.520419	0.262335	0.61429	0.00143037	0.742249	0.238692	0.597105	0.353882	0.585429	0.136888	0.624505	0.321133	0.545988	0.287727	0.389555	0.700984	0.521918	0.872623	0.529828	0.191257
hsa-miR-1250	0.771699	0.462256	0.000410144	0.217849	0.184301	0.391641	0.112808	0.346853	0.622778	0.486007	0.65322	0.458004	0.120593	0.270867	0.410978	0.497872	0.00198551	0.619681	0.618275	0.497616	0.754277	0.430851	0.146619	0.358392	0.000249717	0.672281	0.456973	0.408556	0.136744	0.401338	0.000839395	0.239362	0.328646	0.503343	0.308985	0.544285	0.0283508	0.602676	0.000257663	0.229376	0.33714	0.413307	0.109342	0.379566	0.495528	0.529505	0.929393	0.501381	0.133696
hsa-miR-30bS	0.779968	0.463203	0.0249218	0.289953	0.863706	0.441793	0.150936	0.326241	0.590144	0.438462	0.450092	0.447666	0.210522	0.291735	0.607971	0.456649	0.451167	0.522074	0.863137	0.455613	0.679524	0.464847	0.246916	0.376832	0.000163775	0.70922	0.319345	0.405953	0.271656	0.370968	0.0181413	0.289534	0.0876373	0.567021	0.516185	0.50569	0.380607	0.531593	0.0122092	0.315373	0.962502	0.479061	0.109525	0.358162	0.822667	0.492308	0.261597	0.482159	0.158608
hsa-miR-1228S	0.000171463	0.291897	0.419886	0.473404	0.944267	0.489818	0.00642006	0.175089	0.0172645	0.326923	1.17335e-09	0.223919	0.170932	0.303191	0.0408429	0.620745	0.0453959	0.315691	0.000262315	0.183236	0.0227295	0.307354	0.00288899	0.328842	0.00195425	0.151596	0.500012	0.420326	0.0637104	0.574725	0.583132	0.522427	0.107804	0.371429	0.000147196	0.202128	0.022463	0.302869	0.200345	0.67656	0.00106996	0.710372	0.109734	0.369578	0.397215	0.563646	0.0139311	0.403447	0.217643
hsa-miR-21S	0.847211	0.48652	0.176604	0.603546	0.00711921	0.646809	0.0445024	0.344415	0.00732605	0.648936	0.93772	0.494123	0.637504	0.531097	0.00102584	0.740957	0.919062	0.501596	0.668336	0.48496	0.371295	0.435939	0.120264	0.409338	0.00243435	0.222518	0.100774	0.593481	0.07981	0.626973	0.375161	0.577487	0.701961	0.532067	0.336554	0.442479	0.432047	0.429884	0.114023	0.642314	0.00366511	0.684149	0.0393802	0.340468	0.0053349	0.689673	0.910502	0.506131	0.553052
hsa-let-7f-2S	0.0157031	0.605946	0.0788165	0.682861	0.0251028	0.631611	0.0209624	0.637855	0.457566	0.483388	0.0159511	0.601064	0.0614238	0.585516	0.0100998	0.190426	0.581864	0.568351	0.955613	0.480374	5.02662e-08	0.773821	0.597377	0.493617	2.3133e-06	0.721336	0.134083	0.58522	0.0316985	0.351922	0.857681	0.559804	0.257686	0.38845	0.492768	0.450396	0.0386079	0.5951	0.924161	0.607306	0.962502	0.53816	0.606058	0.524829	0.0245352	0.396523	0.83726	0.497459	0.976985
hsa-miR-515-5p	0.0303889	0.616584	0.462797	0.592199	3.01389e-05	0.707751	0.946301	0.427305	0.185079	0.634861	0.588692	0.564345	0.112194	0.58838	4.89086e-08	0.891223	0.00581216	0.646277	5.40135e-06	0.74248	0.110169	0.460916	0.0361458	0.626596	0.643823	0.352246	0.000290425	0.693979	0.00012969	0.739533	0.584681	0.658999	0.701961	0.543465	0.198849	0.546017	0.250897	0.490651	0.606442	0.508219	0.0396819	0.617417	0.0834916	0.276826	0.9042	0.541201	0.143134	0.463599	0.885946
hsa-miR-1233	0.418251	0.551151	0.890756	0.53617	0.251279	0.418085	0.376203	0.410904	0.0556586	0.63347	0.0027188	0.624957	0.0583656	0.692717	0.319833	0.630319	0.00361568	0.710372	0.0244929	0.661775	0.571806	0.444265	0.449672	0.545981	0.61607	0.441489	0.0471496	0.664328	0.0445317	0.606469	0.804486	0.472542	0.0774594	0.647568	0.0416552	0.676893	0.505997	0.544649	0.728702	0.481583	0.0649954	0.34501	0.107816	0.346176	0.383033	0.588514	0.114099	0.572636	0.139128
hsa-miR-654-3p	0.0158816	0.614544	0.176604	0.588061	0.0810938	0.566261	0.0433166	0.665337	0.648215	0.52365	0.123252	0.558725	0.00921441	0.743863	0.0698135	0.266755	0.0027477	0.715957	0.00458699	0.674615	0.00114698	0.683164	0.321039	0.497754	6.72546e-05	0.80792	0.623345	0.606836	0.168763	0.374743	0.0313071	0.63571	0.832125	0.485866	0.212621	0.583375	0.223014	0.548517	0.48002	0.487671	0.456867	0.44364	0.765472	0.56621	0.124505	0.408008	0.126743	0.438798	0.254267
hsa-miR-720	3.93275e-05	0.251166	0.0328158	0.750473	0.0155731	0.322796	0.507141	0.476729	2.43225e-05	0.225777	1.03192e-19	0.113246	0.136056	0.573241	0.811695	0.483777	0.000343733	0.0890957	1.00337e-06	0.115187	0.0363509	0.319843	1.77399e-09	0.10461	0.0702217	0.318558	0.899076	0.399049	0.0604813	0.371311	0.000596289	0.716935	2.86146e-05	0.176596	0.00303433	0.28142	0.0268808	0.310284	8.18206e-08	0.90411	0.861874	0.568885	0.187085	0.682078	0.720887	0.458061	1.14076e-05	0.287064	2.23179e-06
hsa-miR-196b	0.178415	0.42473	0.0200704	0.329314	0.042452	0.343617	0.892391	0.548316	0.270439	0.414075	0.894602	0.493437	0.00384338	0.62234	0.137328	0.330585	0.0205519	0.253989	0.293231	0.408841	0.393031	0.450971	0.0120913	0.343853	0.0247397	0.594267	0.882431	0.495813	0.0344072	0.369166	0.129264	0.379672	0.597728	0.446353	0.108153	0.373577	0.758198	0.460671	0.180885	0.401522	0.440127	0.419961	0.375525	0.623288	0.908794	0.490095	0.131943	0.566726	0.000349707
hsa-miR-548n	0.323789	0.491621	0.0663268	0.406856	0.597373	0.488906	0.189524	0.561835	0.47991	0.499018	0.122435	0.596603	2.70903e-06	0.763912	0.350578	0.641755	0.0479473	0.667287	0.182287	0.619589	0.664497	0.469473	0.0326338	0.389953	0.956659	0.483156	0.448316	0.560095	0.740899	0.587509	0.540567	0.490224	0.552674	0.49772	0.160575	0.416625	0.157109	0.664088	0.251472	0.425114	0.869819	0.502544	0.0423314	0.543664	0.929983	0.49863	0.0417447	0.588157	4.5359e-06
hsa-miR-18a	0.00362505	0.655931	0.0737717	0.593144	0.0357041	0.62234	0.0914524	0.688387	0.000979027	0.695581	3.29205e-07	0.792725	0.0176672	0.668576	0.142605	0.631117	0.00221903	0.707713	4.8015e-07	0.806493	0.152873	0.279602	5.37096e-08	0.842317	0.692597	0.441489	0.0739011	0.629018	0.00352233	0.699211	0.285213	0.594163	6.05789e-05	0.778723	0.0750126	0.605022	0.00176965	0.729529	0.434407	0.436986	0.575772	0.458513	0.955519	0.601598	0.497726	0.57334	0.00044164	0.701337	0.723528
hsa-miR-605	0.0283235	0.405421	0.129209	0.395035	0.120309	0.380091	0.000264934	0.714539	0.365283	0.489198	0.190013	0.473662	0.84535	0.463993	0.959298	0.55133	0.0690674	0.320745	0.0491264	0.377109	0.472606	0.513182	0.0257734	0.382861	0.230106	0.597813	0.500012	0.483024	0.806747	0.513727	0.156301	0.410006	0.921025	0.552128	0.239663	0.461158	0.742622	0.564313	0.770619	0.497108	0.666023	0.490215	2.82384e-06	0.770263	0.464322	0.569968	0.408344	0.559876	0.253594
hsa-miR-382	0.0687262	0.528636	0.15583	0.421395	0.327355	0.516413	0.18774	0.416002	0.08803	0.547872	0.0216886	0.589396	0.61895	0.404664	0.971486	0.44016	0.947279	0.405851	0.698985	0.37876	0.000117935	0.685939	0.305707	0.425532	3.22639e-05	0.661643	0.714196	0.506338	0.0700712	0.360072	0.630397	0.406268	0.0066312	0.648024	0.000567635	0.635576	0.0141001	0.606222	0.0304793	0.391476	0.657124	0.477495	0.0891387	0.396975	0.970293	0.516017	0.704504	0.567278	0.241966
hsa-miR-199a-3p	0.000816572	0.67218	0.332713	0.438061	0.985627	0.541033	0.0610709	0.669105	0.196101	0.591735	0.0736869	0.611745	0.332152	0.382979	0.155927	0.621809	0.808618	0.492553	0.313848	0.561812	0.77932	0.499769	2.31748e-10	0.829905	0.510285	0.463652	0.947512	0.479516	0.0149739	0.369595	0.380484	0.431139	0.817472	0.540122	0.28499	0.584859	0.706165	0.566892	0.00634402	0.303957	0.0826831	0.393151	0.687506	0.485731	0.282526	0.431928	0.251478	0.449845	0.0603524
hsa-miR-1204	0.975617	0.463859	0.580987	0.601182	7.43523e-05	0.745441	0.385621	0.54211	0.906524	0.441489	0.192643	0.374528	0.621224	0.359656	0.35039	0.343883	0.505397	0.377128	0.949248	0.455246	0.00201139	0.698196	0.799388	0.482506	0.00521151	0.589539	0.177789	0.392372	0.0938355	0.383236	0.983408	0.518545	0.103074	0.289514	0.326806	0.536616	0.682102	0.487266	0.614783	0.633486	9.11808e-06	0.77593	0.317815	0.5879	0.929983	0.481876	0.181987	0.413279	0.585277
hsa-miR-1267	0.438271	0.441125	0.355375	0.448463	0.0193916	0.625532	0.959115	0.518174	0.0320809	0.399836	0.0105665	0.409274	0.159786	0.318331	0.131251	0.349202	0.0535731	0.307713	0.000731623	0.235326	0.0244113	0.63321	0.0456133	0.396454	0.0626129	0.703014	0.0350833	0.369964	0.46056	0.500515	0.519868	0.458597	0.264058	0.422492	0.12226	0.44854	0.0627544	0.346228	0.515906	0.5	0.00303826	0.690998	0.711583	0.577911	0.183162	0.446154	0.103461	0.455866	0.281149
hsa-miR-145S	0.45579	0.54933	0.0277478	0.673759	0.000952243	0.695441	0.373568	0.437057	0.00873943	0.670786	0.0992805	0.584206	0.0453659	0.267594	0.547168	0.474202	0.935882	0.506117	0.311049	0.588591	0.315492	0.406105	0.940922	0.519622	0.1975	0.410165	0.0305349	0.64656	0.519144	0.544698	0.00952248	0.724986	0.0179686	0.692553	0.672266	0.504082	0.790534	0.570277	0.137694	0.625571	0.0326694	0.624658	0.153121	0.394406	0.196774	0.604636	0.647891	0.525519	0.0182359
hsa-miR-106aS	0.175397	0.535485	0.831566	0.526596	0.035434	0.550152	0.363295	0.365691	0.0125175	0.628805	0.557914	0.461822	0.0551496	0.645663	0.000222706	0.759574	0.225308	0.549734	0.00852505	0.589692	0.288702	0.493062	0.992922	0.580733	0.00880094	0.20065	0.309162	0.549344	0.0275577	0.664036	0.633668	0.561817	0.969442	0.418237	0.339475	0.432583	0.850996	0.416183	0.347492	0.496651	0.489436	0.513699	0.0267227	0.314498	0.202638	0.606322	0.0276506	0.424878	0.225991
hsa-miR-431	0.0708153	0.633707	0.330676	0.532388	8.14324e-05	0.720061	0.00237671	0.207668	0.20758	0.587561	0.342901	0.500643	0.301176	0.375205	0.459298	0.630851	0.00326915	0.73617	2.85515e-08	0.786317	0.120753	0.595513	0.077909	0.613948	0.021385	0.225768	0.0887698	0.620982	0.191533	0.623284	0.215005	0.452846	0.893639	0.55076	0.0933891	0.420955	0.261405	0.566248	0.119977	0.420244	0.0618879	0.585519	0.000133214	0.131279	0.766736	0.443519	0.0138093	0.371189	0.0358732
hsa-miR-1268	0.0544309	0.360463	0.0137468	0.237589	0.279764	0.372644	0.0730989	0.27305	0.120471	0.382733	0.00635077	0.401639	0.000585399	0.135434	0.033932	0.580851	0.534478	0.388298	0.00870723	0.286134	0.0938976	0.313136	0.0192588	0.380024	0.49608	0.54078	0.538178	0.488117	0.278174	0.53466	0.0117418	0.241231	0.254818	0.554255	0.201997	0.421079	0.715665	0.432946	0.026198	0.296956	0.505672	0.543444	0.079548	0.349315	0.944486	0.519283	0.0742516	0.509556	0.00419809
hsa-miR-483-3p	2.59605e-06	0.265302	0.382388	0.451891	1.32567e-05	0.189666	0.81513	0.555186	7.55538e-05	0.279214	0.00491047	0.44269	0.33662	0.679214	0.0527894	0.301596	0.000648018	0.181383	5.36304e-06	0.100147	0.450433	0.411656	0.0200092	0.260284	0.0210423	0.721631	0.202102	0.462426	0.000291157	0.290837	0.566463	0.483755	0.428476	0.462918	0.287703	0.446561	0.145422	0.37234	0.0014446	0.687519	0.96655	0.476125	0.000126486	0.763699	0.827519	0.525395	0.0233585	0.64378	0.000271866
hsa-miR-202	0.0113759	0.338823	0.827179	0.53747	0.266343	0.551368	0.124527	0.558732	0.951168	0.485597	0.0039376	0.364319	0.787479	0.478723	0.115501	0.573404	0.0592055	0.328457	0.00104231	0.235877	0.000262305	0.690102	0.0645154	0.375768	0.865405	0.417849	0.0217685	0.336125	0.185374	0.587509	0.806442	0.478436	0.960824	0.48997	0.696777	0.452251	0.246356	0.377821	0.0263801	0.693455	0.00187961	0.733855	0.000179117	0.74258	0.058246	0.651949	0.865797	0.514638	0.0737824
hsa-miR-511	0.515824	0.43362	0.972768	0.50331	0.837634	0.495289	0.77647	0.462101	0.956582	0.513993	0.186456	0.418197	0.467139	0.374386	0.0107218	0.661702	0.353306	0.418883	0.112905	0.360602	0.914324	0.402174	0.0876779	0.358392	0.0492958	0.596631	0.853203	0.503848	0.38038	0.553878	0.464576	0.414175	0.885221	0.513526	0.34469	0.414275	0.586436	0.427305	0.712875	0.574277	0.440127	0.56771	0.944086	0.530251	0.771475	0.579452	0.644333	0.481938	0.663689
hsa-miR-631	0.0202801	0.656223	0.892506	0.543853	1.81802e-05	0.764894	0.129492	0.608156	0.241402	0.481015	0.589335	0.536848	0.00241905	0.788052	0.334329	0.367819	0.0396869	0.669681	5.73876e-05	0.776596	0.0695624	0.612627	2.23448e-06	0.761466	0.0407104	0.63357	0.000678632	0.750679	0.08589	0.604238	0.617146	0.60207	0.434859	0.418389	0.289308	0.469446	0.475663	0.556254	0.321897	0.448402	0.08127	0.567515	0.713472	0.425799	0.16216	0.357956	0.100135	0.402618	0.127091
hsa-miR-429	0.548687	0.524045	0.274432	0.427423	0.318529	0.440122	0.186792	0.570035	0.982827	0.512766	0.392524	0.477308	0.807482	0.511457	0.956052	0.502926	0.922029	0.503191	0.451961	0.478173	0.292309	0.39778	0.13136	0.412057	0.804121	0.48818	0.21132	0.584088	0.94112	0.51733	0.143032	0.379672	0.498274	0.56459	0.8816	0.537358	0.752323	0.531109	0.127927	0.392694	0.17225	0.416438	0.394745	0.559361	0.750942	0.503161	0.146746	0.45791	0.94399
hsa-miR-154S	0.346905	0.557855	0.126413	0.406974	0.50882	0.542705	0.52134	0.557402	0.956582	0.534124	0.00562766	0.380963	0.163245	0.614566	0.757043	0.595479	0.118806	0.369947	0.715576	0.537601	0.249974	0.564755	0.0373694	0.371395	0.0735542	0.617908	0.383748	0.452014	0.976856	0.525137	0.426306	0.460322	0.443447	0.430243	0.384663	0.453736	0.292533	0.40764	0.029571	0.353272	0.941131	0.486106	0.964933	0.498573	0.630058	0.480506	0.00106038	0.328436	0.422791
hsa-miR-190b	0.15298	0.556106	0.784724	0.546572	4.35098e-05	0.666413	0.000763008	0.689716	0.884428	0.480687	0.132284	0.54324	0.819814	0.472995	0.122159	0.322074	0.196146	0.590691	0.387724	0.58529	7.62604e-05	0.692646	0.0899833	0.390426	0.036226	0.589835	0.509625	0.531689	0.00595172	0.330817	0.474097	0.535653	0.954513	0.463222	0.973315	0.497279	0.126771	0.602837	0.515693	0.49376	0.00557251	0.613894	0.0180539	0.642694	0.289651	0.420653	0.920643	0.484313	0.491855
hsa-miR-138-1S	0.000989305	0.644783	0.433195	0.554728	0.00268593	0.661702	0.0433166	0.645168	0.479075	0.557038	0.985504	0.475549	0.0384927	0.655892	0.161104	0.61383	0.00421158	0.720479	0.00115577	0.662142	8.14289e-05	0.746531	0.00217659	0.748936	0.0293588	0.685875	0.865812	0.505545	0.288588	0.563744	0.876755	0.560092	0.00245727	0.690729	0.387963	0.544532	0.300117	0.543681	0.112786	0.438661	0.883886	0.523875	0.863871	0.501142	0.0770043	0.41844	0.000125586	0.328822	0.85414
hsa-miR-1302	0.944508	0.513626	0.30131	0.473995	0.737039	0.478419	0.757166	0.505984	0.712077	0.556219	0.254364	0.559969	0.842436	0.478723	0.800167	0.477128	0.0449804	0.661702	0.32524	0.596112	0.108003	0.59482	0.276168	0.49669	0.870245	0.516844	0.35594	0.564735	0.652844	0.496997	0.225104	0.430707	0.699957	0.56003	0.182073	0.450396	0.0374545	0.652805	0.34649	0.459056	0.81415	0.464579	0.713472	0.493436	0.7713	0.544784	0.342619	0.543084	0.879807
hsa-miR-1280	0.824169	0.439012	0.825997	0.459102	0.000695297	0.213678	0.00794842	0.217863	0.207706	0.366694	0.018262	0.358914	0.0142919	0.169804	0.672543	0.360638	0.570464	0.434309	0.158093	0.455062	0.243748	0.398242	2.28656e-06	0.176832	0.704626	0.420508	0.861862	0.478497	0.247132	0.359815	0.549841	0.411156	0.907354	0.402888	0.0176074	0.31618	0.626503	0.441973	0.956796	0.51583	0.00226098	0.2409	0.00570337	0.244292	0.390378	0.425711	0.0426925	0.412782	0.0122791
hsa-miR-150S	0.200978	0.536724	0.175993	0.591608	0.0137975	0.634347	0.839757	0.454566	0.0279486	0.360802	0.754081	0.480954	0.24754	0.596563	0.649321	0.386436	0.965724	0.438032	0.826918	0.480191	0.93756	0.493756	0.940922	0.595035	0.134591	0.580674	0.562715	0.509507	0.47514	0.45127	0.0432036	0.67927	0.166806	0.355471	0.549076	0.44854	0.850996	0.491779	0.683793	0.552055	0.245235	0.599022	0.300865	0.430651	0.0053349	0.324341	0.279975	0.449735	0.600958
hsa-miR-371-3p	0.542616	0.48499	0.520234	0.533688	0.00678924	0.659878	0.73327	0.568706	0.410641	0.443372	0.205697	0.456289	0.101556	0.683306	0.33111	0.636436	0.123901	0.650266	0.346491	0.598129	0.303192	0.530296	0.0404512	0.350709	0.000610122	0.767435	0.256774	0.417836	0.228576	0.463367	0.306194	0.486055	0.349625	0.430547	0.182073	0.453612	0.876219	0.483559	0.658675	0.547184	0.00514183	0.662231	0.858753	0.580194	0.902676	0.474078	0.733139	0.476138	0.041979
hsa-miR-9	0.201125	0.43515	0.0307289	0.359456	0.261059	0.419453	0.00283578	0.609043	0.293156	0.401964	0.682454	0.511754	0.068803	0.589607	0.70133	0.519149	0.10845	0.306915	0.253206	0.361519	0.778359	0.448659	0.0389772	0.36974	0.0363595	0.558806	0.517109	0.534178	0.0134264	0.39396	0.139314	0.406555	0.917198	0.5231	0.120819	0.401905	0.716732	0.475661	0.129409	0.41796	0.971475	0.487084	0.000126486	0.673801	0.880121	0.473551	0.411959	0.570703	0.00454097
hsa-miR-769-3p	0.16404	0.351137	0.686905	0.468558	0.0985657	0.538906	0.897073	0.449911	0.0206102	0.323977	0.65116	0.464182	0.183697	0.560147	0.0847594	0.268883	0.760302	0.360106	0.547651	0.391416	0.0141941	0.605689	0.151925	0.392671	0.0013729	0.634161	0.5076	0.493775	0.0938355	0.38478	0.810154	0.498562	0.692046	0.427964	0.141191	0.32954	0.8508	0.384429	0.654889	0.610502	0.000906344	0.703327	0.325016	0.645263	0.30606	0.447524	0.0202224	0.629419	0.00748948
hsa-miR-499-5p	0.0155574	0.379918	0.30341	0.424232	0.736931	0.510334	0.0767291	0.337544	0.0440925	0.38838	0.0303746	0.400867	0.0164475	0.207856	0.668494	0.514894	0.0174793	0.275266	0.132644	0.382245	0.26145	0.566142	0.00124306	0.236879	9.83168e-05	0.156915	0.00784876	0.325826	0.941816	0.505834	0.454151	0.436314	0.02861	0.310942	0.027217	0.333498	0.285281	0.399903	0.425297	0.550989	0.190287	0.614873	0.955519	0.472603	0.884709	0.510221	0.567189	0.529662	0.404142
hsa-miR-147b	0.943419	0.509108	0.106971	0.419031	0.0589034	0.372796	0.802152	0.466755	0.0266775	0.39108	0.120695	0.454573	0.0459426	0.71563	0.80271	0.51516	0.00512483	0.702926	0.415403	0.48606	0.249181	0.404024	0.197986	0.442908	0.587879	0.443853	0.118289	0.397578	0.385761	0.524279	0.102983	0.392323	0.110759	0.389666	0.688902	0.508412	0.662838	0.573985	0.120444	0.417047	0.10789	0.372798	0.840905	0.463185	0.0756487	0.39294	0.230888	0.449735	0.0397307
hsa-miR-149S	0.256932	0.415987	0.127355	0.64078	0.220086	0.537082	0.0267613	0.277704	0.196609	0.386416	0.0240418	0.419827	0.165437	0.556465	0.0499032	0.60133	0.181733	0.353989	0.0010109	0.234226	0.33279	0.383904	0.00276227	0.32234	0.00545563	0.171395	0.89832	0.50215	0.00566283	0.643531	0.00532036	0.698246	0.335612	0.434043	0.0731288	0.3429	0.0707654	0.352192	0.014178	0.718874	0.0226103	0.640509	0.0516987	0.336758	0.895552	0.491149	0.309503	0.492985	0.0164467
hsa-miR-483-5p	0.346055	0.392743	0.228871	0.531678	0.983485	0.426292	0.195043	0.394504	0.0578422	0.366285	0.0992805	0.43394	0.642435	0.411211	0.206687	0.577128	0.753952	0.459309	0.103286	0.345928	0.0921952	0.544403	0.324344	0.589362	0.557712	0.605792	0.22646	0.541082	0.394855	0.508837	0.672123	0.510638	0.783164	0.492857	0.503029	0.604527	0.125874	0.32205	0.347492	0.634855	0.291627	0.55636	0.339539	0.503139	0.284817	0.45353	0.459981	0.511876	0.94399
hsa-miR-526a	0.739768	0.516686	0.270972	0.645745	2.17358e-07	0.793313	0.00314629	0.205452	0.0818405	0.618985	0.000776691	0.36063	0.793197	0.482815	0.0663417	0.66117	0.508563	0.461968	0.607097	0.422781	0.635608	0.541859	0.64046	0.564421	0.321354	0.407506	0.531881	0.430059	0.663454	0.560741	0.214655	0.684301	0.188631	0.356383	0.00143615	0.239238	0.301005	0.400387	0.392024	0.626636	8.47833e-06	0.77456	0.000910804	0.199772	0.262174	0.599579	0.000521728	0.349426	0.990872
hsa-miR-548d-5p	0.196002	0.413363	0.132463	0.391017	0.983485	0.479331	0.00862151	0.610372	0.553417	0.409083	0.0655686	0.351407	0.94471	0.491817	0.73375	0.470213	0.266152	0.342553	0.302808	0.353081	0.0136803	0.604533	0.0448184	0.374704	0.102265	0.527778	0.0934969	0.377207	0.103649	0.390271	0.0550925	0.339275	0.066019	0.325684	0.326521	0.369495	0.380607	0.385235	0.5474	0.471537	0.283313	0.570254	0.000134953	0.697489	0.608433	0.502213	0.908539	0.444211	0.422301
hsa-miR-1827	0.0277205	0.60631	0.00500108	0.674704	0.000651419	0.740122	0.0252997	0.613254	0.378686	0.567921	0.0798355	0.591584	0.512832	0.50982	0.210405	0.354255	0.124733	0.584043	0.110226	0.584189	0.00723296	0.675994	0.132597	0.648936	0.524597	0.501478	0.526098	0.494115	0.259157	0.562457	0.336408	0.601495	0.66477	0.548176	0.880684	0.512123	0.054511	0.608317	0.248623	0.58204	0.089232	0.664775	0.648853	0.501998	0.430821	0.480506	0.574398	0.495471	0.454129
hsa-miR-553	0.0680217	0.385092	0.839476	0.538652	0.391109	0.542553	0.17077	0.531693	0.0614221	0.433715	0.00655573	0.357799	0.236439	0.309738	0.993033	0.556915	0.0921343	0.325266	0.00923063	0.308694	0.0172831	0.562673	0.0122594	0.291017	0.25796	0.351064	0.0297939	0.354912	0.976856	0.486616	0.878763	0.520702	0.19898	0.355927	0.19262	0.403142	0.921742	0.462927	0.389699	0.644749	0.0185024	0.659883	0.00178525	0.66153	0.617055	0.526765	0.523268	0.473155	0.562079
hsa-miR-1255a	0.604532	0.530749	0.654993	0.500236	0.0208136	0.612158	0.0186315	0.302748	0.137987	0.420213	0.728908	0.504976	0.0132147	0.693126	0.40261	0.407447	0.825916	0.510638	0.000154045	0.667095	0.0309852	0.655412	0.548634	0.5474	0.128241	0.366726	0.661619	0.541874	0.854138	0.489876	0.3713	0.471823	0.576661	0.472948	0.0729244	0.411306	0.944409	0.487266	0.449892	0.475799	0.122233	0.590998	0.00411246	0.258562	0.092001	0.388303	0.81475	0.469233	0.0289695
hsa-miR-1184	0.00989583	0.640265	0.235869	0.609929	3.91153e-09	0.844073	0.025123	0.287234	0.141264	0.605483	0.0151687	0.416352	0.0393651	0.619067	0.0188307	0.643085	0.123901	0.668617	0.000118239	0.694607	0.000213542	0.648011	0.000609365	0.775059	0.257583	0.411643	0.208103	0.593142	0.152192	0.630148	0.249452	0.664606	0.4047	0.412766	0.0302969	0.347229	0.747253	0.454223	0.5634	0.481279	0.000225649	0.72681	0.00240097	0.199772	0.617055	0.46902	6.12957e-06	0.299105	0.902235
hsa-miR-512-5p	0.54402	0.552827	0.212593	0.43156	0.00768181	0.647112	0.102431	0.34641	0.868391	0.524468	0.930218	0.513984	0.341143	0.370295	0.0454497	0.676064	0.113296	0.697872	0.0557577	0.688371	0.0148362	0.28839	0.103953	0.384279	0.00616781	0.25266	0.0199882	0.32096	0.0176598	0.637869	0.293024	0.425101	0.88531	0.544681	0.584254	0.481321	0.551206	0.570116	0.114353	0.386149	0.0873903	0.578082	0.0247032	0.31621	0.846687	0.489779	0.625692	0.469675	0.204559
hsa-miR-576-3p	0.0237748	0.38072	0.186183	0.357801	0.0673487	0.39696	0.00212485	0.616578	0.0088967	0.349345	0.00204306	0.347718	0.750215	0.481997	0.830245	0.528989	0.0240872	0.295479	0.0133173	0.345561	0.0066182	0.623497	0.032697	0.245626	0.344956	0.317376	0.0350499	0.360231	0.0300928	0.40906	0.297833	0.31843	0.059608	0.336474	0.00298095	0.285502	0.0586807	0.350903	0.357512	0.465145	0.813662	0.504305	2.36193e-06	0.738584	0.578182	0.467229	0.794061	0.474315	0.0814403
hsa-miR-548j	0.82301	0.478723	0.17727	0.426241	0.235964	0.384802	0.0670295	0.546543	0.0556586	0.434124	0.00192408	0.374957	0.484846	0.365385	0.404452	0.412234	0.0438652	0.312234	0.0163836	0.332722	0.0159814	0.614709	0.028492	0.315012	0.00944727	0.577423	0.148767	0.427456	0.0454037	0.375686	0.100418	0.422944	0.161117	0.376748	0.308985	0.406606	0.85241	0.488717	0.260199	0.442922	0.40038	0.396869	0.0410931	0.572489	0.152467	0.454584	0.0110709	0.394609	0.560185
hsa-miR-525-5p	0.158951	0.590353	0.830416	0.588889	1.1849e-07	0.80076	0.52134	0.560062	0.0194433	0.642962	0.000376647	0.365906	0.901019	0.489771	0.95853	0.497606	0.700552	0.588032	0.572974	0.458914	0.0109441	0.665125	7.67661e-06	0.780733	0.96586	0.503251	0.14921	0.410367	0.278174	0.581675	0.297833	0.516245	0.441342	0.442857	0.241282	0.469322	0.736724	0.467279	0.465481	0.496956	0.00101526	0.692759	0.64756	0.451199	0.563413	0.547524	2.65708e-05	0.308274	0.23662
hsa-miR-194	8.97981e-05	0.302099	0.0125944	0.656738	0.0544425	0.363526	0.507141	0.565824	0.192992	0.57275	0.168479	0.449811	0.218927	0.350655	0.21701	0.375532	0.330955	0.410638	0.00926223	0.31438	0.0121401	0.669288	8.82667e-05	0.265839	0.15149	0.364657	0.00109279	0.270824	0.391708	0.548216	0.138879	0.630391	0.181961	0.615198	5.13363e-06	0.81284	0.0378127	0.334784	1.15564e-08	0.826484	0.200141	0.571233	0.0247032	0.69863	5.52586e-05	0.738356	0.0397875	0.603016	0.446073
hsa-miR-324-3p	0.00675604	0.328111	0.00714956	0.725059	0.297331	0.394833	6.89483e-05	0.759752	0.782378	0.443781	0.0615856	0.391858	4.07824e-05	0.801964	0.527883	0.435372	0.458906	0.567553	0.321841	0.516141	0.145967	0.558279	3.06282e-10	0.079078	0.230106	0.413712	0.29812	0.531123	0.00012969	0.69964	0.00021819	0.750288	0.742851	0.444985	0.0283055	0.633474	0.283207	0.572856	1.08299e-06	0.85723	0.111805	0.590802	2.92965e-09	0.90411	0.0383632	0.638988	0.226955	0.550044	4.07526e-09
hsa-miR-216a	0.10371	0.599461	0.126472	0.643144	0.000525485	0.665653	0.0828258	0.316933	0.843889	0.531015	0.00806666	0.611874	0.861757	0.505728	0.368791	0.625	0.0279124	0.649468	0.00214333	0.684336	0.298938	0.534459	0.0665801	0.624941	0.000858493	0.210402	4.1305e-05	0.739135	0.00566283	0.640957	0.446572	0.579787	0.291002	0.612766	0.311909	0.510267	0.322491	0.562057	0.724068	0.548402	0.181048	0.548532	0.0220414	0.223459	0.373593	0.432139	0.624215	0.515024	0.532978
hsa-miR-512-3p	0.211601	0.501239	0.285783	0.699291	0.000203148	0.738298	0.0104733	0.651596	0.710795	0.447545	0.178435	0.489962	0.000610687	0.736498	0.314169	0.308511	0.459838	0.465957	0.485794	0.454512	3.59556e-06	0.845513	0.994177	0.386052	0.199788	0.461288	0.672463	0.477705	0.263239	0.378775	0.410298	0.600633	0.411158	0.346809	0.808755	0.415636	0.716732	0.489362	0.712875	0.710654	8.53025e-05	0.754403	0.0126853	0.653539	0.127675	0.435933	0.98787	0.497349	0.000257451
hsa-miR-143	0.133311	0.400685	0.793435	0.530733	0.957901	0.467325	0.437537	0.603723	0.0291771	0.606874	0.614735	0.538349	0.497387	0.544599	0.859871	0.435106	0.276458	0.548138	0.00326725	0.277146	0.273483	0.370953	1.27568e-08	0.81052	0.0690443	0.325059	0.0090157	0.28746	0.0219778	0.334506	0.52263	0.439764	0.218625	0.570517	0.0387777	0.640401	0.435289	0.318827	0.862028	0.641857	0.108786	0.589824	0.0721898	0.724886	0.000718226	0.716438	0.0337125	0.65063	0.0970347
hsa-miR-1274a	2.21811e-07	0.226319	0.0223193	0.664657	2.47686e-06	0.159878	0.0606677	0.619459	0.270372	0.42856	0.017385	0.412749	0.663887	0.460311	0.168926	0.355319	0.00382289	0.204255	2.08831e-07	0.152605	0.306509	0.397549	0.772068	0.545154	0.705369	0.49143	0.284368	0.433567	0.0207891	0.350034	0.00506737	0.706728	0.894109	0.522188	0.222754	0.436789	0.102969	0.352515	9.56555e-11	0.856469	0.90126	0.513503	4.31659e-09	0.864726	0.000718226	0.729505	0.013961	0.670625	0.0874279
hsa-let-7dS	8.76407e-09	0.193311	0.00173465	0.668085	5.55974e-05	0.204407	0.311925	0.527039	0.00616284	0.318085	1.77889e-07	0.311599	0.392952	0.510229	0.0397258	0.285372	5.08085e-05	0.0912234	1.26317e-07	0.0561262	0.94098	0.460453	0.00254846	0.353073	0.803785	0.48227	0.0235267	0.339633	0.509164	0.428106	0.146591	0.623491	0.181961	0.390274	0.861009	0.516947	0.00428855	0.24726	6.14977e-16	0.912938	0.0619096	0.609785	6.41205e-10	0.85274	0.536548	0.632139	0.781973	0.538555	1.88106e-07
hsa-miR-144S	5.00008e-11	0.815651	0.211652	0.579551	9.89912e-06	0.7231	1.19512e-05	0.816489	2.445e-15	0.884943	5.60953e-17	0.890872	0.0051617	0.704173	0.0936264	0.677394	0.00261597	0.768351	4.66793e-13	0.855099	0.0746759	0.604533	7.016e-20	0.934634	0.0175201	0.682033	7.86956e-06	0.758601	0.947914	0.494681	0.306045	0.572312	2.92301e-07	0.836018	0.386236	0.766081	0.0274462	0.674726	0.000324606	0.257382	0.0271744	0.327202	0.877246	0.597888	0.0342632	0.656059	0.00377173	0.694266	0.082734
hsa-miR-141	0.104927	0.598295	0.845939	0.574823	0.000417577	0.71231	0.24397	0.404034	0.0486378	0.616285	0.505835	0.565932	0.00655809	0.781097	0.821444	0.550266	0.091838	0.657447	0.412632	0.615187	0.56257	0.454903	0.113224	0.366312	0.000222538	0.768322	0.041264	0.637279	0.388691	0.446894	0.742699	0.580362	0.66477	0.528723	0.152089	0.392256	0.494981	0.507415	0.4066	0.472907	0.0869939	0.602153	0.0354387	0.327055	0.806391	0.521602	0.46268	0.481441	0.0551152
hsa-miR-542-3p	0.879338	0.491183	0.408974	0.474823	0.339209	0.417933	0.0110756	0.30164	0.400406	0.537971	0.872474	0.493866	0.0459426	0.689034	0.010409	0.679787	0.805669	0.501596	0.75451	0.488995	0.374752	0.424838	0.923075	0.534279	0.0291706	0.282506	0.291932	0.425871	0.102733	0.415752	0.285213	0.414606	0.392176	0.548328	0.35245	0.430604	0.682102	0.519504	0.372984	0.480365	0.251708	0.407045	0.002943	0.274829	0.543905	0.553109	0.746025	0.504032	0.0428796
hsa-miR-561	1.84357e-05	0.728723	0.0188233	0.665012	0.00170836	0.696201	0.910091	0.489583	0.91656	0.558511	0.00044416	0.664679	0.837289	0.479133	0.499942	0.435638	2.76966e-06	0.830053	0.0234366	0.694057	0.204955	0.557817	0.225607	0.440189	0.828768	0.45331	0.122567	0.639203	0.866818	0.501458	0.116704	0.642036	0.416178	0.415805	0.795828	0.524988	3.62109e-05	0.756609	0.394877	0.441705	0.77235	0.470254	0.0028595	0.256279	0.0170822	0.388198	0.243555	0.431396	0.0532108
hsa-miR-548p	0.00436694	0.665039	0.669822	0.515721	0.0120977	0.581459	0.476655	0.378768	6.35301e-05	0.692799	0.00358941	0.616292	0.444798	0.506956	0.000101812	0.731915	0.000679659	0.720479	3.23194e-07	0.769626	0.938537	0.441721	0.54738	0.490898	0.00576555	0.23818	0.00025118	0.705862	0.001659	0.660003	0.709712	0.532921	0.425392	0.622036	0.584254	0.519792	0.0437731	0.571567	0.0593117	0.343075	0.483988	0.368885	0.000395996	0.165525	0.530814	0.5196	0.711002	0.462108	0.308596
hsa-miR-126S	0.0101463	0.402434	0.000453125	0.222695	0.000166441	0.205927	0.742772	0.509973	0.0072959	0.395417	0.00821241	0.430422	0.235494	0.401391	0.638895	0.519947	0.0771734	0.330851	0.00161841	0.271277	0.00931585	0.28469	0.00210291	0.281915	0.969451	0.519504	0.0752887	0.338841	0.00076946	0.336136	0.00085186	0.217798	0.265314	0.427812	0.630232	0.497155	0.301005	0.386364	0.00676004	0.312481	0.0419165	0.319961	0.0129512	0.612443	0.700984	0.488093	0.787602	0.526293	0.779704
hsa-miR-597	2.96025e-05	0.722166	0.419886	0.441253	0.903386	0.482979	0.137024	0.575355	0.251454	0.563748	3.9018e-06	0.725549	0.0342852	0.675123	0.297592	0.375532	4.86034e-05	0.787766	1.17699e-07	0.835473	0.969577	0.466929	0.515709	0.546809	0.988733	0.452719	7.50318e-05	0.75	0.557675	0.428106	0.876636	0.542122	0.597728	0.670973	0.0274559	0.64807	3.00679e-06	0.78804	0.00437915	0.240487	0.000225649	0.233268	0.00877526	0.287671	0.0382501	0.371549	0.965727	0.504861	0.473548
hsa-miR-19b-2S	0.629361	0.525357	0.773405	0.534634	0.0525188	0.596353	0.000718332	0.633644	0.707163	0.492471	0.509484	0.523722	0.628728	0.47054	0.0939956	0.303723	0.328573	0.404521	0.179268	0.39215	0.000339581	0.677382	0.075531	0.356028	0.140523	0.5987	0.562715	0.524785	0.123525	0.394218	0.647362	0.509057	0.881223	0.492705	0.663999	0.460168	0.86121	0.512734	0.56487	0.514155	0.225313	0.575147	0.00464319	0.609018	0.504173	0.475342	0.963695	0.499061	0.891818
hsa-miR-920	0.0571507	0.409429	0.0140482	0.354374	0.748746	0.544225	0.0482416	0.325133	0.0899661	0.40311	6.46251e-05	0.33901	0.0777633	0.253682	0.475818	0.534043	0.105791	0.36117	0.138788	0.408291	0.691629	0.508557	0.18801	0.422222	0.0480802	0.309397	0.177789	0.371209	0.0593654	0.410347	0.034998	0.357246	0.215509	0.399696	0.0138894	0.336096	0.0444642	0.350258	0.0916478	0.416895	0.0952519	0.623875	0.419645	0.420947	0.989091	0.507271	0.0910594	0.428579	0.203341
hsa-miR-198	0.293787	0.571918	0.370386	0.467967	0.451646	0.524772	0.65957	0.520833	0.566237	0.465794	0.688839	0.476621	0.67964	0.730769	0.0149939	0.292021	0.0597853	0.625	0.980296	0.489178	0.0309852	0.607771	0.942936	0.546217	0.0499796	0.663416	0.218557	0.574694	0.636018	0.471517	0.540567	0.501869	0.456946	0.541945	0.92592	0.52573	0.682102	0.464217	0.202898	0.403349	0.785827	0.428376	0.706774	0.441781	0.202638	0.386617	0.139817	0.392289	0.862746
hsa-miR-1269	0.00454328	0.330516	0.376074	0.392199	0.255453	0.401064	0.0433166	0.288785	0.222081	0.433715	3.50681e-05	0.303578	0.604894	0.475859	0.785877	0.518085	0.0235522	0.290957	0.00156089	0.263023	0.292309	0.37234	0.00474383	0.307447	0.64577	0.435284	0.0632886	0.361589	0.786667	0.534746	0.495967	0.44379	0.0580726	0.332827	0.347354	0.416873	0.0526768	0.333978	0.55427	0.562557	0.249795	0.57593	0.771451	0.488014	0.430821	0.599368	0.490599	0.46603	0.868565
hsa-miR-452	0.480475	0.484188	0.847614	0.532033	0.944267	0.48997	0.291186	0.396941	0.695643	0.47455	0.0448689	0.403226	0.959215	0.5	0.00924168	0.670745	0.237385	0.391755	0.281378	0.440389	0.208739	0.379972	0.408501	0.435816	0.614158	0.427305	0.806927	0.49785	0.668641	0.538521	0.090911	0.365871	0.0675147	0.351368	0.085697	0.376794	0.355436	0.451483	0.806472	0.542009	0.666053	0.514286	0.688569	0.430936	0.883905	0.498419	0.496699	0.438798	0.6417
hsa-miR-576-5p	0.000617306	0.350918	0.000747511	0.224823	0.00039476	0.242401	0.00703246	0.590869	0.0517857	0.46743	0.00116629	0.393016	0.209833	0.263093	0.592177	0.467553	0.0540176	0.346809	0.0372866	0.391416	0.263578	0.404949	0.00491071	0.275414	0.0982909	0.575059	0.0163156	0.356383	0.0113298	0.341712	0.120546	0.291834	0.362377	0.487994	0.133145	0.420955	0.824084	0.464217	0.0593198	0.366058	0.121179	0.383953	1.25124e-05	0.723459	0.707272	0.59589	0.346155	0.54662	0.946581
hsa-miR-328	7.95816e-06	0.282935	0.553206	0.553546	4.19645e-10	0.137386	0.0433166	0.643395	0.0028713	0.321849	0.00242542	0.41987	0.132853	0.673486	0.0036224	0.220479	0.00114835	0.195745	1.88403e-05	0.196809	0.0295705	0.317993	0.00585056	0.351891	0.406151	0.600473	0.892851	0.498189	0.390093	0.473662	0.581818	0.571737	0.411158	0.455775	0.571266	0.492207	0.862426	0.488717	1.21134e-05	0.748402	0.0303233	0.380626	1.23308e-07	0.817637	0.750942	0.555532	0.231237	0.598487	6.69084e-05
hsa-miR-885-3p	0.0159483	0.347275	0.383486	0.469385	0.91215	0.443465	0.131376	0.345301	0.623081	0.438625	0.0678405	0.438787	0.461505	0.518412	0.299572	0.547606	0.0244975	0.269947	0.000380248	0.15719	0.0305753	0.288853	0.904743	0.570331	0.0329746	0.26773	0.50701	0.519805	0.015214	0.617107	0.84843	0.4954	0.962692	0.484954	0.597414	0.539337	0.347711	0.418117	0.805564	0.607915	0.0221785	0.626027	0.515338	0.494292	0.16216	0.5902	0.743161	0.579485	0.0106471
hsa-miR-493S	0.375967	0.476756	0.724334	0.511939	0.983485	0.513678	0.321079	0.585106	0.0595695	0.440098	0.552851	0.510424	0.0291233	0.700082	0.587277	0.493883	0.0921734	0.34734	0.167229	0.416361	0.00975704	0.655874	0.19605	0.457565	0.270157	0.572695	0.687472	0.513015	0.495989	0.50266	0.744532	0.533784	0.0143378	0.307599	0.00848787	0.328674	0.355436	0.451322	0.806097	0.522374	0.511219	0.527593	0.0989226	0.603881	0.397343	0.461855	0.772377	0.524083	0.00633839
hsa-miR-1304	0.0681385	0.401705	0.0537783	0.399764	0.0221317	0.34848	0.584469	0.553191	0.0727336	0.394845	0.126813	0.456546	0.75718	0.486907	0.10977	0.690691	0.287167	0.407979	0.139156	0.414894	0.625193	0.466235	0.581653	0.529078	0.744621	0.540189	0.0587079	0.370756	0.0832	0.419955	0.0375027	0.331512	0.456946	0.431915	0.486815	0.549233	0.15244	0.409736	0.258737	0.485997	0.679636	0.469472	0.0599414	0.65468	0.943739	0.496628	0.785912	0.54557	0.814859
hsa-miR-122S	0.76884	0.475882	0.656889	0.479787	0.748746	0.493009	0.347365	0.549645	0.34206	0.445254	0.643603	0.471603	0.00956397	0.70581	0.137328	0.609574	0.0204504	0.269149	0.0230138	0.317682	0.0752052	0.576781	0.827457	0.486761	0.187874	0.351064	0.613113	0.560774	0.0460143	0.616507	0.788217	0.473117	0.919562	0.446201	0.492739	0.451509	0.0378127	0.325274	0.858962	0.500913	0.585119	0.523288	0.218972	0.577626	0.622329	0.468493	0.945373	0.489174	0.00459261
hsa-miR-1208	0.016086	0.625036	0.831566	0.573877	0.000127827	0.732067	0.455904	0.417332	0.458299	0.566121	0.680532	0.521105	0.782564	0.535597	0.0429161	0.673404	0.00458545	0.708777	2.76365e-07	0.817865	0.940244	0.492599	0.685966	0.552009	0.859442	0.471336	0.402166	0.571865	0.0455958	0.619338	0.135148	0.619034	0.0143055	0.664134	0.969243	0.53909	0.710536	0.548356	0.363292	0.461644	0.0971577	0.617417	0.0211936	0.303082	0.39057	0.448577	0.0714927	0.41118	0.512643
hsa-miR-551b	1.45363e-05	0.709268	0.82767	0.636525	0.00170836	0.633587	0.709342	0.421321	0.0355051	0.615057	0.123151	0.577728	0.575546	0.418576	0.590017	0.541223	0.00851082	0.748404	4.31641e-07	0.764674	0.000153696	0.707909	0.168945	0.597636	0.705257	0.475768	0.207049	0.5799	0.802255	0.494681	0.657064	0.643042	0.0391063	0.637386	0.969942	0.472291	0.00176965	0.67795	0.291729	0.420852	0.174995	0.368297	0.000438603	0.197774	0.143977	0.376396	0.00286038	0.353126	0.0986529
hsa-miR-1238	0.530872	0.531623	0.493967	0.541844	0.491373	0.493465	0.0445024	0.625	0.885484	0.48617	0.89728	0.539379	0.0952839	0.254501	0.0815893	0.32367	0.203803	0.356117	0.991476	0.478907	3.04882e-05	0.68247	0.728348	0.439835	0.000672782	0.63357	0.956886	0.483816	0.0687157	0.355439	0.825143	0.524727	0.181961	0.562158	0.589317	0.550841	0.0487098	0.565603	0.908758	0.508676	0.988332	0.431507	0.148743	0.5879	0.762914	0.441728	0.577043	0.50127	0.0489197
hsa-miR-1274b	0.0158099	0.391795	0.793435	0.514066	0.000166086	0.195593	0.0165193	0.751995	0.568102	0.450818	0.0101957	0.401253	0.104563	0.243453	0.0255227	0.236968	0.0328822	0.304255	0.0169561	0.322817	0.0881347	0.350139	0.317842	0.56383	0.503494	0.605792	0.377773	0.450204	0.000115442	0.233528	0.600697	0.53019	0.3406	0.570669	0.388001	0.489362	0.278085	0.447937	0.0319772	0.622679	0.0485416	0.333072	6.38498e-05	0.808219	0.155068	0.567861	0.896739	0.515687	0.560185
hsa-miR-10bS	0.651848	0.487249	0.485091	0.505556	0.930717	0.511246	0.91166	0.50953	0.00920154	0.652209	0.693083	0.474863	0.236439	0.347381	0.027108	0.708511	0.612	0.469149	0.240007	0.58529	0.00012533	0.225717	0.0549972	0.372931	2.61372e-05	0.203605	0.614383	0.546175	0.0193098	0.628689	0.216898	0.45184	0.209862	0.629483	0.298388	0.433449	0.258941	0.572695	0.67782	0.516438	0.829816	0.517417	0.653555	0.52597	0.0175262	0.650474	0.896739	0.498011	0.402978
hsa-miR-520h	0.810647	0.521495	0.792028	0.603191	0.273179	0.58693	0.987146	0.477394	0.25258	0.472422	0.734698	0.577428	0.024999	0.213993	0.12257	0.677926	0.0124803	0.671011	0.210291	0.595561	0.744352	0.486124	0.603197	0.463475	0.941127	0.468676	0.169368	0.413196	0.589481	0.593943	0.905463	0.535653	0.551356	0.559271	0.273604	0.476373	0.912803	0.495809	0.703648	0.572907	0.273171	0.561252	0.860823	0.466039	0.507352	0.45353	0.647891	0.544355	0.0282018
hsa-miR-519b-3p	0.263258	0.469834	0.15583	0.432861	0.983485	0.507447	0.622984	0.447917	0.55313	0.504173	0.256842	0.480568	0.246203	0.651391	0.350578	0.624202	0.0750283	0.328723	0.0983638	0.393984	0.0620197	0.635523	0.0093843	0.30331	0.0571065	0.329492	0.37393	0.47148	0.480177	0.514585	0.353684	0.445227	0.962692	0.517629	0.0759488	0.391762	0.516928	0.452289	0.503603	0.465297	0.440248	0.537965	0.71121	0.480879	0.876207	0.5353	0.896739	0.513091	0.0818082
hsa-miR-671-5p	0.73914	0.487249	0.214714	0.454846	0.660279	0.541337	0.000652763	0.282137	0.12742	0.420131	0.638209	0.475549	0.256401	0.344108	0.556469	0.588298	0.0564026	0.673404	0.783037	0.533933	0.0557139	0.628122	0.0876779	0.386407	3.00686e-05	0.225177	0.775505	0.52818	0.334593	0.447838	0.504273	0.473404	0.161117	0.381915	0.480903	0.471425	0.572171	0.440522	0.308755	0.46758	0.521806	0.550685	0.00526683	0.319349	0.390378	0.438883	0.98787	0.489395	0.332289
hsa-miR-571	0.0044597	0.650321	0.733062	0.537116	0.0603946	0.581763	0.803548	0.411569	0.0694827	0.426432	6.87852e-06	0.697838	0.246203	0.58838	0.00323408	0.161436	0.000190808	0.741489	6.30145e-07	0.785583	0.28923	0.484736	0.321039	0.525177	0.190532	0.347222	0.0221749	0.638864	0.825115	0.456417	0.95753	0.503594	0.66435	0.508359	0.786618	0.529688	0.00206609	0.707769	0.188427	0.385845	0.660877	0.444618	0.00453336	0.262842	0.0053349	0.298314	0.262006	0.555789	0.776949
hsa-miR-892b	0.452427	0.46109	0.0695735	0.389716	0.195905	0.411094	0.0182598	0.623005	0.366565	0.450736	0.464634	0.48164	0.812032	0.459083	0.0737072	0.304787	0.402163	0.532181	0.075137	0.373441	0.355079	0.515957	0.151232	0.39539	0.029444	0.562057	0.245759	0.428022	0.00898051	0.296071	0.0482562	0.328781	0.839771	0.448632	0.829746	0.536244	0.619716	0.521599	0.195488	0.427549	0.578805	0.455186	0.00162376	0.653253	0.9042	0.487671	0.916139	0.518394	0.895011
hsa-miR-942	0.0121468	0.377587	0.0695735	0.377423	0.00777683	0.309726	6.40915e-06	0.72008	0.0228693	0.364403	0.487967	0.530928	0.459329	0.360884	0.0458477	0.281649	0.919447	0.436968	0.213375	0.3927	0.0290556	0.294403	0.087867	0.3526	0.0357462	0.624704	0.695454	0.489928	0.00503415	0.308167	0.099348	0.34747	0.52899	0.446657	0.165565	0.590054	0.176896	0.567054	0.952178	0.499696	0.585119	0.448337	4.31659e-09	0.810788	0.868208	0.503267	0.00172665	0.652011	0.513347
hsa-miR-491-5p	0.000266079	0.323084	0.800327	0.574468	7.77622e-07	0.196657	0.788093	0.471631	0.000988608	0.317512	0.00038557	0.361273	0.0300343	0.121931	0.371419	0.425798	6.78824e-05	0.145213	1.88403e-05	0.193874	3.09734e-06	0.194496	0.1972	0.488416	0.0127754	0.289598	0.1106	0.404708	0.00672837	0.339568	0.876755	0.535509	0.518011	0.440274	0.909172	0.509278	0.104694	0.376048	0.012521	0.726484	0.151267	0.366341	0.0115215	0.669235	0.90078	0.493151	0.787602	0.539052	0.162827
hsa-let-7gS	0.0130843	0.691562	0.396498	0.521749	0.000303278	0.689362	0.117114	0.345745	7.67333e-05	0.689198	0.0365132	0.62204	0.0838895	0.678805	0.180907	0.394149	8.41404e-05	0.801596	3.0509e-06	0.780448	0.464738	0.440796	0.00275898	0.710993	0.595226	0.588357	0.0148257	0.686962	0.29624	0.477437	0.872982	0.556642	0.117087	0.65076	0.574165	0.545893	0.019156	0.654417	0.0661914	0.350533	0.986901	0.438552	0.00199155	0.20605	0.762914	0.476712	0.463501	0.43692	0.704395
hsa-miR-15aS	0.685339	0.466409	0.561612	0.519385	0.0708954	0.367021	0.188061	0.385417	0.0304658	0.626432	0.115026	0.420942	0.807482	0.479951	0.182613	0.610372	0.0957956	0.335372	0.746052	0.544387	0.00326253	0.283996	0.0355061	0.627896	0.00224703	0.733747	0.387033	0.430964	0.0480146	0.625601	0.944778	0.499425	0.512714	0.550304	0.303616	0.424048	0.1444	0.37911	0.678758	0.541857	0.177342	0.390411	0.265065	0.417523	0.0108695	0.667966	0.273244	0.448243	0.946576
hsa-miR-132S	8.0201e-05	0.304139	0.0202309	0.306147	0.00380837	0.294225	0.966092	0.547429	0.0128812	0.308838	0.000102052	0.346388	0.000794808	0.632979	0.0258792	0.276596	0.0119155	0.194415	0.000364884	0.230007	0.181716	0.401249	0.00705061	0.309811	0.000338529	0.632979	0.0575386	0.409801	0.000703416	0.280285	0.152309	0.389879	0.0180476	0.30076	0.0299213	0.369495	0.0204626	0.2853	0.978128	0.515373	0.428599	0.510372	0.00192226	0.722603	0.978183	0.520126	0.201668	0.552585	3.696e-07
hsa-miR-548e	0.994376	0.506412	0.64941	0.558983	0.960288	0.489818	0.0433166	0.623892	0.347145	0.573241	0.826098	0.56383	0.250445	0.614566	0.547168	0.436436	0.0672368	0.341223	0.553478	0.453778	0.481004	0.519658	0.789929	0.473759	0.175332	0.367317	0.896736	0.554776	0.532511	0.501373	0.299393	0.390454	0.481765	0.459271	0.93375	0.562716	0.948674	0.529819	0.678685	0.558295	0.969769	0.492368	0.0391503	0.611301	0.46222	0.564489	0.857738	0.559158	0.2428
hsa-miR-34a	0.000928211	0.317837	0.00175358	0.216194	1.06791e-06	0.160182	0.264301	0.371232	0.151129	0.455892	0.0108444	0.407172	0.498172	0.359247	0.0386012	0.646011	0.149388	0.350532	0.149085	0.410492	0.0108667	0.255782	0.103679	0.363712	0.956342	0.433215	0.5171	0.469896	0.0156199	0.368137	0.00096688	0.225992	0.962692	0.519757	0.445909	0.437655	0.480458	0.455996	0.0660903	0.371081	0.00253686	0.279061	0.188248	0.568779	0.369797	0.608641	0.38212	0.574956	0.221066
hsa-miR-146aS	0.777252	0.569586	0.892285	0.507329	0.391328	0.529483	0.0552351	0.319371	0.366565	0.537561	0.921794	0.530328	0.404488	0.57856	0.309266	0.597872	0.048054	0.617021	0.347557	0.558144	0.00499901	0.290009	0.114126	0.399645	0.158077	0.364362	0.387806	0.574129	0.35518	0.558596	0.800057	0.524871	0.293944	0.561854	0.0567691	0.354404	0.872164	0.478885	0.923352	0.447032	0.778498	0.451076	0.0415801	0.257991	0.809216	0.458693	0.77923	0.463433	0.561963
hsa-miR-140-3p	0.590602	0.526086	0.204163	0.396454	0.00678408	0.337082	0.591925	0.435062	0.468236	0.542144	0.027356	0.598404	0.151899	0.325696	0.412083	0.451064	0.253429	0.621809	0.000885524	0.694791	0.172359	0.376503	0.0393382	0.376832	0.00529742	0.267139	0.33242	0.434586	0.322041	0.55362	0.306045	0.409574	0.0111708	0.682675	0.00627469	0.702499	0.0303844	0.646518	0.0740346	0.367428	0.00266254	0.304892	0.336241	0.408961	0.88645	0.517492	0.17427	0.57711	0.0759855
hsa-miR-1298	0.485762	0.531988	0.241088	0.397636	0.597373	0.450304	0.384076	0.558732	0.819098	0.527496	0.721191	0.51673	0.957159	0.468085	0.794379	0.497606	0.00107517	0.703457	0.949248	0.519442	0.76819	0.456753	0.982677	0.475768	0.876092	0.48552	0.478544	0.476347	0.875785	0.533802	0.180031	0.393186	0.699957	0.456231	0.381747	0.57286	0.77914	0.51354	0.0765893	0.362557	0.273171	0.409393	0.721577	0.521119	0.824762	0.491886	0.733139	0.487019	0.721558
hsa-miR-1257	0.645066	0.450015	0.02763	0.320331	0.0946822	0.382219	0.910577	0.464982	0.613817	0.535352	0.00547231	0.377788	0.26885	0.355155	0.175994	0.596277	0.610025	0.501064	0.656298	0.479824	0.195587	0.561055	0.0208643	0.361466	0.293762	0.447104	0.119171	0.386374	0.331673	0.515786	0.00835073	0.283065	0.986456	0.468389	0.678943	0.507298	0.551206	0.520309	0.0304793	0.354338	0.235264	0.4182	0.645581	0.52226	0.436386	0.588198	0.0397875	0.420239	0.324193
hsa-miR-668	0.000112654	0.299767	0.0187998	0.323522	0.00520809	0.304255	0.167753	0.601507	0.204216	0.459984	0.000180186	0.34583	0.826318	0.538871	0.384919	0.609043	0.347812	0.433245	0.151995	0.391233	0.141236	0.367946	0.182191	0.43747	0.000163775	0.697991	0.575749	0.488117	0.345134	0.460278	0.0209282	0.311961	0.3406	0.417325	0.040865	0.387556	0.00721777	0.284655	0.678685	0.530441	0.610944	0.526614	2.96539e-05	0.785959	0.252733	0.624025	0.623665	0.537506	0.0369026
hsa-miR-767-3p	0.0687262	0.611994	0.381171	0.641608	0.000575874	0.726748	0.0670295	0.613475	0.0262671	0.648773	0.0208914	0.420341	0.283627	0.36743	0.14482	0.341223	0.865952	0.535638	0.123671	0.655539	0.000614563	0.747225	0.0938149	0.613239	0.084361	0.33747	0.0583731	0.397465	0.611938	0.533631	0.952244	0.604945	0.629368	0.452888	0.678943	0.521648	0.326584	0.571406	0.902296	0.550837	0.105294	0.627593	0.714477	0.499144	0.750408	0.538567	0.000539039	0.328878	0.0893674
hsa-miR-877	0.00025555	0.3174	0.222993	0.453073	0.00959933	0.337994	0.760058	0.516844	0.0170081	0.370376	0.0720749	0.444707	0.183697	0.669804	0.35039	0.410638	0.048054	0.307447	0.000659294	0.26394	0.0415104	0.336263	0.321945	0.57104	0.259377	0.58747	0.515119	0.534178	0.529843	0.474262	0.435723	0.433295	0.462047	0.572796	0.594818	0.512741	0.831895	0.501128	0.629172	0.594064	0.845354	0.525832	0.191182	0.677511	0.944059	0.522445	0.0975076	0.597216	0.00315131
hsa-miR-649	0.88193	0.502113	0.126472	0.374941	0.35371	0.542249	0.559416	0.542332	0.698717	0.481669	0.860585	0.510081	0.461505	0.699264	0.646227	0.513032	0.894862	0.558777	0.770655	0.493213	0.76819	0.512257	0.00610859	0.336525	0.0344996	0.571809	0.956886	0.565641	0.114854	0.424502	0.400017	0.41475	0.427359	0.464286	0.230942	0.42949	0.850996	0.496132	0.0955305	0.371385	0.485214	0.538356	0.628793	0.541381	0.679004	0.475869	0.760372	0.503811	0.482363
hsa-miR-1321	0.0174745	0.346546	0.0612795	0.373168	0.198095	0.409422	0.409664	0.457004	0.056504	0.385843	0.0035693	0.381392	0.87414	0.493453	0.934168	0.49867	0.00949341	0.256383	0.00223709	0.209281	0.227234	0.572387	0.059713	0.407683	0.73642	0.450355	0.100713	0.380149	0.967861	0.493909	0.151799	0.393761	0.189339	0.416261	0.0569351	0.356383	0.407651	0.451483	0.614783	0.512481	0.544371	0.548728	0.642324	0.59161	0.919567	0.528451	0.957003	0.519278	0.541534
hsa-miR-1286	0.375967	0.5529	0.577331	0.551064	6.91141e-06	0.744681	0.00386336	0.234043	0.450283	0.560802	5.21511e-06	0.310655	0.0300641	0.744272	0.473266	0.575532	0.460445	0.458511	0.16075	0.577586	0.149998	0.592276	0.000329874	0.693972	0.467714	0.585697	0.234766	0.429493	0.710328	0.608528	0.785687	0.550173	0.138765	0.381763	0.00295331	0.261257	0.00927217	0.316086	0.454601	0.544292	0.000215421	0.742857	0.000798289	0.200913	0.968661	0.530348	4.46022e-07	0.252099	0.0575582
hsa-miR-551a	0.375967	0.517998	3.88974e-06	0.799409	0.0193663	0.658663	0.0302424	0.629211	0.00275294	0.66383	0.317483	0.435527	0.948327	0.456628	0.765947	0.497074	0.945416	0.457447	0.92899	0.465334	1.81195e-06	0.765726	0.206579	0.589125	0.00037276	0.667553	0.834454	0.500113	0.402357	0.422358	0.00329203	0.723836	0.140672	0.637234	0.845186	0.521524	0.948674	0.460832	1.10126e-05	0.789041	0.111552	0.634247	0.0944354	0.617295	0.0446127	0.651633	0.0379995	0.412395	0.521786
hsa-miR-516bS	0.805987	0.47151	0.00175358	0.212057	0.0380445	0.353799	0.0543084	0.60461	0.171716	0.401064	0.355733	0.40833	0.837289	0.456219	0.47023	0.454787	0.208937	0.375	0.916953	0.552825	0.0818106	0.299029	2.71985e-05	0.219031	0.262962	0.529846	0.614383	0.441376	0.317256	0.380233	0.0721161	0.305204	0.789583	0.509271	0.838891	0.45522	0.656361	0.488395	0.00130996	0.237291	0.0708025	0.380039	0.0155832	0.632135	0.281405	0.424236	0.580209	0.443051	0.712456
hsa-miR-130aS	0.974542	0.500729	0.0158666	0.343026	2.39147e-06	0.196505	0.428278	0.533466	0.504445	0.468003	0.93772	0.533631	0.339941	0.37766	0.13244	0.678989	0.471876	0.602926	0.301828	0.572817	0.00320743	0.302498	0.207843	0.56253	0.00553294	0.626773	0.886944	0.505659	0.0207891	0.63641	0.0880212	0.34402	0.0396378	0.637234	0.890639	0.507175	0.00551013	0.688104	0.012521	0.347336	1.02711e-05	0.201174	0.439484	0.531107	0.595223	0.470811	0.937167	0.531871	0.318303
hsa-miR-133a	0.0794423	0.462693	0.000881778	0.245272	1.89681e-08	0.142553	0.196516	0.385195	0.0399698	0.405728	0.947812	0.524408	0.242314	0.35761	0.726084	0.514096	0.217177	0.614362	0.309321	0.575569	0.00665779	0.283302	0.00108145	0.285461	0.472889	0.522459	0.257457	0.474536	0.000808251	0.305765	0.086845	0.23663	0.352214	0.442401	0.753454	0.542553	0.968925	0.500161	0.0402723	0.333029	0.000475819	0.264579	0.963111	0.456336	0.880121	0.466491	0.111869	0.553579	0.829371
hsa-miR-548m	0.0166907	0.376567	0.828965	0.523759	0.204407	0.54696	0.0385784	0.627216	0.14627	0.407365	0.0552968	0.397092	0.00306237	0.648118	0.467084	0.416489	0.000223479	0.154255	0.00102079	0.233492	0.000490386	0.662581	0.0237347	0.399764	0.00463394	0.590721	0.2089	0.468425	0.345134	0.461565	0.482503	0.520989	0.34373	0.408359	0.0387777	0.362321	0.167477	0.366054	0.026198	0.642314	0.00187961	0.672798	0.000135346	0.744578	0.436386	0.531296	0.283725	0.526237	1.78485e-05
hsa-miR-146a	0.727682	0.508234	0.000572471	0.752246	0.000244127	0.249848	1.65209e-06	0.825133	0.521642	0.553682	0.765756	0.517201	0.316854	0.591244	0.95853	0.499202	0.0186915	0.278989	1.74817e-05	0.191489	0.00499901	0.271045	0.435616	0.508511	0.508116	0.429374	0.517109	0.531236	0.0998103	0.402196	0.0389899	0.682289	0.30052	0.622188	0.000627898	0.74567	0.129999	0.40087	0.000646721	0.750228	0.000183084	0.239726	2.21421e-06	0.814212	0.80312	0.543203	0.560286	0.508009	0.41637
hsa-miR-296-3p	0.0247195	0.333139	0.0115916	0.291253	0.0189596	0.312158	0.169392	0.376108	0.829602	0.46293	0.313728	0.42965	0.0562584	0.251227	0.000423918	0.671543	0.0461069	0.297074	0.00309799	0.26449	0.56884	0.395005	0.800382	0.439953	0.00042065	0.605201	0.386582	0.413649	0.225514	0.547701	0.026763	0.260495	0.195438	0.553495	0.920069	0.451633	0.338249	0.367827	0.172318	0.426941	0.673781	0.463601	0.273391	0.520833	0.016749	0.655111	0.25687	0.607656	0.291897
hsa-miR-936	0.0967856	0.387569	0.557822	0.553428	0.0236249	0.642249	0.0283969	0.303191	0.892799	0.512193	0.0058791	0.370367	0.637504	0.538462	0.411301	0.588032	0.00828026	0.26383	0.0010109	0.253302	0.000131538	0.732424	0.580274	0.574823	2.73937e-05	0.16253	0.236232	0.418176	0.99016	0.501802	0.15798	0.593013	0.860708	0.451672	0.0634139	0.378402	0.182996	0.388781	0.0646922	0.638052	0.000475819	0.721722	0.39885	0.452911	0.430821	0.602424	0.481666	0.475641	0.14352
hsa-miR-1270	0.418251	0.431507	0.140687	0.621868	0.315258	0.540729	0.000529148	0.702793	0.0262046	0.318412	0.852325	0.488032	0.634427	0.498363	0.110489	0.328457	0.0540176	0.304255	0.000751973	0.261555	0.000161822	0.696346	0.915927	0.559338	0.61607	0.453901	0.487115	0.439113	0.630313	0.518617	0.143032	0.607821	0.3114	0.394681	0.614379	0.59859	0.890762	0.473404	0.026198	0.681887	0.085416	0.619961	1.33345e-05	0.773402	0.111079	0.375132	0.534493	0.553579	0.281149
hsa-miR-1261	0.00645036	0.316817	0.351101	0.42234	0.925534	0.47538	0.00331456	0.599069	0.15199	0.416694	0.0353755	0.404684	0.00661319	0.604746	0.29647	0.3375	0.00361237	0.1875	0.00156089	0.201761	0.0665148	0.532377	0.0529784	0.395508	0.332484	0.478428	0.409683	0.430738	0.279908	0.411977	0.3713	0.460178	0.352214	0.401672	0.105811	0.385082	0.346779	0.395874	0.392024	0.604718	0.013205	0.666341	9.00628e-08	0.798516	0.536093	0.592202	0.405198	0.574183	2.39751e-07
hsa-miR-579	0.441714	0.473623	0.556362	0.479669	0.126213	0.378723	0.102431	0.606383	0.723257	0.56383	0.884235	0.534832	0.00696796	0.199264	0.609207	0.498404	0.74428	0.444149	0.36342	0.455246	0.489154	0.429232	0.288547	0.448345	0.262191	0.373522	0.0781041	0.418176	0.668641	0.503003	0.22663	0.44609	0.487436	0.473556	0.533383	0.458436	0.424379	0.442779	0.97578	0.496804	0.512619	0.426419	0.0201513	0.627568	0.944059	0.600421	0.57554	0.560484	0.0213255
hsa-miR-548g	0.0330331	0.629044	0.422833	0.443735	0.174769	0.392553	0.00346053	0.654477	0.495172	0.498773	0.000179513	0.670341	0.000354226	0.763502	0.0187542	0.268883	0.313353	0.632979	0.108319	0.640132	0.837853	0.473173	0.0566578	0.390898	0.000225981	0.710993	0.661619	0.650521	0.762159	0.478037	0.953342	0.525446	0.998068	0.541945	0.900468	0.588075	0.136423	0.622502	0.0328926	0.300609	0.00281272	0.245793	0.308278	0.505137	0.0606634	0.377871	0.406411	0.540102	0.0530158
hsa-miR-658	8.15205e-05	0.297144	0.0612795	0.344563	0.00226271	0.287234	0.0737745	0.306738	0.00372172	0.329869	5.13434e-09	0.251802	0.0991377	0.673077	0.0788379	0.710106	0.000786024	0.17367	8.83866e-06	0.110602	0.0344643	0.291628	0.0291038	0.343026	0.138596	0.553191	0.0177241	0.31134	0.547992	0.458391	0.390093	0.422082	0.0231239	0.324468	0.18127	0.378031	0.00428855	0.23501	0.375626	0.57656	0.33264	0.521331	0.336241	0.546233	0.411699	0.542887	0.445884	0.458794	1.78485e-05
hsa-miR-1301	0.000362276	0.71364	0.00111241	0.762884	5.53395e-10	0.893313	0.0299013	0.267509	0.543972	0.599345	0.169762	0.473833	0.979036	0.438216	0.0683289	0.642553	0.00288398	0.831915	8.11956e-07	0.807043	1.27491e-05	0.779833	8.00355e-06	0.849527	0.03396	0.282506	0.0445427	0.666818	0.119754	0.635038	0.375161	0.783065	0.662451	0.58693	0.678943	0.502103	0.000244134	0.743391	0.455887	0.612177	0.000428103	0.703523	0.000452336	0.141838	0.16216	0.39157	5.79206e-06	0.317333	0.032627
hsa-miR-25	0.119664	0.437336	0.0547309	0.365248	0.289379	0.424316	0.874624	0.482934	0.446927	0.530033	0.371315	0.548301	0.625611	0.42144	0.410234	0.56383	0.534478	0.526064	0.534115	0.45011	0.13176	0.358002	0.000488653	0.284161	0.503494	0.522754	0.21132	0.584088	0.986516	0.489876	0.160763	0.404112	0.614579	0.439362	0.00413003	0.674542	0.278737	0.569794	0.68053	0.430746	0.844102	0.498826	0.248469	0.543094	0.0589939	0.581454	0.0250358	0.597161	0.464473
hsa-miR-1254	0.196489	0.581755	0.677882	0.5526	0.00613465	0.649392	0.18774	0.409131	0.0749144	0.412766	0.0809989	0.426776	0.00770586	0.758183	0.168299	0.36516	0.187717	0.596011	0.17482	0.566398	0.0238999	0.612396	1.1129e-08	0.790544	0.0135069	0.647163	0.812001	0.531123	0.748034	0.564945	0.482503	0.50115	0.194584	0.368845	0.131412	0.358733	0.781545	0.495487	0.434407	0.478387	0.28667	0.56771	0.0440848	0.322774	0.0370602	0.341728	0.00403838	0.333683	0.0614621
hsa-miR-1284	0.46303	0.448193	0.374909	0.44539	0.0557506	0.581915	0.515016	0.501108	0.921313	0.465712	0.852325	0.453586	0.235494	0.632979	0.281118	0.360638	0.0162921	0.269149	0.0858378	0.359501	7.43552e-05	0.706753	0.217657	0.449409	4.67527e-05	0.758865	0.542429	0.477026	0.138322	0.38804	0.261051	0.435883	0.956853	0.482067	0.136345	0.381865	0.711312	0.520309	0.510113	0.494216	0.0135505	0.637182	0.153153	0.561644	0.672147	0.519389	0.540548	0.510495	0.0929336
hsa-miR-126	5.00008e-11	0.799257	0.561612	0.479314	0.31781	0.436018	0.0252997	0.757535	9.99632e-05	0.727414	1.03751e-20	0.900223	0.732628	0.454992	0.227274	0.646809	0.0446669	0.648936	1.35013e-05	0.725238	0.685109	0.477567	6.66912e-23	0.957329	0.000284815	0.826241	0.367677	0.599479	0.138322	0.423644	0.285699	0.407131	4.31717e-07	0.820973	0.01114	0.707447	0.00721777	0.692779	2.59754e-05	0.220396	2.00617e-05	0.17182	0.697705	0.567922	0.304771	0.456902	6.12957e-06	0.76994	0.00698459
hsa-miR-326	0.748978	0.524337	0.417031	0.480496	0.640667	0.527508	0.106181	0.360372	0.543735	0.545908	0.000771052	0.651767	0.82309	0.479133	0.350578	0.392021	0.560721	0.538032	0.000149812	0.728357	0.0802105	0.353145	0.597377	0.511111	0.193298	0.370863	0.0139198	0.705749	0.236282	0.460621	0.17995	0.625072	0.00675064	0.674164	0.178617	0.613681	0.682102	0.52305	0.349973	0.459513	0.902571	0.505675	0.0572524	0.350742	0.866535	0.517703	0.0194773	0.621796	0.764645
hsa-miR-548h	0.157717	0.554357	0.375355	0.467139	8.14195e-05	0.687994	0.00015144	0.680851	0.334504	0.455483	0.59481	0.519132	0.915867	0.475041	0.181613	0.338564	0.37201	0.560638	0.509895	0.552091	7.5925e-07	0.722942	0.243235	0.464894	1.28202e-07	0.728428	0.606485	0.477026	0.263239	0.463881	0.206276	0.467366	0.670978	0.433283	0.80119	0.487506	0.050035	0.606544	0.265606	0.405175	0.0150161	0.652446	0.00617203	0.650685	0.0884504	0.407482	0.394546	0.472161	0.512643
hsa-miR-488	0.653761	0.409283	0.430596	0.446454	0.0139576	0.591793	0.000970484	0.617021	0.113531	0.413912	0.259259	0.380619	0.9024	0.396072	0.0921316	0.30984	0.0503794	0.273936	0.107537	0.331255	0.000154266	0.663737	0.136078	0.432861	0.026973	0.53487	0.275306	0.393617	0.0365507	0.316404	0.900864	0.508194	0.108786	0.319149	0.163845	0.387185	0.85975	0.439555	0.515693	0.526484	0.00168834	0.692172	6.13158e-06	0.738014	0.290986	0.480506	0.587444	0.469012	0.861772
hsa-miR-624	0.00884349	0.367386	0.0612795	0.36513	0.0525188	0.620821	0.790761	0.50266	0.266528	0.446972	1.59529e-06	0.256392	0.665589	0.536825	0.385506	0.611968	8.12433e-09	0.103191	0.008539	0.295855	0.336182	0.402405	0.294417	0.413121	0.131004	0.564125	0.00868277	0.332277	0.327854	0.452128	0.141003	0.354802	0.0125126	0.309574	0.0718279	0.286368	0.00364258	0.257737	0.738628	0.504262	0.00017981	0.733659	0.0151704	0.642123	0.343952	0.574078	0.0630845	0.394885	0.0478403
hsa-miR-362-5p	0.00575325	0.62715	0.0151051	0.630142	0.00104919	0.296809	0.00961854	0.644282	0.839937	0.480442	4.25951e-10	0.769303	0.452725	0.525368	0.00806536	0.223936	0.08064	0.585638	0.286414	0.53595	0.134287	0.372572	0.113224	0.445035	0.324711	0.579196	0.0238367	0.658103	0.114854	0.402968	0.151799	0.65598	0.123344	0.663222	3.59024e-05	0.731321	0.00437978	0.665377	0.912761	0.502435	1.45498e-07	0.156164	0.689698	0.511986	0.0228472	0.358799	0.00143936	0.646432	0.283306
hsa-miR-492	0.00583127	0.647552	0.0136377	0.667494	0.021595	0.643009	0.732179	0.505541	0.366565	0.514812	0.000455364	0.659532	0.0761437	0.697218	0.143912	0.310638	0.000443666	0.754787	1.64666e-07	0.808877	0.754277	0.447271	0.494703	0.548227	0.157234	0.343676	7.86956e-06	0.763694	0.197682	0.593514	0.578376	0.58985	0.529517	0.466109	0.617769	0.446314	0.0616941	0.612669	0.851555	0.512177	0.789247	0.458708	0.0516987	0.348174	0.0657769	0.380822	0.790808	0.523199	0.503447
hsa-miR-186S	0.199904	0.576581	0.270972	0.427423	0.0807961	0.61307	0.165015	0.365027	0.591188	0.564403	0.0006895	0.375858	0.209833	0.345336	0.332433	0.629521	0.354479	0.565691	0.0642186	0.607667	0.266715	0.410268	0.718268	0.483452	0.484737	0.426418	0.874233	0.478384	0.0699045	0.621911	0.232221	0.449827	0.235258	0.392705	0.552062	0.464745	0.354215	0.558349	0.172318	0.363166	0.671014	0.534247	0.0168952	0.297945	0.397343	0.492624	1.77465e-05	0.318383	0.0289695
hsa-miR-200aS	0.615908	0.53738	0.127543	0.391962	0.906083	0.495593	0.894966	0.481383	0.760883	0.481588	0.0262448	0.607455	0.144384	0.674304	0.033932	0.67234	0.0141355	0.682979	0.0457986	0.625275	0.00116147	0.251619	0.0311834	0.36844	0.138596	0.392435	0.0082743	0.665686	0.0637104	0.602951	0.390093	0.444077	0.949239	0.547872	0.0339627	0.371969	0.479182	0.57608	0.0627674	0.36484	0.615958	0.451663	0.601865	0.439783	0.514455	0.437408	0.214848	0.570261	0.220354
hsa-miR-152	0.444455	0.408044	0.215308	0.620922	0.0153482	0.565046	0.449956	0.454122	0.183639	0.587316	0.00154641	0.329101	0.373669	0.571195	0.0136635	0.653989	0.0540176	0.272872	0.0583872	0.308144	0.0155316	0.555273	0.0164795	0.708747	0.00591694	0.189421	0.0488559	0.332051	0.0392006	0.59523	0.336408	0.610983	0.856294	0.456687	0.224477	0.42281	0.0117094	0.26902	0.052088	0.712177	0.000449149	0.702935	0.692998	0.537386	0.0537683	0.677766	0.0187086	0.389748	0.161858
hsa-miR-604	0.046864	0.624235	0.0575269	0.654137	0.000331468	0.723556	0.0377127	0.305186	5.88986e-05	0.713175	0.579351	0.604024	0.484254	0.440671	0.139883	0.661702	4.90885e-06	0.87633	8.79354e-07	0.84281	0.019137	0.656799	0.0199192	0.672695	8.32901e-05	0.0732861	0.439533	0.572884	0.259157	0.589825	0.360209	0.6613	0.025316	0.6769	0.611315	0.536987	0.00718724	0.698904	0.755848	0.525723	0.179711	0.576125	0.000491093	0.221747	0.246588	0.580927	0.478143	0.486025	0.271207
hsa-miR-518b	0.987398	0.5145	0.952539	0.486288	0.703356	0.47538	0.284093	0.410239	0.679068	0.49198	0.22879	0.569321	0.717088	0.541735	0.00223077	0.746011	0.893245	0.48617	0.803802	0.547689	7.83381e-05	0.263182	0.450724	0.471513	0.993806	0.503546	0.0428663	0.64373	0.0350905	0.652539	0.49244	0.489218	0.116226	0.38617	0.424582	0.486269	0.182101	0.405867	0.974115	0.488737	0.765657	0.454207	0.279276	0.40097	0.78162	0.479136	0.315241	0.554629	0.710795
hsa-miR-30d	0.0425551	0.38531	0.827705	0.440189	2.93124e-12	0.127964	0.24397	0.372119	0.102784	0.389771	0.596703	0.499099	0.140063	0.307692	0.896239	0.444947	0.0718642	0.336968	0.623957	0.409758	0.0022226	0.277983	9.31921e-12	0.0593381	0.0084154	0.227246	0.614383	0.459144	0.26632	0.55199	0.540567	0.425101	0.362377	0.401216	0.114326	0.569273	0.514066	0.393617	0.0740346	0.587367	1.89351e-06	0.193346	0.692998	0.511986	0.867073	0.510432	0.00499689	0.634059	0.811665
hsa-miR-1183	0.10371	0.560405	0.00303102	0.268794	0.473937	0.505623	0.103669	0.296764	0.265536	0.400164	0.178237	0.568548	0.0380556	0.207856	0.073605	0.560638	0.040677	0.630053	0.381103	0.554842	0.0172178	0.631822	0.0429999	0.599173	0.589708	0.427305	0.0308297	0.631847	0.941141	0.458819	0.0389899	0.307504	0.34373	0.559422	0.828484	0.467714	0.112667	0.573501	0.000257663	0.23105	0.606158	0.45225	0.0572524	0.23516	0.0172543	0.352055	0.857741	0.513422	0.00748351
hsa-miR-200cS	0.227672	0.438283	0.894649	0.533215	0.951259	0.469757	0.591985	0.459885	0.590902	0.476268	0.840444	0.490348	0.634427	0.453355	0.529957	0.588298	0.200546	0.346543	0.136418	0.403522	0.914324	0.473173	0.0010751	0.255319	0.0385679	0.316194	0.436966	0.555794	0.79545	0.516129	0.862011	0.523145	0.167265	0.381155	0.0116285	0.326942	0.894693	0.475177	0.627393	0.599391	0.428163	0.558317	0.775255	0.52226	0.786955	0.540148	0.328145	0.560152	0.888591
hsa-miR-92a-1S	0.147849	0.375036	0.0645448	0.337234	0.000185159	0.218997	0.859821	0.498892	0.33976	0.413421	0.000854885	0.334592	0.0669309	0.192308	0.217341	0.575532	0.208571	0.362766	0.00107648	0.246148	0.00726296	0.54556	0.0753662	0.360284	0.423645	0.524232	0.0410515	0.334314	0.0872455	0.419612	0.0205798	0.277315	0.70206	0.48997	0.672266	0.470559	0.398834	0.506609	0.372544	0.450685	0.0224664	0.308023	0.187276	0.625	0.867073	0.534668	0.0332863	0.443548	0.133378
hsa-miR-195	0.0050889	0.65564	0.176604	0.375532	9.0911e-09	0.818997	0.36155	0.40891	0.0302745	0.648936	0.539145	0.543368	0.826051	0.524959	0.309266	0.63484	0.0231571	0.680851	0.00174422	0.618305	2.68893e-06	0.761332	0.0010751	0.755437	0.163728	0.385343	0.33242	0.579448	0.532511	0.469715	0.143032	0.343445	0.920515	0.521733	0.00848787	0.627907	0.338249	0.393939	0.000395184	0.257382	0.00150888	0.679452	0.0184442	0.266267	0.915367	0.511486	0.0533598	0.387097	0.263104
hsa-miR-1205	0.799322	0.440469	0.645865	0.637707	0.000445856	0.670669	0.0914524	0.320257	0.475179	0.511702	0.0735713	0.386024	0.122449	0.630933	0.0403215	0.666223	0.838098	0.440957	0.992857	0.466251	0.106285	0.561748	0.80967	0.534397	0.0197661	0.208333	0.249677	0.396786	0.391708	0.550961	0.00279223	0.714204	0.188547	0.360638	0.120819	0.377536	0.114484	0.328337	0.571337	0.701826	5.01586e-05	0.739922	0.0869422	0.368721	0.33632	0.576396	0.119423	0.437141	0.0614621
hsa-miR-181a-2S	0.00106167	0.313393	0.116686	0.669622	0.00091651	0.265502	0.000529148	0.707225	0.224398	0.419804	0.510391	0.449768	0.328435	0.597381	0.832846	0.451596	0.0180207	0.274734	0.010822	0.301174	0.74909	0.497919	0.124727	0.456028	0.267501	0.40396	0.606485	0.447148	0.812814	0.489362	0.951968	0.568861	0.881223	0.487994	0.0356326	0.630257	0.896598	0.49597	5.33968e-05	0.815068	0.365615	0.450294	6.28179e-10	0.848744	0.171409	0.620759	0.00393331	0.64483	0.00479366
hsa-miR-302cS	0.00100853	0.334451	0.18073	0.454374	0.783797	0.518693	0.112649	0.350177	0.0150561	0.383306	0.000754231	0.356126	0.69989	0.589607	0.291173	0.633511	0.00451387	0.215691	0.000795732	0.245965	0.00383892	0.643848	0.0383171	0.355319	0.0172624	0.275709	0.100774	0.37981	0.202683	0.478638	0.0794971	0.400374	0.139864	0.346353	0.0131437	0.326447	0.0284076	0.331238	0.901797	0.602283	0.00306308	0.676712	0.273391	0.538527	0.867073	0.535827	0.766838	0.526679	0.032353
hsa-miR-329	0.548575	0.458613	0.840083	0.536879	0.188139	0.400456	0.0267613	0.662012	0.937428	0.488953	0.641931	0.478423	0.500319	0.568331	0.168299	0.368617	0.102956	0.341223	0.980296	0.495965	0.11324	0.359621	0.779977	0.485225	0.0076282	0.679669	0.273479	0.559077	0.340403	0.445607	0.448539	0.557217	0.428476	0.433283	0.577351	0.464621	0.968925	0.497421	0.91821	0.57519	0.514373	0.443249	0.00426822	0.690639	0.756661	0.536459	0.865797	0.52679	0.291187
hsa-miR-342-3p	0.723593	0.476975	0.0249218	0.640544	0.892732	0.533435	1.65209e-06	0.822473	0.0526948	0.397791	6.4519e-15	0.190889	0.00063606	0.788052	0.597222	0.539362	0.264616	0.405585	0.0110792	0.653338	0.00723394	0.711378	0.00163182	0.312648	0.044172	0.309988	0.597574	0.479742	0.0292292	0.617021	0.785604	0.540109	0.0675147	0.35304	0.114326	0.605888	0.471334	0.563507	0.011729	0.665449	0.963974	0.560665	3.1095e-07	0.836187	0.252959	0.431612	1.49201e-10	0.211335	0.000219954
hsa-miR-518fS	0.239529	0.522224	0.938591	0.539953	4.99844e-05	0.707295	0.137339	0.338652	0.0440613	0.57946	0.0469036	0.39958	0.209833	0.543781	0.00197461	0.694947	0.878729	0.440691	0.538163	0.462766	0.947434	0.452359	0.11061	0.572222	0.381256	0.359043	0.595159	0.42474	0.629996	0.583991	0.230914	0.655693	0.597728	0.404559	0.0200128	0.38236	0.322491	0.356383	0.563254	0.514307	0.00209363	0.683757	0.0142079	0.300514	0.435155	0.560906	0.00897384	0.370471	0.611414
hsa-miR-376aS	0.452427	0.395147	0.0612795	0.363357	0.391373	0.419909	0.436343	0.459441	0.974211	0.472995	0.00895	0.398722	0.0166479	0.110475	0.275576	0.569415	0.0720386	0.287234	0.91321	0.405356	0.627779	0.438252	0.0117066	0.257683	0.503494	0.484634	0.0120453	0.329221	0.0472461	0.385038	0.00952248	0.253594	0.954513	0.444985	0.672266	0.473404	0.780836	0.440683	0.119508	0.452664	0.83432	0.514286	0.117437	0.59903	0.599764	0.568809	0.084041	0.484423	0.0185509
hsa-miR-599	0.628269	0.515375	0.301221	0.402246	0.0656788	0.620973	0.00227451	0.632092	0.618626	0.475123	0.832767	0.514842	0.935105	0.485679	0.271821	0.378457	0.965724	0.525	0.470884	0.547139	0.00274041	0.632747	0.971373	0.523522	0.018251	0.582447	0.587094	0.460389	0.941816	0.473404	0.360374	0.39563	0.931263	0.49924	0.93972	0.549852	0.0534278	0.58011	0.13036	0.384018	0.207185	0.608806	0.00496085	0.617295	0.41159	0.457323	0.57554	0.500387	0.76374
hsa-miR-19aS	0.181482	0.569076	0.122096	0.385934	0.880064	0.451976	0.527364	0.414672	0.306549	0.559083	0.65116	0.519689	0.113365	0.601882	0.499603	0.554787	0.198934	0.632181	0.217847	0.539068	0.709063	0.452128	0.0899833	0.361584	0.289687	0.557329	0.526098	0.499321	0.523691	0.463281	0.154619	0.389448	0.209361	0.592249	0.985123	0.493691	0.823539	0.485977	0.00999504	0.309437	0.170972	0.368689	0.0634234	0.320205	0.915367	0.495364	0.392954	0.44504	0.433283
hsa-miR-26a-2S	0.0677362	0.391577	0.0617379	0.389362	0.750915	0.518845	0.00460438	0.597296	0.0312635	0.371358	0.401915	0.455731	0.872156	0.52946	0.410978	0.414362	0.329063	0.406117	0.106621	0.353632	0.0293813	0.575393	0.0105802	0.348936	0.000620914	0.625887	0.134083	0.377773	0.0208041	0.360072	0.390093	0.463341	0.0223636	0.315805	0.239055	0.429243	0.753651	0.502257	0.373017	0.481279	0.0631695	0.626614	1.7089e-05	0.708048	0.614452	0.473973	0.346155	0.56551	0.250266
hsa-miR-449b	0.0711299	0.437045	0.00288608	0.266312	0.00317539	0.319149	0.0756584	0.34242	0.00318402	0.350982	0.23832	0.487002	0.373872	0.380933	0.507467	0.611968	0.223811	0.393883	0.657111	0.518158	0.0802105	0.358696	0.0175262	0.393262	0.593781	0.581856	0.377773	0.477931	0.25116	0.460364	0.143032	0.38456	0.392176	0.480547	0.0164761	0.344384	0.730036	0.485977	0.0125121	0.321005	0.123906	0.385323	0.375438	0.41524	0.264029	0.422761	0.529831	0.536843	0.92613
hsa-miR-541S	0.0062552	0.357986	0.526411	0.516076	0.732435	0.485562	0.914447	0.54477	0.220699	0.453682	0.034473	0.433125	0.793197	0.601064	0.070295	0.310638	0.123901	0.364096	0.00834421	0.303558	0.00383892	0.621415	0.00409336	0.291608	0.0504294	0.625887	0.0995809	0.397239	0.0911503	0.385638	0.647362	0.49425	0.392176	0.477964	0.0412532	0.382237	0.0535431	0.381044	0.227515	0.638356	0.064425	0.627593	0.0216419	0.667808	0.252733	0.589989	0.258678	0.567002	0.0617183
hsa-miR-139-3p	0.0317279	0.606456	0.300579	0.463948	0.617502	0.455775	0.802152	0.435284	0.123211	0.395417	0.75015	0.551604	0.498172	0.421031	0.225372	0.381383	0.000323488	0.794415	6.71137e-07	0.801908	0.74909	0.473636	0.0281413	0.632742	0.704626	0.466312	0.829174	0.567904	0.323793	0.570607	0.75553	0.521995	0.266318	0.403191	0.909172	0.556284	0.0114056	0.694552	0.0731557	0.385693	0.0385748	0.352838	0.0516987	0.344749	0.0283211	0.321918	0.171424	0.45443	0.173047
hsa-miR-302a	0.043994	0.367969	0.270556	0.438771	0.930717	0.482827	0.110189	0.557624	0.688128	0.485761	0.00942103	0.37603	0.594645	0.450082	0.0976907	0.291223	0.00775736	0.167287	0.0149659	0.280081	0.00183006	0.635291	0.0141603	0.374232	9.14797e-05	0.61052	0.221293	0.430398	0.0151088	0.368737	0.351033	0.434876	0.476137	0.426292	0.236144	0.384463	0.220798	0.382173	0.918093	0.568189	0.112166	0.610568	0.000718935	0.699486	0.282526	0.612434	0.899477	0.50359	0.879554
hsa-miR-944	0.429789	0.452711	0.0939644	0.355556	0.409388	0.411094	0.511176	0.525931	0.0853939	0.396481	0.0810739	0.402625	0.168028	0.557283	0.211255	0.61383	0.111607	0.342287	0.0457281	0.320983	0.914324	0.442414	0.0388706	0.345626	0.00253252	0.624704	0.363969	0.399502	0.75345	0.531743	0.0588359	0.315842	0.532912	0.379787	0.409034	0.397947	0.0380707	0.330754	0.387408	0.403196	0.974693	0.464384	0.150568	0.572489	0.460497	0.445943	0.623665	0.454043	0.0383783
hsa-miR-1243	0.587036	0.560769	0.561321	0.577541	0.0488931	0.628419	0.667462	0.450355	0.00308598	0.660966	0.289753	0.556023	0.692777	0.56383	0.737497	0.556649	0.597201	0.539628	0.572974	0.569332	0.715865	0.455597	0.139906	0.436761	0.495398	0.545508	0.886598	0.520258	0.354681	0.605954	0.742699	0.520414	0.424756	0.568693	0.524932	0.45052	0.792383	0.490974	0.892846	0.543988	0.244456	0.573777	0.357831	0.378425	0.0991397	0.600738	0.862745	0.481275	0.902235
hsa-miR-1909	0.232803	0.376494	0.141454	0.387589	0.333294	0.505319	0.527364	0.393839	0.107653	0.354501	9.86465e-06	0.269904	0.126572	0.613748	0.0218347	0.243085	0.306815	0.350266	0.0972672	0.335106	0.134287	0.331869	0.0899833	0.599054	0.566472	0.388002	0.92639	0.447035	0.868266	0.472804	0.49244	0.529471	0.131815	0.289514	0.017383	0.314819	0.0331393	0.292392	0.310061	0.487215	0.0134675	0.663405	0.712194	0.538813	0.383033	0.476818	0.000519805	0.347492	0.0218261
hsa-let-7f-1S	0.450335	0.583868	0.827179	0.556147	0.0144258	0.640274	0.000601119	0.695035	0.745546	0.525041	0.755547	0.490177	0.174677	0.318331	0.641697	0.539894	0.902886	0.446543	0.914178	0.497249	4.14115e-07	0.778908	0.861312	0.476714	0.72266	0.477837	0.33242	0.475555	0.636171	0.537148	0.790625	0.581944	0.920515	0.520821	0.891286	0.484785	0.86121	0.545938	0.553082	0.513851	0.205614	0.547554	0.0195251	0.583904	0.809288	0.447313	0.298029	0.415046	0.0608549
hsa-miR-196a	0.345179	0.523098	0.0397881	0.378014	0.471019	0.519301	0.118509	0.610816	0.197928	0.411948	0.870342	0.511282	0.901019	0.493453	0.0921316	0.27633	0.380332	0.519149	0.0633096	0.581988	0.00213425	0.681082	0.091801	0.439716	0.00030628	0.718085	0.613113	0.503735	0.0654435	0.368737	0.148724	0.420213	0.552674	0.466717	0.874676	0.488496	0.258941	0.572856	0.00771273	0.354947	0.933562	0.495499	0.383519	0.578482	0.0472557	0.382086	0.485929	0.487572	0.559183
hsa-miR-548b-5p	0.0720089	0.427062	0.0158666	0.370095	0.242665	0.404711	0.0267613	0.587101	0.222296	0.483306	0.0358883	0.445822	0.679968	0.543372	0.471751	0.443617	0.0512518	0.305851	0.0360874	0.347762	0.73777	0.587419	0.00458546	0.268676	0.0396238	0.507092	0.14921	0.4622	0.0421604	0.3901	0.0913294	0.364002	0.404307	0.442553	0.133145	0.437531	0.814785	0.500322	0.119792	0.434094	0.684205	0.481996	0.00113865	0.654966	0.987143	0.549737	0.929393	0.51635	0.109307
hsa-miR-520f	0.213132	0.420431	0.186183	0.450236	0.269739	0.405927	0.0852896	0.559397	0.122009	0.398936	0.0169769	0.416867	0.608122	0.471768	0.374286	0.360638	0.0827382	0.347074	0.00648066	0.31328	0.000688301	0.625809	0.0296533	0.376832	0.000210183	0.656028	0.0643054	0.382187	0.0851434	0.357584	0.34584	0.45529	0.136244	0.381763	0.0242041	0.314448	0.583055	0.416667	0.570806	0.521766	0.988332	0.479843	0.00748657	0.649829	0.711133	0.474289	0.659206	0.485583	0.920113
hsa-miR-587	0.0667948	0.389682	0.491143	0.446927	0.0349241	0.625532	0.0683736	0.578457	0.0566763	0.366285	0.000833412	0.319707	0.459329	0.381342	0.225917	0.577926	0.0022289	0.179787	0.000772817	0.230924	0.428563	0.52012	0.817923	0.499054	0.932629	0.459515	0.500012	0.476347	0.683704	0.50652	0.406187	0.43732	0.629368	0.459119	0.0173387	0.315438	0.183881	0.37363	0.526181	0.559513	0.000311951	0.711937	0.000264601	0.701484	0.944059	0.482192	0.406411	0.435429	0.857448
hsa-miR-1537	0.00439917	0.650466	0.494903	0.533806	0.0150758	0.613678	0.113721	0.546986	0.90868	0.543617	0.0147211	0.582361	0.955771	0.493044	0.056175	0.255053	0.00184102	0.67367	0.000154045	0.724688	0.0690507	0.546022	0.452218	0.465012	0.000330571	0.640071	0.0305349	0.615211	0.793214	0.48327	0.289498	0.541116	0.166806	0.579939	0.154706	0.558016	0.0108738	0.659252	0.0920105	0.394977	0.804834	0.462427	0.344033	0.382705	0.319898	0.3902	0.395679	0.433551	0.338265
hsa-miR-383	0.781637	0.522734	0.28394	0.477778	0.000877291	0.692857	0.000105141	0.189938	0.468236	0.567349	0.302698	0.471603	0.638592	0.583061	0.14258	0.637766	0.808046	0.477926	0.428043	0.563646	0.00379114	0.692646	0.869683	0.578014	0.794529	0.524823	0.0280512	0.369964	0.514161	0.57361	0.512547	0.506038	0.582972	0.461246	0.154303	0.418481	0.802079	0.564958	0.243269	0.459817	0.00658264	0.666145	2.96539e-05	0.184646	0.747921	0.543836	0.243875	0.446034	0.723528
hsa-miR-150	0.982621	0.505465	0.0537783	0.331324	0.00154962	0.268845	0.779938	0.618129	0.931377	0.476923	0.00865097	0.379375	0.197107	0.322013	0.0226796	0.67633	0.677812	0.411702	0.10525	0.578687	0.0295705	0.271045	0.406109	0.472104	0.000584501	0.782801	0.267308	0.577863	0.356115	0.533974	0.0779113	0.339132	0.3406	0.547568	0.222754	0.580406	0.0606612	0.646196	0.0578936	0.320396	0.00333637	0.256164	0.755722	0.630993	0.929983	0.463014	0.0187086	0.379087	0.184052
hsa-miR-520a-5p	0.450335	0.439012	0.938591	0.498109	0.00564736	0.658207	0.0433166	0.290337	0.707163	0.54419	0.000128328	0.325455	0.303513	0.358429	0.0105474	0.670479	0.496657	0.431383	0.456137	0.428467	0.339786	0.407493	0.852927	0.520095	0.000320516	0.167849	0.812001	0.461747	0.99016	0.496482	0.826984	0.568286	0.102136	0.356991	0.00620831	0.305666	0.00610718	0.26499	0.485215	0.556164	0.000838026	0.708023	0.0598671	0.332477	0.361525	0.595785	0.00391111	0.366604	0.462252
hsa-let-7f	0.712914	0.449505	0.485091	0.48747	0.216577	0.393009	0.112808	0.683732	0.0427535	0.604337	0.00423682	0.650223	0.0224935	0.263502	0.25107	0.573404	0.00418212	0.265957	0.080265	0.350514	0.00335316	0.271508	1.27593e-05	0.73156	0.0799263	0.659574	0.954053	0.465256	0.354614	0.411205	0.382446	0.453709	0.216509	0.603647	0.0731288	0.642875	0.368859	0.399742	0.664791	0.514612	0.428163	0.44227	0.0482119	0.733162	0.0263009	0.651739	0.000946184	0.689019	0.032627
hsa-miR-7-1S	0.213132	0.381303	0.00903405	0.643853	0.101771	0.383739	0.0006952	0.754654	0.983634	0.492799	0.304552	0.477994	0.149142	0.574877	0.00025109	0.161702	0.906154	0.428191	0.844745	0.45708	0.00803795	0.605227	0.564244	0.596336	0.519056	0.542849	0.0199882	0.312245	0.108887	0.615734	0.0185795	0.654112	0.0559088	0.620517	0.000479305	0.766205	0.682102	0.489684	2.72759e-06	0.777778	0.390021	0.530724	1.41916e-06	0.847317	0.284817	0.642255	0.965727	0.553358	0.00698459
hsa-miR-449a	0.119089	0.403527	0.204207	0.424704	0.794001	0.495441	0.73327	0.461436	0.91656	0.498854	0.125449	0.41455	0.68928	0.542553	0.405738	0.528723	0.148631	0.320213	0.155286	0.391599	0.238657	0.621647	0.0549972	0.328842	0.00360365	0.641253	0.0450216	0.345745	0.263679	0.444321	0.34584	0.441346	0.873485	0.483283	0.22329	0.423058	0.165991	0.386686	0.792895	0.515525	0.109507	0.597456	0.0714247	0.569635	0.293223	0.591043	0.808245	0.514693	0.179625
hsa-miR-493	0.500666	0.525867	0.561612	0.498463	0.983485	0.520213	0.38303	0.507314	0.0722619	0.406301	0.719611	0.509008	0.829806	0.46563	0.0815893	0.300532	0.0732523	0.655319	0.866455	0.494131	0.680756	0.46531	0.0683939	0.383097	0.0404946	0.669326	0.856178	0.479176	0.513599	0.439259	0.747826	0.474411	0.165598	0.374012	0.442227	0.459673	0.802559	0.536428	0.321897	0.462405	0.660877	0.487867	0.810002	0.472032	0.0382501	0.382929	0.723519	0.485749	0.586836
hsa-miR-1225-5p	3.54635e-06	0.2594	0.369596	0.511348	0.439757	0.439362	0.129575	0.363475	3.67435e-07	0.227987	0.000163101	0.333004	0.00212542	0.136252	0.826016	0.457181	0.00371949	0.229255	4.56209e-06	0.170946	0.0429747	0.304579	0.321039	0.4513	0.492908	0.533688	0.209329	0.420439	0.111497	0.404341	0.254112	0.474123	0.481765	0.428723	0.0134032	0.288471	1.29272e-05	0.169407	0.474151	0.708067	0.0140725	0.67182	0.0724609	0.630137	0.615147	0.462487	0.182428	0.57954	0.113547
hsa-miR-502-3p	0.467824	0.455771	0.0328158	0.638534	0.830142	0.520365	0.264301	0.589317	0.195306	0.427414	0.0808206	0.441532	0.5085	0.610475	0.157861	0.367287	0.00739858	0.653457	0.112905	0.589692	8.14289e-05	0.733349	0.387373	0.546809	0.826891	0.531028	0.447866	0.553305	0.329572	0.580388	0.415922	0.58985	0.209361	0.410334	0.155249	0.631123	0.974773	0.493069	0.00472254	0.691476	0.440248	0.560274	0.079606	0.651256	0.646627	0.476502	0.4143	0.485252	0.296471
hsa-miR-1225-3p	0.902569	0.475299	0.354675	0.564539	0.122885	0.355927	0.0338636	0.297207	0.982674	0.474632	0.0303746	0.402968	0.0605904	0.183715	0.217341	0.567819	0.481334	0.504521	0.24898	0.514307	0.373405	0.490056	0.0326239	0.63026	0.829833	0.496749	0.284848	0.559869	0.0637104	0.601407	0.220853	0.433295	0.521233	0.446049	0.114174	0.400668	0.584387	0.440522	0.319682	0.577017	0.22121	0.401566	0.0245254	0.307934	0.944486	0.503899	0.079781	0.421288	0.0545398
hsa-miR-208a	0.569963	0.561134	0.519254	0.463121	0.787771	0.507295	0.243023	0.401596	0.986477	0.51383	0.952292	0.518145	0.0332814	0.723404	0.806064	0.499202	0.79915	0.456117	0.00162784	0.711115	0.159703	0.568918	0.0343738	0.636998	0.00650516	0.240839	0.144744	0.607628	0.258373	0.580817	0.38075	0.465929	0.672967	0.474164	0.0982211	0.408956	0.470754	0.434075	0.327715	0.411568	0.824345	0.445401	0.112994	0.355879	0.704355	0.444046	0.643518	0.461997	0.104704
hsa-miR-138-2S	0.0050414	0.664238	0.185627	0.602128	0.0659182	0.64772	0.113858	0.583112	0.233259	0.577005	0.00331564	0.636968	0.950366	0.463175	0.174824	0.615426	0.529656	0.612766	4.50299e-05	0.75807	0.00360945	0.707909	0.276352	0.551182	0.0148419	0.265071	0.130262	0.603214	0.266083	0.558425	0.184518	0.647211	0.0169469	0.663222	0.018116	0.641885	0.149354	0.590103	0.507855	0.450685	0.855153	0.502153	0.367254	0.388984	0.34007	0.437302	0.899477	0.490278	0.0365091
hsa-miR-153	0.104275	0.643398	0.648389	0.496572	0.318791	0.499088	0.0576593	0.285018	0.000421054	0.674795	0.248431	0.566661	0.0346119	0.739771	0.00939842	0.729255	0.00267362	0.723404	6.99438e-08	0.822817	0.453672	0.5037	0.827265	0.551537	0.00545563	0.1974	0.0528535	0.624604	0.0759094	0.640872	0.709712	0.455434	0.178638	0.557599	0.433566	0.463879	0.121107	0.57334	0.14329	0.353577	0.335469	0.320352	0.00426822	0.152112	0.403322	0.520232	0.533879	0.421785	0.289712
hsa-miR-613	0.959114	0.484188	0.934009	0.510875	0.263284	0.507143	0.00487798	0.618129	0.631129	0.500245	0.0504805	0.440889	0.174868	0.299918	0.561249	0.406383	0.785561	0.42633	0.16363	0.367938	0.00900434	0.551804	0.435616	0.489007	8.95108e-06	0.594858	0.119443	0.37732	0.08589	0.375086	0.953006	0.489937	0.678556	0.453647	0.432678	0.492454	0.840269	0.43343	0.968376	0.526788	0.343888	0.526223	0.00367732	0.652397	0.702026	0.520864	0.0682193	0.45559	0.154014
hsa-miR-186	0.00181734	0.329059	0.594678	0.49539	4.55058e-10	0.0536474	0.222656	0.576241	0.0495786	0.388625	0.0329077	0.420856	0.279325	0.361702	0.0442576	0.291223	0.00524556	0.238298	1.96753e-05	0.187638	3.51467e-06	0.104302	0.00600613	0.310757	0.475547	0.561466	0.163511	0.406858	0.131237	0.412406	0.804486	0.506325	0.804752	0.473556	0.0682951	0.600322	0.716732	0.455351	0.0470712	0.647945	1.81177e-05	0.165166	0.000209135	0.741438	0.216486	0.561644	0.127558	0.597879	0.250266
hsa-miR-432	0.0191803	0.363815	0.0101449	0.338652	0.946462	0.493161	0.36763	0.447252	0.233212	0.411129	0.00013824	0.337852	0.163169	0.275777	0.904254	0.476064	0.173706	0.315426	0.0368696	0.346845	0.0101578	0.578168	0.0147332	0.348345	0.00015283	0.643913	0.0150979	0.319262	0.147409	0.408288	0.099348	0.396061	0.286854	0.407295	0.141181	0.397947	0.285444	0.402482	0.171866	0.454186	0.0398042	0.627006	0.99646	0.586758	0.865922	0.5549	0.126743	0.462715	0.378837
hsa-miR-367	0.0465336	0.629335	0.00707851	0.711584	0.000331585	0.726444	0.140843	0.400044	0.00944731	0.66072	0.471956	0.538607	0.637504	0.417758	0.00025109	0.789096	0.251908	0.590426	0.42569	0.580704	4.72998e-06	0.808511	0.97774	0.596809	0.000995587	0.181738	0.648664	0.561227	0.668641	0.571465	0.507134	0.628235	0.330795	0.589666	0.162008	0.619495	0.584387	0.552063	0.277338	0.600913	0.164369	0.591585	0.00300588	0.274829	0.61429	0.554057	0.223017	0.426922	0.182468
hsa-miR-513a-5p	0.092852	0.609516	0.998712	0.509338	0.0312264	0.644833	0.971852	0.506649	0.982827	0.524223	0.553404	0.534875	0.439079	0.569558	0.0847594	0.341489	0.0804474	0.345745	0.568926	0.544938	4.95184e-05	0.736124	0.890559	0.634161	0.551024	0.441194	0.450093	0.451222	0.843891	0.495024	0.0359904	0.629528	0.435501	0.585714	0.222754	0.41811	0.706165	0.518859	0.261969	0.415373	0.573847	0.542857	0.194469	0.364155	0.298832	0.422129	0.28987	0.433606	0.799437
hsa-miR-1277	0.689271	0.569149	0.226541	0.569385	0.104537	0.597112	0.898038	0.480053	0.794056	0.528232	0.246862	0.45483	0.627681	0.437398	9.52775e-05	0.784309	0.810846	0.482447	0.811719	0.488995	0.603022	0.51087	0.657948	0.473877	0.000381779	0.191489	0.324083	0.561227	0.976856	0.555937	0.597134	0.635998	0.994148	0.50152	0.0460017	0.361826	0.113626	0.365409	0.553082	0.50898	0.400506	0.524853	0.797032	0.39726	0.942587	0.464489	0.198354	0.402121	0.462252
hsa-miR-379	0.0971038	0.554503	0.419808	0.619976	4.52467e-07	0.743465	0.153176	0.544326	0.521642	0.502455	0.00995375	0.589782	1.12949e-05	0.695581	0.0721278	0.290957	0.557322	0.500798	0.00156117	0.625092	1.93872e-07	0.710222	0.187107	0.462057	0.0760845	0.533392	0.453273	0.520145	0.0451641	0.366935	0.409818	0.596607	0.16118	0.60152	0.365269	0.516081	0.765669	0.483881	0.947982	0.591629	0.00017981	0.733464	0.934389	0.480308	0.463001	0.443309	0.492015	0.532755	0.000943742
hsa-miR-18b	0.0529652	0.552536	0.671005	0.512057	0.617502	0.381003	0.0299013	0.670213	0.113714	0.553355	1.62708e-05	0.721731	0.0101159	0.654255	0.985913	0.431649	0.114506	0.520479	0.00127248	0.611519	0.00153107	0.220167	3.49806e-07	0.81253	5.97139e-05	0.739953	0.28705	0.546627	0.12378	0.600721	0.414352	0.55391	0.000805531	0.72614	0.133145	0.566304	0.0114056	0.660058	0.276988	0.457839	0.00306308	0.257143	0.327634	0.646689	0.883905	0.47608	0.000310513	0.708076	0.164137
hsa-miR-196aS	0.0220489	0.624672	0.460881	0.558983	1.29758e-05	0.728571	0.798196	0.467199	0.867483	0.534288	0.0616233	0.438058	0.00778518	0.729542	0.824451	0.514628	0.0440348	0.684309	8.32316e-05	0.710748	0.00527637	0.610546	0.00108145	0.79539	0.741016	0.520686	0.309274	0.527501	0.000197642	0.695693	0.321759	0.456872	0.20639	0.367477	0.606114	0.479466	0.303558	0.517247	0.319682	0.462253	0.0486756	0.600978	0.105032	0.339326	0.142206	0.423498	8.77668e-05	0.331308	0.241856
hsa-miR-31S	0.100885	0.649665	0.738068	0.561348	0.00119165	0.655775	0.186792	0.362589	0.0881699	0.6991	0.453271	0.509137	0.442947	0.535597	0.000395075	0.723936	0.000821264	0.766755	1.17699e-07	0.79934	0.0557139	0.568224	0.0938149	0.588298	0.079621	0.312943	0.406327	0.561566	7.11367e-06	0.762183	0.446411	0.484043	0.856294	0.532827	0.863617	0.509278	0.00425394	0.643456	0.260199	0.450228	0.502065	0.479648	0.00756322	0.218607	0.806391	0.563435	0.0317712	0.38428	0.724947
hsa-miR-300	0.167318	0.432235	0.156512	0.613239	1.62375e-05	0.74924	0.243229	0.562943	0.239259	0.436743	0.02444	0.402497	0.200384	0.33347	0.0324463	0.65984	0.0244422	0.267287	0.000173348	0.219186	0.138152	0.598751	0.883054	0.489835	0.0540956	0.308806	0.0289221	0.347782	0.0446042	0.605954	0.607413	0.569868	0.18402	0.391185	5.48495e-05	0.213384	0.271921	0.400548	0.014446	0.682344	3.09774e-06	0.808806	0.0197064	0.638413	0.943739	0.502424	0.747631	0.472382	0.677605
hsa-miR-181cS	0.0850256	0.573375	0.118535	0.610165	0.0488931	0.591793	0.977766	0.460993	0.0812639	0.394435	0.508511	0.531486	0.200384	0.32365	0.810133	0.517021	0.00846415	0.6875	0.200926	0.582905	0.970869	0.459528	0.52825	0.495272	0.0453461	0.317376	0.241736	0.581938	0.385761	0.547443	0.213741	0.585969	0.428476	0.424924	0.373221	0.43382	0.0627346	0.603159	0.727622	0.544749	0.687384	0.522114	0.170377	0.378425	0.00380549	0.314647	0.29814	0.460451	0.0360588
hsa-miR-940	0.209421	0.383562	0.370386	0.449764	0.243604	0.381307	0.187578	0.387855	0.118465	0.313011	0.0024653	0.344672	0.628728	0.394026	0.195852	0.380851	0.325435	0.380851	0.902784	0.453045	0.182229	0.581869	0.00813605	0.664184	0.8289	0.464539	0.453273	0.53565	0.567514	0.486359	0.293024	0.437177	0.010003	0.236018	0.162008	0.335849	0.00176965	0.205029	0.566264	0.533942	0.989762	0.500587	0.367254	0.489155	0.282526	0.400738	0.0891355	0.436202	0.902235
hsa-miR-1279	0.0648947	0.349315	0.0663268	0.303428	0.481979	0.450152	0.0443601	0.641179	0.0631598	0.36743	0.0304813	0.400009	0.806563	0.4509	0.438312	0.417287	0.00851082	0.247872	0.00254659	0.265774	0.266715	0.553191	0.00185064	0.321631	0.0540956	0.611702	0.224148	0.309077	0.0302106	0.383837	0.0635762	0.32835	0.102902	0.352888	0.215218	0.395225	0.14357	0.392166	0.159682	0.425571	0.486715	0.580822	3.42028e-05	0.768836	0.71569	0.502634	0.93349	0.533087	0.48818
hsa-miR-1260	8.97981e-05	0.291242	0.580987	0.447281	0.00443025	0.305775	0.0174032	0.26352	0.0614221	0.384124	2.52044e-06	0.293883	0.247408	0.344517	0.521298	0.433511	0.000249847	0.146011	8.04583e-05	0.223588	2.61897e-05	0.76087	2.48421e-06	0.211111	0.0429948	0.700059	0.539212	0.440923	0.0700712	0.370281	0.571249	0.452415	0.133544	0.368541	0.00303433	0.286863	0.00763919	0.281431	0.00634535	0.681431	0.440127	0.527006	0.375438	0.443208	0.138871	0.616017	0.967583	0.488235	0.534802
hsa-miR-488S	0.419486	0.538983	0.0645448	0.654965	1.40118e-05	0.783131	0.0388134	0.650931	0.527171	0.530524	0.834794	0.466498	0.0099831	0.741817	0.276832	0.628723	0.397118	0.369947	0.572974	0.489178	0.00159499	0.691027	0.0135961	0.674823	0.134175	0.282506	0.1814	0.549796	0.00565631	0.679564	0.0368733	0.681139	0.549584	0.419453	0.290562	0.414151	0.740878	0.400548	0.223168	0.606697	0.000183084	0.698239	0.109734	0.600742	0.470523	0.494521	0.450717	0.442167	0.0330501
hsa-miR-609	0.237121	0.493879	0.922216	0.481678	0.0333151	0.55304	0.0271539	0.585993	0.929557	0.465876	0.41468	0.487517	0.632031	0.37234	0.907221	0.455851	0.208937	0.496011	0.27187	0.518525	3.59673e-05	0.675994	0.20137	0.367967	0.0924163	0.549941	0.817867	0.475555	0.00631869	0.314259	0.574123	0.513226	0.598943	0.459119	0.122275	0.538347	0.171185	0.562863	0.320504	0.48067	0.331053	0.570254	0.142886	0.604167	0.622329	0.472919	0.681435	0.494973	0.26191
hsa-miR-155	0.00135253	0.637934	0.000572471	0.732388	0.173326	0.370669	5.89961e-08	0.821144	0.468236	0.540753	0.00242542	0.621525	0.227193	0.567921	0.206687	0.360638	0.878729	0.467021	0.383075	0.402788	0.0822996	0.570305	0.00170403	0.712648	0.00114756	0.635343	0.986072	0.558624	0.0122156	0.353638	0.00105155	0.690339	0.00616476	0.659119	0.00564077	0.727363	0.5828	0.549645	0.269955	0.607154	8.35125e-05	0.220939	0.000571955	0.7129	0.135696	0.409484	0.685438	0.481054	0.464473
hsa-miR-532-3p	0.060788	0.384145	0.591767	0.502009	0.893458	0.480243	0.880646	0.444814	0.0686091	0.374714	1.9125e-08	0.25	0.675963	0.418985	0.175079	0.614894	0.00276287	0.253723	0.321841	0.407557	0.182229	0.56938	1.68355e-07	0.150591	0.515547	0.423463	0.402166	0.43617	0.00012969	0.703758	0.752404	0.514807	0.855762	0.451824	0.760865	0.44718	0.274318	0.407479	0.0260565	0.627854	0.208186	0.618004	0.135959	0.559075	0.702026	0.483351	0.00169841	0.323133	0.553052
hsa-miR-628-3p	0.95893	0.487394	1.20335e-05	0.761584	0.297331	0.505319	1.65209e-06	0.788564	0.605982	0.513666	3.73703e-06	0.703715	0.193069	0.63257	0.167734	0.599202	0.157716	0.370213	0.036933	0.348679	0.0834364	0.567068	2.37649e-11	0.851655	0.00788493	0.656324	0.886598	0.512449	0.810862	0.502145	0.000110269	0.747269	0.00252781	0.683891	0.00397871	0.700272	0.0374735	0.336396	7.01827e-06	0.759817	0.396758	0.555969	1.17921e-06	0.789098	0.720887	0.531401	3.17348e-05	0.71034	0.187968
hsa-miR-593	0.2916	0.456645	0.370386	0.466076	0.0244577	0.604407	0.926133	0.498892	0.21201	0.420786	0.0112464	0.41099	0.805842	0.505319	0.658659	0.477394	0.363986	0.401862	0.903322	0.482759	5.77831e-08	0.736124	0.0135672	0.313239	0.00642605	0.632979	0.0730602	0.344613	0.0129791	0.374828	0.752404	0.481024	0.80536	0.455775	0.329028	0.467961	0.268672	0.431657	0.494399	0.508371	0.00632287	0.64775	0.65552	0.550799	0.929983	0.464278	0.109918	0.453878	0.885946
hsa-miR-23b	0.000311514	0.300058	0.00372485	0.272577	1.32567e-05	0.184043	0.372309	0.392952	0.946674	0.483633	0.0478875	0.390786	0.401366	0.388707	0.390681	0.396809	0.0512518	0.277128	1.53957e-05	0.168562	0.856627	0.467391	0.387045	0.418558	0.827526	0.495272	5.90058e-06	0.194432	7.11367e-06	0.222203	0.0988115	0.379097	0.885221	0.439818	0.00299945	0.694706	0.118991	0.348968	0.802099	0.463927	0.785827	0.430724	0.139111	0.596747	0.0053349	0.677871	0.119423	0.579761	0.27802
hsa-miR-509-5p	0.0157031	0.656951	0.230117	0.608865	3.55087e-05	0.755471	0.113858	0.284353	0.664856	0.62455	0.641931	0.545942	0.29226	0.603519	0.0139404	0.677128	0.00580101	0.740691	2.71457e-06	0.807227	0.0573811	0.506938	0.653303	0.598345	0.0146895	0.185875	0.0218393	0.66048	0.0059807	0.708648	0.0988115	0.637148	0.971565	0.461246	0.4916	0.433449	0.0261091	0.605577	0.557157	0.483105	0.0324189	0.572407	0.00329798	0.154966	0.443294	0.470601	0.00539424	0.414052	0.779704
hsa-miR-34bS	0.0123101	0.371539	0.218371	0.452009	0.0113199	0.659574	0.0610709	0.33156	0.803866	0.502455	1.13959e-08	0.260252	0.117683	0.626432	0.182613	0.694681	0.00195479	0.218085	0.136338	0.391416	0.297861	0.537697	0.227116	0.395745	0.541968	0.551418	0.000290425	0.260525	0.424575	0.52977	0.160763	0.397499	0.303824	0.416261	0.394177	0.42046	0.000726645	0.247099	0.999175	0.556317	3.44241e-05	0.752446	0.667239	0.482591	0.155068	0.615174	0.0405297	0.396211	0.0025526
hsa-miR-132	0.113443	0.395512	0.306731	0.591253	0.90433	0.449088	0.124527	0.566933	0.670822	0.438789	0.19737	0.438401	0.353983	0.347791	0.946551	0.514096	0.0597853	0.303457	0.00485578	0.274211	0.486448	0.522433	0.00892284	0.667849	0.333546	0.548463	0.427859	0.449411	0.138322	0.556023	0.993785	0.504457	0.674541	0.506079	0.408113	0.536739	0.752323	0.462927	0.0272254	0.679604	0.220951	0.562035	0.00183445	0.686644	0.430821	0.54942	0.783804	0.536898	0.990872
hsa-miR-516a-3p	0.932935	0.51042	0.132808	0.417849	0.830142	0.509422	0.131376	0.533688	0.446198	0.466448	0.00651989	0.381177	0.837289	0.434943	0.523181	0.43617	0.0556164	0.313298	0.16888	0.423147	0.0163113	0.662812	0.108843	0.313357	0.188921	0.582742	0.0299894	0.443413	0.0129791	0.381263	0.132098	0.422225	0.72627	0.444985	0.867269	0.5167	0.447922	0.422469	0.151041	0.412329	0.799447	0.500196	0.111715	0.526826	0.608973	0.461749	0.0205865	0.377872	0.886153
hsa-miR-323-3p	0.743675	0.506194	0.00834946	0.644917	0.361128	0.552432	0.00236822	0.673316	0.260581	0.544763	0.91917	0.551004	7.41644e-16	0.904664	0.323033	0.38484	0.330797	0.559043	0.468827	0.528613	0.0258564	0.583256	0.392615	0.534752	0.0539	0.612589	0.000632439	0.696695	0.799634	0.527111	0.0048837	0.671507	0.737801	0.539058	0.597414	0.454725	0.374445	0.550451	0.0162168	0.645967	0.584276	0.549315	0.002943	0.69121	0.536548	0.550474	0.887929	0.547006	4.33698e-14
hsa-miR-211	0.104927	0.405931	0.0617379	0.416785	0.736931	0.49848	0.000755712	0.636082	0.229334	0.418167	0.930218	0.511196	0.00328566	0.635843	0.587277	0.404787	0.411969	0.398936	0.0374106	0.347579	0.190787	0.59667	0.0311387	0.36643	0.00316581	0.619976	0.917081	0.509167	0.119754	0.42965	0.22663	0.456584	0.456946	0.548328	0.495444	0.42615	0.35794	0.521599	0.288843	0.499391	0.526069	0.592759	4.59775e-05	0.735731	0.846687	0.51275	0.104045	0.60622	0.000141492
hsa-miR-455-5p	0.000691508	0.626858	0.364577	0.530969	0.00016228	0.695897	0.000800836	0.640071	0.993927	0.534943	0.943968	0.499743	0.86693	0.517594	0.0835773	0.276596	0.819537	0.416489	0.984215	0.44956	3.51366e-06	0.746994	0.0689225	0.58818	0.00104172	0.647459	0.938978	0.483364	0.0344072	0.368823	0.629077	0.472973	0.16118	0.540729	0.34468	0.541316	0.355436	0.540297	0.0740346	0.402283	0.440645	0.576908	0.589114	0.510559	0.124574	0.403477	0.000290551	0.36793	0.334658
hsa-miR-1908	0.00686766	0.35529	0.489061	0.637825	0.856797	0.481611	0.00695738	0.22141	0.0758635	0.38257	1.51421e-05	0.316361	0.560495	0.502455	0.0683289	0.604255	0.00160455	0.192819	2.94609e-05	0.113353	0.00729135	0.23358	0.000390653	0.278251	0.011913	0.239362	0.815571	0.486759	0.187379	0.574983	0.00639645	0.70644	0.02658	0.317781	0.000145737	0.136937	0.0205547	0.257737	0.0133873	0.740183	0.00590305	0.633072	0.04316	0.34218	0.608973	0.536249	0.164292	0.451447	0.00476757
hsa-miR-577	0.242	0.545759	0.306731	0.462293	0.91251	0.495745	0.469679	0.54477	0.352109	0.471031	0.75749	0.579101	0.15678	0.296236	0.303845	0.572074	0.881167	0.595745	0.00523467	0.626009	0.00381706	0.637142	0.151232	0.401655	0.183519	0.340721	0.091892	0.39622	0.731028	0.512183	0.158207	0.408712	0.591286	0.507903	0.0530727	0.393246	0.608308	0.55029	0.113063	0.418721	0.493242	0.450294	0.950566	0.498002	0.135696	0.43098	0.562952	0.549934	0.0446909
hsa-miR-629	0.286872	0.414311	0.00256174	0.642317	1.8994e-07	0.201368	0.264301	0.68484	0.0904791	0.387234	0.0967588	0.564816	0.946856	0.494681	0.0471316	0.306383	0.000661487	0.203723	1.37328e-07	0.148569	0.000126369	0.216929	0.2	0.537707	0.0141615	0.700946	0.882431	0.510525	0.069518	0.373284	0.0359904	0.624497	0.856268	0.487538	0.141431	0.57719	0.678559	0.429239	5.33357e-06	0.745662	3.99784e-05	0.244227	0.0859601	0.774543	0.603353	0.470179	0.00391111	0.653557	0.600958
hsa-miR-505	0.256932	0.395439	0.833721	0.533688	0.801606	0.478419	0.0547834	0.581117	0.0648249	0.365303	0.392984	0.50489	8.27052e-06	0.789689	0.00637611	0.21516	0.0007286	0.219681	0.00369897	0.269259	0.103073	0.543941	0.0116733	0.334043	0.426761	0.54935	0.314635	0.530557	0.0619128	0.388469	0.390093	0.584819	0.351462	0.411246	0.71618	0.449777	0.759509	0.431657	0.791306	0.634247	0.62579	0.569276	0.00119697	0.706906	0.526667	0.450263	0.0253105	0.615941	3.95491e-08
hsa-miR-337-5p	0.000809032	0.670941	0.922216	0.626241	0.00406769	0.677356	0.231585	0.557846	0.65262	0.580115	0.0226247	0.414036	0.686781	0.41162	0.561249	0.427926	0.404793	0.585372	9.90121e-06	0.758988	0.0237559	0.628816	0.568116	0.530733	0.506766	0.542258	0.979352	0.520937	0.753283	0.49348	0.759124	0.603076	0.938105	0.491033	0.915745	0.481692	0.40021	0.557544	0.360452	0.465449	0.869819	0.530724	0.140725	0.366153	0.152467	0.431401	8.90719e-06	0.267731	0.0350424
hsa-miR-1914S	0.0457405	0.385383	0.295597	0.645745	0.950953	0.471884	0.867518	0.508865	0.0290093	0.377987	0.00271346	0.391687	0.26007	0.36743	0.403046	0.401862	0.107181	0.34867	0.160669	0.376926	0.021791	0.338575	0.00106942	0.71182	0.838191	0.527482	0.855903	0.522522	0.085827	0.611016	0.607413	0.502588	0.386907	0.432219	0.0137721	0.356754	0.0331393	0.308188	0.0371274	0.726788	0.0508394	0.638552	0.112287	0.651541	0.622329	0.500421	0.119423	0.514141	0.937311
hsa-miR-218-2S	0.0439538	0.61928	0.466097	0.483097	0.14859	0.598328	0.656104	0.446587	0.902761	0.500245	0.57724	0.528826	0.0667841	0.68126	0.907221	0.487766	0.937575	0.514362	0.651153	0.550073	0.249974	0.398011	0.122716	0.445981	0.0407619	0.63682	0.956886	0.53282	0.523944	0.464997	0.238274	0.403824	0.46861	0.463374	0.583202	0.458313	0.844632	0.510477	0.058946	0.335312	0.758561	0.448924	0.0427545	0.319064	0.124505	0.387671	0.125378	0.393836	0.497641
hsa-miR-548i	0.000151638	0.329714	0.0501198	0.390662	0.0081064	0.311246	0.0226913	0.603945	0.0128685	0.360802	0.00374613	0.409446	0.955771	0.45581	0.350578	0.614096	0.00194285	0.135372	0.00714588	0.294938	0.0591338	0.357539	0.0220048	0.206856	0.0767501	0.311466	0.0594996	0.402445	0.0911503	0.429049	0.0823232	0.410006	0.0712843	0.361854	0.332063	0.442726	0.0240544	0.280142	0.744436	0.552968	0.987187	0.492172	6.07778e-07	0.752283	0.921766	0.526344	0.243428	0.577441	0.0123432
hsa-miR-650	0.00876103	0.69659	0.40614	0.571513	0.000900615	0.728875	0.742772	0.454787	0.860914	0.568658	0.29469	0.535647	0.0689629	0.60311	0.739641	0.378191	8.41404e-05	0.84734	4.13218e-06	0.886464	0.0227295	0.657031	0.000353893	0.771986	0.977712	0.482565	0.0140362	0.665912	0.633355	0.553535	0.595175	0.462335	0.777301	0.480395	0.169542	0.610341	0.182101	0.560123	0.0772094	0.380365	0.281734	0.559883	0.0126853	0.233162	0.0612539	0.388514	0.0099443	0.365278	0.45186
hsa-miR-516a-5p	0.0165503	0.648135	0.490617	0.619031	2.35445e-08	0.832979	0.0377127	0.29344	0.498642	0.601718	0.0329077	0.453715	0.981002	0.481997	0.0188307	0.678191	0.902886	0.479521	0.0180215	0.6062	0.393031	0.576318	0.171395	0.579314	0.0713361	0.314421	0.196263	0.603893	0.582145	0.615734	0.673434	0.666906	0.921025	0.507143	0.0109216	0.362815	0.627303	0.413926	0.476325	0.503501	0.00101526	0.703131	0.000531813	0.170947	0.430821	0.471654	0.000203732	0.340477	0.329748
hsa-miR-1322	0.697114	0.420577	0.35785	0.409102	0.0706849	0.590426	0.298931	0.355053	0.446198	0.511129	0.124023	0.394818	0.0181191	0.72545	0.208729	0.55133	0.761058	0.428723	0.0793488	0.310345	0.00353815	0.64408	0.41819	0.604019	0.442144	0.404846	0.217834	0.421118	0.137112	0.58931	0.747826	0.496694	0.0670831	0.288754	0.434115	0.488867	0.781545	0.440039	0.524929	0.471842	0.0270373	0.662231	0.424877	0.432934	0.276303	0.587777	0.342968	0.459954	0.00454097
hsa-miR-99a	0.124082	0.428155	0.402897	0.584279	2.61437e-06	0.179787	0.00526387	0.695922	0.664856	0.485434	0.242014	0.584806	0.861757	0.48527	0.0386012	0.289628	0.147744	0.351064	0.136418	0.365187	0.4203	0.413737	0.287758	0.530733	0.779348	0.501773	0.463515	0.47397	0.462416	0.513727	0.246544	0.640023	0.0592347	0.639058	0.184142	0.722538	0.85241	0.498711	0.0499162	0.630441	0.00209409	0.315656	7.74773e-05	0.710046	0.536548	0.553425	0.0138093	0.633672	0.523137
hsa-miR-513c	0.9104	0.512679	0.0924844	0.381324	0.914394	0.500152	0.0990465	0.335106	0.0184653	0.37054	0.533479	0.463452	0.850625	0.47545	0.0112993	0.24734	0.490105	0.459574	0.0583872	0.384446	0.0310896	0.690564	0.091801	0.4013	0.686338	0.49143	0.296217	0.422137	0.089945	0.4221	0.199617	0.408568	0.254818	0.401824	0.0196827	0.332509	0.78303	0.507253	0.0837697	0.370776	0.869819	0.494521	0.069853	0.309932	0.0382501	0.364067	0.534934	0.449072	0.902235
hsa-miR-1297	0.799322	0.508671	0.861741	0.549409	0.727081	0.50152	0.825811	0.491356	0.204216	0.414403	0.320263	0.540451	0.00711661	0.791326	0.664907	0.528723	0.808618	0.516489	0.646216	0.516508	0.0008624	0.710916	0.293919	0.445626	0.744621	0.429965	0.697701	0.515165	0.99016	0.540666	0.709712	0.64563	0.894109	0.497264	0.198682	0.426274	0.638744	0.422631	0.999175	0.53379	0.914616	0.492564	0.980005	0.478025	0.208763	0.406533	0.579164	0.528005	0.00775168
hsa-miR-374b	3.94808e-06	0.715972	0.491143	0.529905	0.860981	0.493161	0.0670295	0.650044	4.61827e-08	0.783633	5.89567e-12	0.842313	0.0210161	0.247136	0.95658	0.495745	9.52669e-05	0.713564	2.50521e-05	0.717351	3.03156e-05	0.679001	4.94856e-12	0.87104	2.06423e-06	0.773641	0.0428886	0.625962	0.611938	0.425618	0.795616	0.486774	1.2109e-07	0.845593	1.54122e-05	0.774617	0.021766	0.634913	0.00664071	0.332877	0.000252822	0.230333	0.346828	0.476598	0.142206	0.623498	0.000104126	0.720172	3.06797e-06
hsa-miR-622	0.00889206	0.357184	0.0733045	0.387352	0.666743	0.500304	0.424125	0.436613	0.223629	0.426759	1.02222e-07	0.26274	0.946737	0.492226	0.30494	0.593085	0.392625	0.420745	0.178741	0.388114	0.932965	0.479648	0.945144	0.485934	0.00347262	0.698286	0.000517278	0.27354	0.283496	0.575154	0.143032	0.380247	0.0837503	0.347872	0.386643	0.46524	0.000440924	0.248227	0.693978	0.526332	0.00604656	0.671624	0.404743	0.586473	0.383033	0.576818	0.0383415	0.404772	0.147163
hsa-miR-508-3p	0.254756	0.412781	0.0200704	0.338889	0.77879	0.484195	0.0115633	0.620567	0.00499369	0.329051	0.293657	0.430079	0.806563	0.500818	0.215634	0.398936	0.00782774	0.225798	0.0972672	0.38518	0.472606	0.53654	0.00507501	0.336879	0.00216706	0.60461	0.0107921	0.328429	0.00566283	0.325583	0.0815086	0.34632	0.264058	0.391945	0.300381	0.449654	0.325552	0.353482	0.0740346	0.403196	0.668822	0.564579	0.000135346	0.715183	0.0900074	0.403056	0.881426	0.519996	0.342283
hsa-miR-564	0.0477246	0.590426	0.12179	0.610402	0.00568537	0.649544	0.000970484	0.167775	0.411103	0.564239	0.936618	0.54354	0.644179	0.515139	0.000136535	0.759309	0.031198	0.69867	1.08988e-06	0.760822	0.297861	0.540703	0.940449	0.559456	0.00227292	0.105496	0.0405158	0.618379	0.0162231	0.68617	0.860946	0.558079	0.696159	0.477356	0.797932	0.464498	0.929563	0.495003	0.884546	0.534247	0.341242	0.535225	2.96539e-05	0.0841895	0.608071	0.512961	0.109918	0.464704	0.648277
hsa-miR-525-3p	0.0284934	0.613014	0.360229	0.520686	0.00442324	0.664286	0.363295	0.447695	0.266595	0.495581	0.0444851	0.594372	0.624113	0.400164	0.033932	0.251862	0.061662	0.66516	0.00688425	0.712949	0.922886	0.475486	0.182951	0.444208	0.422762	0.555851	0.50701	0.584427	0.160192	0.441232	0.787085	0.550891	0.35162	0.433891	0.718024	0.509525	0.0358528	0.653127	0.172318	0.400457	0.869819	0.488063	0.060152	0.35274	0.0612539	0.39157	0.628597	0.4615	0.169712
hsa-miR-133b	0.0327063	0.39216	0.0690817	0.387707	0.00378003	0.298936	0.527364	0.552748	0.00850816	0.325614	0.0910237	0.43943	0.787479	0.579378	0.410978	0.52766	0.099744	0.347074	0.0148643	0.33529	0.681746	0.463922	0.0810952	0.265248	0.00179934	0.672872	0.137687	0.396107	0.0547628	0.36419	0.0971656	0.340426	0.614351	0.480547	0.0376308	0.340797	0.0381815	0.310445	0.810303	0.494521	0.260308	0.405479	0.021629	0.660959	0.809288	0.447945	0.514898	0.542477	0.192789
hsa-miR-301b	0.0339412	0.610463	0.659365	0.552009	1.68275e-05	0.743617	0.0104733	0.224956	0.974211	0.553519	0.00403555	0.41292	0.385525	0.352291	0.0136635	0.678723	0.0208256	0.734309	1.71182e-05	0.761739	0.0186201	0.646855	0.566381	0.665603	0.00603039	0.159574	0.79469	0.490154	0.0904326	0.612217	0.540567	0.539103	0.16118	0.370365	0.01114	0.323231	0.258941	0.584945	0.168389	0.459665	0.0233038	0.619765	0.000491093	0.151256	0.262174	0.447102	6.12957e-06	0.322746	0.0475145
hsa-miR-376b	0.256932	0.581682	0.993628	0.545508	0.00221702	0.657295	0.0602375	0.300089	0.234373	0.578969	0.759132	0.510896	0.459809	0.6027	0.974102	0.506915	0.0115998	0.681117	0.000446195	0.720286	0.225114	0.56013	0.324917	0.45922	0.306231	0.559397	0.686385	0.490041	0.8315	0.483185	0.181449	0.615296	0.585867	0.534498	0.281472	0.434686	0.103981	0.608478	0.488522	0.463318	0.124022	0.566928	0.0122171	0.238014	0.944486	0.495153	0.411959	0.435042	0.838353
hsa-miR-1912	0.00901241	0.63327	0.966402	0.584043	2.45759e-07	0.784043	0.519824	0.404699	0.351619	0.57275	0.832767	0.578457	0.611694	0.540098	0.0226796	0.67234	0.00123877	0.756117	7.99887e-07	0.776596	0.000645599	0.665819	0.000521406	0.706028	0.148316	0.435875	0.0004777	0.727931	0.000808251	0.689345	0.989449	0.622197	0.552674	0.512918	0.459597	0.464127	0.00437978	0.655061	0.243081	0.485845	0.00921746	0.663405	0.0240643	0.256849	0.399937	0.443203	0.063162	0.471443	0.585277
hsa-miR-1197	0.766257	0.514063	0.0547309	0.371749	0.0113566	0.329483	0.450928	0.413785	0.160281	0.64198	0.459192	0.476664	0.000354226	0.710311	0.258411	0.633511	0.180263	0.606383	0.883635	0.512289	0.328909	0.411887	0.0341176	0.368085	0.428869	0.411052	0.462335	0.472725	0.810801	0.503689	0.0668945	0.358539	0.961749	0.533435	0.154028	0.411306	0.940337	0.498711	0.121821	0.378082	0.0547611	0.339922	0.640044	0.414954	0.202638	0.612118	0.820612	0.467079	0.000531223
hsa-miR-323-5p	0.327901	0.562445	0.561321	0.495626	0.284908	0.553343	0.0433166	0.313608	0.155029	0.572995	0.254364	0.521448	0.00255512	0.175123	0.499942	0.430053	0.357219	0.582181	0.124205	0.587307	0.000196796	0.701203	0.168945	0.579787	0.0258966	0.583924	0.427365	0.490154	0.0121338	0.356383	0.281848	0.428551	0.3406	0.574924	0.459856	0.583498	0.100175	0.604288	0.261969	0.420852	0.952353	0.478278	0.0103628	0.259989	0.828883	0.50295	0.0817389	0.458297	0.000463796
hsa-miR-568	0.252277	0.571553	0.655791	0.533688	0.484291	0.424468	0.36155	0.387633	0.0399698	0.638216	0.0175852	0.605225	0.0443008	0.662029	0.00122933	0.752394	0.293315	0.615691	0.0844037	0.595194	0.954936	0.443802	0.398343	0.43747	0.0718754	0.329492	0.168219	0.589746	0.00141951	0.662148	0.893786	0.59977	0.19898	0.59772	0.833656	0.477486	0.0956675	0.605738	0.720383	0.466514	0.104846	0.349315	0.0433567	0.315068	0.509831	0.559326	0.492015	0.536953	0.191218
hsa-miR-20a	2.83653e-06	0.734917	0.176604	0.370449	0.112278	0.573556	0.096781	0.647163	7.78471e-09	0.79329	8.28443e-15	0.885081	0.731488	0.504501	0.000150902	0.727128	6.58691e-11	0.88484	2.30083e-16	0.939288	0.295661	0.361008	1.69278e-17	0.931915	0.795743	0.596927	0.00118456	0.693526	0.00566283	0.62663	0.142868	0.376797	1.53833e-08	0.87766	0.000948013	0.689015	1.12724e-08	0.848162	2.7539e-07	0.149772	0.0271744	0.336595	0.367254	0.438642	0.186216	0.596733	1.30682e-05	0.766295	0.032353
hsa-miR-663b	0.00384988	0.65717	0.0879909	0.650709	0.000377002	0.702888	0.888813	0.493351	0.479075	0.481178	0.998718	0.491635	0.0660632	0.661211	0.477584	0.359309	0.0022289	0.725266	0.0544221	0.651871	0.0121322	0.638067	0.914063	0.55792	0.0043975	0.692967	0.00300575	0.692055	0.820426	0.543583	0.711668	0.547297	0.131815	0.369605	0.347354	0.448046	0.894693	0.461315	0.817718	0.521766	0.422904	0.556947	0.0393802	0.323059	0.00959253	0.344362	0.000528401	0.338102	0.891818
hsa-miR-185	0.00151379	0.344725	0.564734	0.523995	0.36216	0.436626	0.0181252	0.655807	0.986477	0.505074	0.0441509	0.40284	0.679968	0.528642	0.703889	0.572606	2.76966e-06	0.176064	1.04588e-06	0.22047	0.288702	0.41975	0.051638	0.607801	0.0385679	0.643322	0.0339735	0.372114	0.354681	0.446894	0.681333	0.453565	0.352214	0.421581	0.311967	0.413409	0.0031894	0.26628	6.09945e-05	0.710654	0.0869939	0.609002	1.48615e-06	0.826484	0.0108695	0.67197	0.118919	0.568548	0.0247141
hsa-miR-891a	0.278823	0.544448	0.220154	0.61383	0.000377002	0.686626	0.0279256	0.289229	0.983634	0.533715	0.106162	0.425875	0.788527	0.649345	9.67541e-05	0.818085	0.893245	0.588564	1.31064e-05	0.743397	1.90514e-06	0.768501	0.909402	0.560638	0.0209525	0.243203	0.929944	0.486759	0.00147387	0.672014	0.285213	0.590857	0.181961	0.394225	0.150215	0.394236	0.390718	0.407801	0.626716	0.578082	0.0150161	0.656556	0.00471434	0.231164	0.553976	0.493678	0.00436661	0.380634	0.985224
hsa-miR-340S	0.293614	0.437773	0.0612795	0.391017	0.27798	0.421277	0.829947	0.573582	0.68588	0.522995	0.186588	0.45616	0.136552	0.268822	0.594445	0.444681	0.820438	0.504787	0.992857	0.523844	0.861731	0.466004	0.0373694	0.365485	0.00113228	0.704787	0.0464855	0.411612	0.00503415	0.352522	0.160763	0.407418	0.893441	0.491489	0.956125	0.498392	0.752323	0.55706	0.153163	0.445967	0.89164	0.481996	0.424877	0.623288	0.219431	0.57745	0.897416	0.515908	0.191257
hsa-miR-592	0.00755569	0.668901	0.553206	0.524941	0.00986002	0.685258	0.597089	0.559397	0.171125	0.61162	0.652494	0.534961	0.897502	0.591244	0.971486	0.509043	0.3055	0.638032	0.020154	0.685437	0.31535	0.604533	0.289387	0.454374	0.00199339	0.739362	0.590994	0.5	0.827551	0.602608	0.316066	0.521852	0.961569	0.520061	0.351291	0.586838	0.266194	0.601709	0.112207	0.383257	0.806987	0.526419	0.279276	0.369292	0.52709	0.445627	0.0326816	0.364174	0.50768
hsa-miR-324-5p	0.657452	0.456645	0.00372485	0.684397	0.00839942	0.287234	0.454089	0.541445	0.11386	0.412602	0.416052	0.453243	0.355952	0.633388	0.0508946	0.290691	0.0104971	0.652128	0.0545347	0.582172	0.792638	0.408418	0.924743	0.468676	0.0194879	0.668144	0.386582	0.50928	0.0785561	0.614791	0.0192441	0.682432	0.538147	0.420061	0.0205442	0.652771	0.00939807	0.648291	0.000629691	0.733029	0.0565449	0.316634	0.230614	0.595605	0.337661	0.44647	0.82506	0.488621	0.22294
hsa-miR-30eS	0.725653	0.510347	0.172758	0.408274	2.84225e-08	0.158207	0.0774515	0.620124	0.577022	0.53928	0.00202996	0.67476	0.939818	0.47545	0.439964	0.462766	0.0550955	0.326064	0.00516285	0.297139	0.00153394	0.261332	0.309222	0.441371	0.242077	0.553487	0.530436	0.616229	0.000770534	0.324725	0.214655	0.458597	0.362377	0.626292	0.266084	0.57385	0.529582	0.558349	0.370473	0.407915	4.78621e-06	0.179452	0.0480497	0.602454	0.505899	0.52803	0.00886929	0.657092	0.776949
hsa-miR-1262	0.0245373	0.398353	0.0145051	0.335697	0.00226271	0.284043	0.211691	0.53125	0.17107	0.450164	0.0479443	0.4526	0.163245	0.302782	0.806064	0.489894	0.213476	0.41383	0.684642	0.525312	0.843303	0.524977	0.000971334	0.243144	0.873576	0.45656	0.0702814	0.398823	0.00634333	0.355954	0.099348	0.321449	0.125124	0.424924	0.270749	0.468209	0.782597	0.492908	0.134342	0.429528	0.0894715	0.377495	0.00119697	0.634132	0.884709	0.548051	0.787602	0.548387	0.442513
hsa-miR-202S	0.0101819	0.609953	0.111626	0.591135	0.0583533	0.566869	0.330353	0.490691	0.00954156	0.626023	0.00448513	0.605997	0.278438	0.515548	0.244079	0.568883	0.919447	0.412766	0.0602709	0.570249	0.287947	0.518964	0.266633	0.524113	0.322126	0.513593	0.37783	0.514939	0.458011	0.530456	0.929836	0.550604	0.436279	0.52614	0.604765	0.475383	0.438187	0.559155	0.701178	0.484932	0.606158	0.44227	0.101253	0.365868	0.926215	0.518546	0.988263	0.497735	0.403597
hsa-miR-190	0.458914	0.511294	0.581853	0.49279	0.0333151	0.568085	7.95739e-05	0.697473	0.197698	0.41072	0.452639	0.536205	0.773787	0.442717	0.033932	0.278989	0.315717	0.379521	0.0651512	0.335106	0.00138036	0.647317	0.159248	0.429551	0.000402376	0.637116	0.406779	0.434812	0.317287	0.424417	0.512815	0.445946	0.386907	0.466261	0.661259	0.455591	0.67699	0.54755	0.327715	0.482648	0.211313	0.559687	0.000313674	0.698345	0.10338	0.393361	0.957757	0.525685	0.840913
hsa-miR-221	0.0370062	0.595307	0.892506	0.617021	0.0750098	0.362158	0.000736305	0.752881	0.740895	0.499018	3.89426e-07	0.735501	0.0860742	0.665303	0.821444	0.454787	0.935882	0.484043	0.333347	0.409024	0.0309852	0.305273	0.000383356	0.715366	0.0852768	0.597222	0.291932	0.609325	0.164749	0.40966	0.0842718	0.695802	0.00536228	0.677964	0.00432741	0.664028	0.00856294	0.678433	0.474333	0.51796	0.00182497	0.271037	0.0387306	0.648973	0.246588	0.418546	0.0106469	0.637042	0.409583
hsa-miR-32	0.00460326	0.669921	0.485091	0.421749	0.280067	0.498024	0.464271	0.47961	0.00063749	0.68928	0.00241104	0.653826	0.356101	0.573241	9.38666e-05	0.779521	5.8083e-05	0.758245	2.08831e-07	0.813646	0.957657	0.371647	0.0382686	0.605319	0.191058	0.293735	0.00025118	0.71967	0.00128494	0.667725	0.841906	0.466791	0.00314557	0.681763	0.114326	0.594631	0.00536963	0.656028	0.00824034	0.261644	0.0378606	0.306654	0.0273775	0.285103	0.7713	0.487671	0.896739	0.481164	0.414457
hsa-miR-93	1.74977e-06	0.734043	0.669822	0.514421	0.849952	0.520213	0.0104733	0.713209	0.000415534	0.694845	6.13277e-15	0.850377	0.136056	0.596972	0.0683289	0.655053	3.71704e-09	0.857181	5.39534e-12	0.851798	0.00940905	0.282377	2.06603e-11	0.823641	0.137906	0.634752	0.0557717	0.673268	0.457541	0.536719	0.930692	0.514664	0.000713049	0.786018	0.00499137	0.653761	4.20428e-08	0.820116	0.000499029	0.259817	0.00423433	0.278474	0.945679	0.513984	0.749679	0.471654	0.000182483	0.70559	0.360809
hsa-miR-337-3p	0.0135459	0.367677	0.0612795	0.371631	0.0543039	0.353495	0.0482416	0.63719	0.931377	0.506383	0.762345	0.493952	0.00116056	0.727087	0.712722	0.53484	0.248708	0.392287	0.0481047	0.349963	0.608307	0.432007	0.036163	0.376714	0.023568	0.630319	0.845849	0.553418	0.557675	0.515185	0.0869184	0.318718	0.668653	0.549544	0.0930378	0.381865	0.716732	0.424081	0.811997	0.499543	0.944114	0.493346	7.834e-05	0.759989	0.0831028	0.63372	0.0313552	0.621962	6.44443e-07
hsa-miR-498	0.0446157	0.360609	0.0118211	0.327305	0.655004	0.466565	0.83042	0.443706	0.79941	0.497627	0.00116629	0.347889	0.162554	0.272504	3.24251e-06	0.774734	0.976758	0.463032	0.883635	0.478173	0.222041	0.348982	0.14757	0.34669	0.0279603	0.270981	0.0350499	0.350158	0.8315	0.529598	0.00471875	0.250719	0.590504	0.454711	0.98935	0.475012	0.894693	0.469052	0.156466	0.440944	0.419975	0.604501	0.153121	0.589041	0.252733	0.630558	0.293399	0.472824	0.500991
hsa-miR-708S	0.515857	0.551807	0.424003	0.565957	0.218828	0.604407	0.0127852	0.321587	0.860914	0.538789	0.832767	0.520462	0.0997532	0.684943	0.410653	0.425266	0.797414	0.578457	0.139156	0.597395	0.0980811	0.613552	0.107668	0.401064	0.375652	0.421099	0.606485	0.466501	0.262487	0.438916	0.974762	0.524152	0.00602671	0.306839	0.00883914	0.327066	0.397885	0.442295	0.834774	0.517047	0.598468	0.555577	0.00240097	0.283676	0.660493	0.495785	0.681435	0.471995	0.19856
hsa-miR-647	0.787572	0.525576	0.0832369	0.664657	2.83645e-05	0.741641	0.0353969	0.327793	0.623081	0.524059	0.00733352	0.385295	0.632633	0.439444	0.471751	0.564628	0.973967	0.490426	0.397098	0.581071	0.0066182	0.698196	0.829242	0.536525	0.00242674	0.175236	0.983888	0.502603	0.817508	0.542896	0.752404	0.56383	0.158677	0.398632	0.549076	0.444582	0.370704	0.420858	0.172318	0.614003	0.00101526	0.693933	0.0193476	0.339897	0.900918	0.499684	0.0139895	0.376933	0.529572
hsa-miR-99bS	0.337776	0.557272	0.0433267	0.378132	0.00593524	0.304711	0.0415268	0.283688	0.884901	0.521768	0.258914	0.493909	0.165786	0.31383	0.747099	0.527394	0.410343	0.513032	0.958861	0.496332	0.355079	0.413969	0.643634	0.56844	0.822481	0.479905	0.316122	0.441829	0.941816	0.533459	0.0724295	0.351208	0.651238	0.556383	0.471945	0.465364	0.850996	0.484687	0.0140277	0.334855	0.00169227	0.262622	0.0106942	0.239726	0.464322	0.474394	0.0668524	0.447139	0.0613506
hsa-miR-16	0.00359165	0.636549	0.00384664	0.299291	0.0267146	0.615502	0.00805926	0.273936	0.222081	0.560475	0.00555815	0.6253	0.00497153	0.211538	0.95658	0.512234	0.634911	0.45133	0.668336	0.463683	0.567182	0.448196	1.35506e-07	0.75721	0.536028	0.525414	0.439533	0.51641	0.0164514	0.345316	0.0185795	0.314405	0.597728	0.546353	0.00374404	0.297625	0.87219	0.503868	1.98071e-07	0.163623	0.783812	0.472994	2.96539e-05	0.137272	0.16216	0.405374	0.745481	0.494532	5.93208e-05
hsa-miR-1202	0.808631	0.518435	0.40736	0.483452	2.76085e-07	0.772036	0.0433166	0.305629	0.146944	0.45	0.00397559	0.360887	0.442947	0.537643	0.000346266	0.722606	0.313353	0.628191	3.84947e-05	0.695158	0.00653337	0.619565	0.000303914	0.745272	0.134175	0.326537	0.246596	0.553305	0.0482941	0.662406	0.246844	0.437464	0.136244	0.346657	0.0357853	0.321004	0.297263	0.385397	0.380099	0.468493	3.25103e-05	0.789824	0.0213937	0.281678	0.178653	0.43372	0.00410988	0.346056	0.565292
hsa-miR-520c-3p	0.257164	0.457228	0.337283	0.439835	0.112278	0.583283	0.656786	0.515293	0.00166127	0.32234	0.283224	0.488032	0.737817	0.471768	0.36641	0.471011	0.305701	0.440957	0.136338	0.37766	0.00413592	0.612396	0.0189084	0.330733	0.0827335	0.659574	0.073794	0.404029	0.00767295	0.290837	0.321759	0.464491	0.102902	0.398784	0.0587655	0.384711	0.219519	0.38314	0.403973	0.475342	0.0180332	0.618591	0.955519	0.551084	0.0382501	0.364067	0.871513	0.526734	0.943291
hsa-miR-302f	0.0217518	0.383926	0.0617379	0.434634	0.169076	0.58997	0.474524	0.57469	0.0711094	0.444517	0.158504	0.469243	0.99385	0.516367	0.0815893	0.605851	0.00506053	0.183511	0.0053258	0.304659	0.00714823	0.660962	0.0284754	0.275768	0.931811	0.466312	0.127019	0.411951	0.742858	0.494681	0.262335	0.479298	0.475042	0.472188	0.630232	0.516081	0.0638527	0.335912	0.6649	0.537291	0.0024031	0.702348	0.00806058	0.686073	0.901044	0.548577	0.247253	0.581474	0.177897
hsa-miR-623	0.479676	0.562372	0.419886	0.46513	0.00868243	0.668997	0.0318507	0.303413	0.652171	0.471849	0.0808159	0.590812	0.212777	0.333879	0.0226796	0.263298	0.139672	0.623138	0.0431457	0.671497	0.544275	0.451203	0.214376	0.442908	0.000223626	0.21247	0.0337294	0.641693	0.237943	0.474863	0.734934	0.529615	0.692134	0.53769	0.737653	0.536244	0.0665471	0.611541	0.227426	0.409741	0.121179	0.604305	0.00562031	0.263128	0.430821	0.420653	0.563687	0.528778	0.100855
hsa-miR-155S	0.31995	0.524847	0.366263	0.427541	0.376354	0.397264	0.09149	0.552527	0.451537	0.531097	0.89728	0.480053	0.487529	0.528642	0.000102197	0.747074	0.922029	0.474734	0.402563	0.578503	0.914515	0.431545	0.828873	0.46643	0.202275	0.317671	0.665221	0.506111	0.00565631	0.704015	0.268543	0.418631	0.741195	0.478875	0.242105	0.41143	0.716732	0.524662	0.0902331	0.397412	0.0569363	0.366341	0.371979	0.531107	0.944486	0.504426	0.304893	0.454706	0.88555
hsa-miR-193bS	0.00454328	0.3558	0.103668	0.390426	0.0473834	0.349848	0.581421	0.554743	0.00535267	0.341899	0.169762	0.448053	0.163245	0.635025	0.132493	0.327128	0.00458545	0.231915	0.00042832	0.243764	0.885478	0.438252	0.362106	0.427423	0.000484711	0.693558	0.771	0.501584	0.119754	0.388469	0.26853	0.387723	0.959423	0.492249	0.561033	0.542801	0.802079	0.457608	0.98879	0.538204	0.666023	0.523483	0.0083226	0.690639	0.849629	0.495047	0.104466	0.592742	0.00170272
hsa-miR-661	0.435085	0.436753	0.15583	0.380496	0.839132	0.468237	0.511218	0.477394	0.217464	0.425696	0.0021409	0.379761	0.439079	0.378887	0.258581	0.571277	0.239514	0.404787	0.326207	0.446442	0.359588	0.538853	0.234212	0.449764	9.83168e-05	0.740839	0.0917107	0.369511	0.424852	0.497769	0.0209183	0.318143	0.529517	0.460334	0.556323	0.439881	0.4433	0.406512	0.227426	0.439269	0.748684	0.535421	0.624794	0.534532	0.717235	0.480927	0.0150713	0.430954	0.650572
hsa-miR-520b	0.988682	0.532279	0.0733045	0.398936	0.733005	0.520517	0.730491	0.484929	0.983634	0.531342	0.108578	0.456975	0.113942	0.276596	0.125736	0.347074	0.595499	0.476596	0.143832	0.408291	0.0651671	0.549954	0.0748658	0.38747	0.488721	0.548759	0.0412811	0.422929	0.0433874	0.385638	0.151799	0.389879	0.648731	0.522948	0.867269	0.512989	0.818247	0.498066	0.0901826	0.376104	0.783812	0.481605	0.724812	0.447489	0.990299	0.506006	0.209954	0.430844	0.104704
hsa-miR-144	0.000297419	0.69353	0.0521842	0.349882	0.303461	0.540881	0.0361193	0.645833	1.51827e-06	0.726432	1.45684e-15	0.882636	0.342619	0.535597	0.346455	0.641223	0.0325168	0.637234	1.11726e-06	0.71515	0.86563	0.442414	2.65047e-21	0.96773	0.00132432	0.680556	0.00364828	0.617927	0.706254	0.436599	0.0869184	0.348189	1.15711e-06	0.797264	0.0717884	0.613681	0.00155909	0.673275	1.21492e-06	0.182496	0.0557339	0.341879	0.812587	0.476598	0.377319	0.541517	1.89987e-05	0.773531	0.158608
hsa-miR-1303	2.16378e-05	0.298455	0.00500108	0.25792	0.00250456	0.294833	0.892391	0.466534	0.141864	0.449673	0.000186198	0.359214	0.235494	0.596154	0.432572	0.642021	0.00244088	0.199734	7.45619e-05	0.210748	0.00164636	0.226642	0.0552258	0.352364	0.774746	0.499409	0.0218393	0.35627	0.0722403	0.479324	0.142726	0.403249	0.820912	0.51307	0.0134032	0.348219	0.0140207	0.316409	0.373127	0.460274	0.359044	0.523483	0.000142614	0.687785	0.0399437	0.640674	0.0862618	0.573133	3.08124e-05
hsa-miR-654-5p	0.112302	0.64216	0.126413	0.635343	1.66817e-05	0.725684	0.0973278	0.323138	0.562789	0.649264	0.683367	0.562157	0.636051	0.437807	0.600309	0.561702	4.98836e-06	0.819947	1.89704e-08	0.827036	0.302613	0.495606	0.00146785	0.726596	0.00303595	0.156324	0.000517278	0.715256	0.0757147	0.679307	0.666024	0.531771	0.765912	0.520213	0.238692	0.605641	0.025725	0.603804	0.930803	0.501979	0.122312	0.555577	0.00557259	0.195776	0.810403	0.497893	0.284845	0.427033	0.211186
hsa-miR-345	0.0150564	0.599461	7.96178e-05	0.786525	0.553957	0.42386	0.110189	0.56117	0.354877	0.568412	0.00150326	0.641944	0.00830639	0.736498	0.0133556	0.229255	0.00345261	0.676862	0.0156188	0.648386	0.335863	0.51827	0.289387	0.628723	0.259057	0.562943	0.00025118	0.681304	0.165475	0.468771	9.69746e-07	0.77142	0.114071	0.704559	0.000347572	0.695324	0.00176965	0.689072	0.0199173	0.717352	0.00555915	0.305871	0.621165	0.462043	0.513949	0.471865	0.69009	0.545846	0.158421
hsa-miR-770-5p	0.139634	0.444623	0.186174	0.426832	0.297331	0.558511	0.00314629	0.273271	0.707163	0.526678	7.08348e-06	0.311814	0.545944	0.414075	0.204442	0.609043	0.131916	0.371277	0.0124963	0.318599	0.1751	0.581406	0.0681447	0.360402	6.72635e-06	0.216312	0.0412811	0.363966	0.217414	0.456932	0.623519	0.475561	0.819888	0.522036	0.098874	0.392999	0.0386079	0.339458	0.63141	0.480518	0.030394	0.611742	0.167307	0.335331	0.150387	0.574078	0.0696774	0.368979	0.869241
hsa-miR-200b	0.00460326	0.651195	0.0942608	0.633097	0.00010934	0.735258	0.631806	0.526374	0.831162	0.500327	0.0175852	0.621697	0.366333	0.62725	0.35909	0.397872	0.982489	0.481649	0.227994	0.601064	0.0679637	0.622109	0.989085	0.572695	0.178126	0.555851	0.0205836	0.635695	0.0832	0.403655	0.0558819	0.630104	0.914763	0.495137	0.893249	0.492331	0.581536	0.657318	0.71593	0.467275	0.198469	0.600391	0.0869422	0.343607	0.0377969	0.363541	0.530508	0.461003	0.782886
hsa-miR-924	0.604532	0.474643	0.30304	0.4	0.320053	0.553799	0.562758	0.453679	0.461264	0.551882	0.524684	0.506906	0.793212	0.487316	0.346455	0.587766	0.913403	0.521277	0.82598	0.503118	0.000538977	0.657956	0.0414496	0.295745	0.189355	0.521572	0.091892	0.385582	0.030837	0.428363	0.0796305	0.342151	0.780489	0.508359	0.281472	0.595621	0.991787	0.506125	0.3292	0.424658	0.171508	0.578865	0.721577	0.485445	0.284817	0.574394	0.884196	0.529607	0.977755
hsa-miR-27bS	0.0807468	0.591227	0.0363071	0.749527	2.22795e-08	0.821733	0.364999	0.551197	0.0753678	0.607119	0.0562713	0.587766	0.177356	0.61252	0.522172	0.439362	0.0205519	0.681383	0.996086	0.467351	2.03126e-06	0.796253	0.00487368	0.694326	0.704626	0.546099	0.731531	0.522408	0.651556	0.528312	0.00021819	0.764664	0.211293	0.607143	0.678943	0.460168	0.671625	0.551741	0.278668	0.656621	0.000229404	0.721526	0.648117	0.451769	0.900918	0.522972	0.913474	0.496907	0.814373
hsa-miR-624S	0.00346338	0.344506	0.0612795	0.434515	7.49896e-05	0.232371	0.757166	0.517952	0.446198	0.446727	0.641931	0.467742	0.3755	0.370295	0.0644786	0.644681	0.637794	0.452394	0.0135415	0.323918	0.0159814	0.29371	0.033892	0.375887	0.029444	0.657801	0.0207336	0.332503	0.138322	0.437543	0.120546	0.439045	0.719837	0.467021	0.0557371	0.349456	0.102969	0.365732	0.474151	0.543531	0.116873	0.368493	0.0121682	0.689498	0.093716	0.602424	0.00996295	0.629143	0.885946
hsa-miR-24	0.192084	0.576363	0.176604	0.588061	3.84378e-05	0.736018	0.0527921	0.659796	0.0432953	0.614157	0.852325	0.482412	0.0497335	0.646072	0.072387	0.683777	0.0379198	0.644149	0.0884128	0.323551	6.69234e-06	0.784228	7.9808e-13	0.906028	0.507076	0.565898	0.822805	0.483364	0.26632	0.355525	0.0570113	0.60322	0.585867	0.550456	0.524259	0.420336	0.0535431	0.267086	0.918093	0.473364	0.0201128	0.565753	0.352984	0.547945	0.655825	0.509062	0.209644	0.406043	0.364657
hsa-miR-588	2.2283e-05	0.709924	0.0612795	0.64078	8.06235e-07	0.794377	0.315823	0.408466	0.956582	0.593044	0.706034	0.514928	0.479785	0.575286	0.925144	0.501862	0.00217286	0.743617	0.000965051	0.729824	7.11409e-05	0.746531	3.1858e-09	0.827541	0.415865	0.427305	0.775324	0.53101	0.121562	0.456074	0.189482	0.688614	0.585867	0.558511	0.0666127	0.368382	0.0215531	0.67795	0.265188	0.433942	0.331053	0.570059	0.000798289	0.203196	0.0926624	0.376185	0.00109406	0.31297	0.279981
hsa-miR-26bS	0.0486785	0.402579	0.168818	0.429551	0.00766884	0.311094	1.63216e-05	0.72961	0.0284444	0.394681	0.0282159	0.403612	0.234698	0.423077	0.147209	0.357979	0.00655155	0.248936	2.46126e-05	0.195891	0.832615	0.498381	0.0530701	0.364894	0.000412335	0.711584	0.154983	0.413083	0.102105	0.351836	0.306045	0.472973	0.780489	0.471884	0.141191	0.401039	0.934141	0.48098	0.828122	0.524962	0.321447	0.411155	1.9798e-07	0.808219	0.444339	0.482086	0.862238	0.506573	0.395418
hsa-miR-99aS	0.834358	0.501093	0.944676	0.524232	2.63988e-06	0.752736	0.916659	0.482491	0.829226	0.501964	8.89519e-05	0.311042	0.401366	0.407938	0.875919	0.506915	0.0540176	0.325266	0.402644	0.433052	1.53317e-05	0.750463	0.321039	0.600236	0.871471	0.510047	0.0183233	0.345632	0.594957	0.471517	0.462787	0.434445	0.561122	0.46003	0.104528	0.379886	0.120611	0.369117	0.862028	0.52618	2.0228e-05	0.760078	0.950586	0.490582	0.762914	0.505901	8.09754e-05	0.301204	0.329748
hsa-miR-183	0.657452	0.479452	0.00223694	0.690189	0.719591	0.489058	0.234694	0.666667	0.604019	0.444517	0.0095419	0.620453	0.482497	0.395254	0.0815893	0.327128	0.379665	0.404255	0.000711755	0.25697	0.188788	0.540472	5.60824e-09	0.839835	0.922553	0.494976	0.0106087	0.299457	0.0581973	0.394818	0.189539	0.58525	0.672967	0.545289	0.00268881	0.719446	0.254903	0.401676	0.00536253	0.717504	0.478782	0.512524	0.140725	0.684361	0.975045	0.453846	0.0355337	0.643559	0.751161
hsa-miR-34c-3p	0.0362888	0.613305	0.742492	0.579314	0.983485	0.462918	0.0415268	0.631427	0.509014	0.570049	0.00830623	0.614576	0.0251782	0.713175	0.821444	0.542819	0.304397	0.592553	0.00133338	0.708914	0.0347363	0.627197	0.526366	0.596927	1.69596e-05	0.76773	0.0587079	0.666591	0.702483	0.561428	0.742699	0.581656	0.0209059	0.675988	0.828988	0.565685	0.664445	0.461154	0.389699	0.465449	0.0466097	0.345205	0.833821	0.506849	0.475107	0.466702	0.899477	0.498674	0.291897
hsa-miR-107	3.68453e-12	0.835398	0.54943	0.456738	2.93124e-12	0.869301	0.742772	0.563608	0.327737	0.652537	0.204631	0.627531	0.370174	0.386661	0.404452	0.639362	0.00335875	0.843085	3.57661e-14	0.882428	7.98194e-08	0.859158	8.42685e-15	0.918322	0.704626	0.555556	0.00682191	0.687868	0.0114615	0.34034	0.262335	0.400086	0.80536	0.562462	0.00150996	0.318778	0.765963	0.519504	5.80525e-07	0.116895	0.563653	0.524853	0.00369981	0.224315	0.00959253	0.330558	5.79206e-06	0.329485	0.000205976
hsa-miR-519b-5p	0.741459	0.500656	0.104597	0.625768	0.00040498	0.667933	0.0570191	0.307181	0.0125175	0.686007	0.0967588	0.421285	0.373824	0.547872	0.000257324	0.745213	0.534478	0.52234	0.207012	0.530264	0.100856	0.326781	0.323512	0.567139	0.313154	0.527187	0.145315	0.57277	0.00358139	0.675017	0.0354384	0.639304	0.482971	0.52766	0.0146369	0.35329	0.802079	0.4402	0.150553	0.628158	0.020181	0.667319	0.356035	0.299372	0.0831028	0.683351	0.542477	0.417532	0.30925
hsa-miR-586	0.38301	0.546561	0.432303	0.577423	0.491094	0.544377	0.231613	0.571365	0.0440925	0.622422	0.824034	0.49837	0.404488	0.561784	0.541971	0.426862	0.728338	0.511702	0.0838122	0.62179	0.000988092	0.764107	0.889896	0.529905	0.82833	0.5	0.042103	0.36306	0.38116	0.450755	0.826984	0.544566	0.743106	0.52462	0.918336	0.50235	0.85241	0.505803	0.910335	0.534247	0.988332	0.501957	0.614994	0.523116	0.367668	0.579768	0.278512	0.454264	0.756859
hsa-miR-188-3p	0.00796313	0.624162	0.332713	0.530615	0.00416962	0.591945	0.169237	0.351285	0.0194763	0.626432	0.702009	0.555336	0.136552	0.596154	0.303845	0.600798	0.00156353	0.764894	4.31641e-07	0.780814	0.0236379	0.580712	0.00813157	0.661348	0.0625695	0.296099	0.0266422	0.628565	0.39076	0.643703	0.433006	0.481167	0.807624	0.57234	0.597414	0.518308	0.000447963	0.671502	0.0820423	0.436377	0.989762	0.449119	0.00512255	0.212043	0.982072	0.510011	0.119423	0.442886	0.803449
hsa-miR-548c-5p	0.73914	0.532425	0.140687	0.378605	0.988289	0.457903	0.254927	0.5	0.758036	0.463993	0.643917	0.475592	0.793197	0.410802	0.529169	0.391755	0.66459	0.487766	0.885208	0.529714	0.0558129	0.598289	0.00285781	0.313475	0.453035	0.481974	0.144517	0.41014	0.06719	0.381949	0.204045	0.392754	0.552674	0.422948	0.814577	0.483548	0.0233686	0.602515	0.0820423	0.353729	0.794389	0.42407	0.424877	0.453196	0.621066	0.430769	0.47406	0.444819	0.677605
hsa-miR-451	0.62291	0.585762	0.658871	0.434279	0.660886	0.373708	0.541563	0.547872	0.422718	0.461948	0.119487	0.630448	0.229467	0.266367	0.467084	0.540426	0.000144735	0.764096	1.03722e-05	0.803008	0.00723394	0.22803	0.447258	0.368558	0.00241892	0.72961	0.0796996	0.589181	0.158942	0.553706	0.831956	0.455578	0.541477	0.565502	0.789077	0.45287	0.021766	0.648614	0.920913	0.378995	0.869819	0.314873	0.313162	0.488014	0.943739	0.387039	0.138135	0.542808	0.395701
hsa-miR-373S	0.928875	0.517706	0.997575	0.617494	0.031816	0.642249	0.0902477	0.635638	0.993927	0.531424	0.115765	0.47186	0.762164	0.534779	0.366831	0.383245	0.612	0.614628	0.780016	0.545121	8.32876e-05	0.768964	0.941355	0.509693	0.767187	0.475177	0.317527	0.505659	0.442593	0.608099	0.871711	0.548879	0.375005	0.420365	0.149313	0.590426	0.181959	0.665377	0.974115	0.593912	0.057314	0.614481	0.079548	0.607877	0.944486	0.516965	0.230888	0.460395	0.778537
hsa-miR-506	0.282203	0.448557	0.346661	0.452837	0.234464	0.410942	0.263201	0.573803	0.625692	0.550491	0.623556	0.526295	0.743939	0.554828	0.911104	0.528723	0.137814	0.371543	0.466797	0.436537	0.791899	0.452359	0.237501	0.457447	0.270157	0.418144	0.886944	0.540177	0.390925	0.489876	0.424832	0.444365	0.386907	0.435866	0.524204	0.461529	0.742622	0.494842	0.851555	0.500609	0.880242	0.456556	0.044214	0.622432	0.233398	0.59726	0.127558	0.575232	0.394569
hsa-miR-143S	0.657452	0.54044	0.552529	0.549527	0.327265	0.555775	0.0936405	0.353723	0.745022	0.512111	0.019133	0.438186	0.905903	0.5	0.95853	0.489894	0.0247895	0.714894	2.91349e-05	0.752751	0.602083	0.528215	0.00183686	0.681915	0.233734	0.403664	0.31493	0.445111	0.804889	0.489876	0.143032	0.393473	0.180853	0.405319	0.404012	0.555047	0.77914	0.51902	0.449789	0.511111	0.716701	0.505675	0.0391503	0.325342	0.584782	0.470601	0.0139676	0.407148	0.689507
hsa-miR-103	1.01776e-09	0.799985	0.74839	0.471277	1.33073e-05	0.80152	0.0853026	0.687057	0.00300879	0.682979	0.000163101	0.699168	0.480315	0.417758	0.0692851	0.691489	1.2801e-07	0.86117	4.71277e-09	0.827219	0.000490386	0.777521	1.40833e-24	0.947518	0.582511	0.489066	0.0263722	0.67723	0.191995	0.417725	0.0972169	0.373203	0.111808	0.666109	0.335598	0.443963	0.746262	0.556254	9.21552e-08	0.1621	0.944114	0.513894	0.202209	0.396689	0.0612539	0.357429	0.0331875	0.412561	0.000711519
hsa-miR-549	0.124655	0.576654	0.845939	0.467139	0.0519114	0.596353	0.0602375	0.654034	0.000347357	0.725777	0.706034	0.529212	0.0488481	0.625614	0.996531	0.47367	0.000686344	0.750266	0.0811261	0.60785	0.578579	0.481961	0.26825	0.563357	0.916689	0.450059	0.886944	0.529991	0.0796316	0.602522	0.828035	0.541116	0.234094	0.632371	0.401606	0.540327	0.00856294	0.66038	0.125307	0.395738	0.636664	0.518004	0.419197	0.565639	0.020894	0.653635	0.189453	0.452607	0.418832
hsa-miR-519c-5p	0.0101999	0.35427	0.945272	0.502482	0.00110846	0.671429	0.000561841	0.227837	0.567549	0.499018	8.96642e-06	0.319878	0.269748	0.374795	0.165962	0.667021	0.0162556	0.298404	0.684642	0.45818	0.0899329	0.357077	0.698435	0.564894	0.00393868	0.251182	0.20872	0.419873	0.862943	0.536033	0.613386	0.558942	0.343878	0.402432	0.000881388	0.240599	0.0331736	0.314958	0.0570775	0.639574	2.62308e-06	0.839922	0.153153	0.341039	0.30606	0.628346	0.219429	0.439185	0.896392
hsa-miR-1178	0.230673	0.545249	0.384649	0.445626	0.146227	0.552736	0.0896308	0.687278	0.172465	0.442635	0.719611	0.501587	0.909778	0.515139	0.033932	0.236968	0.760302	0.499202	0.708248	0.464233	0.00150962	0.625116	0.772706	0.491253	3.40375e-05	0.74409	0.510269	0.518334	0.310713	0.448524	0.340567	0.463485	0.538147	0.444833	0.139624	0.570881	0.209248	0.558027	0.165801	0.393303	0.804834	0.503131	0.312771	0.659247	0.0651763	0.38746	0.408344	0.450177	0.717559
hsa-miR-486-5p	0.520797	0.472821	1.20335e-05	0.339835	0.328807	0.462614	1.65209e-06	0.329787	0.224988	0.451391	0.00249102	0.397306	0.0120872	0.364566	0.189653	0.628989	0.208937	0.617553	0.844745	0.513206	0.922658	0.509251	0.000353893	0.369976	0.0558235	0.405142	0.098394	0.428701	0.192481	0.435655	0.0011885	0.366446	0.920515	0.497112	0.891208	0.485527	0.716732	0.51499	0.00032657	0.360122	0.792137	0.491781	5.45213e-05	0.349315	0.718973	0.47882	0.0552373	0.420957	0.0446909
hsa-miR-7-2S	0.0182771	0.627295	0.501515	0.48617	0.479982	0.541945	0.110189	0.592199	0.198168	0.432242	0.0323384	0.600935	0.498172	0.591244	0.668673	0.498404	0.330797	0.6125	0.0406392	0.661592	0.0380044	0.617021	0.168945	0.386879	0.426761	0.518913	0.812001	0.524106	0.629996	0.511754	0.95753	0.537809	0.815295	0.466717	0.716714	0.523503	0.402722	0.604126	0.100989	0.37519	0.315051	0.420744	0.824782	0.453196	0.00698677	0.320021	0.713657	0.472437	0.791494
hsa-miR-218-1S	0.00102774	0.692947	0.220154	0.39669	0.40663	0.42538	0.535135	0.554521	0.23614	0.57766	0.00164594	0.635853	0.031132	0.711948	0.903677	0.541489	0.01773	0.718351	1.59802e-05	0.798423	0.504318	0.427151	0.157751	0.642908	0.298559	0.558806	0.0146319	0.68368	0.535374	0.613675	0.802046	0.536371	0.0297442	0.653191	0.105216	0.623825	0.00248445	0.697937	0.011597	0.239574	0.000244466	0.235421	0.0729414	0.340468	0.119909	0.369968	0.560286	0.444764	0.942241
hsa-miR-195S	0.891782	0.502842	0.513654	0.491844	0.198629	0.582067	0.115648	0.379433	0.15199	0.601064	0.151767	0.437414	0.817069	0.481997	0.00171174	0.742287	0.755233	0.542287	0.335509	0.421313	0.00981285	0.64778	0.178488	0.411702	0.620693	0.521277	0.306615	0.423382	0.982818	0.491592	0.922634	0.523721	0.95462	0.505167	0.120819	0.391762	0.756959	0.484043	0.484087	0.48828	0.289821	0.584149	0.0741306	0.357591	0.282526	0.605163	0.140211	0.429242	0.738782
hsa-miR-101S	0.252337	0.565287	0.423703	0.458511	0.0194955	0.35304	0.780998	0.572695	0.664754	0.508183	0.278067	0.568677	0.000419375	0.833061	0.193177	0.627926	0.0592489	0.647872	0.101279	0.604182	0.000198999	0.217854	0.982677	0.623522	5.80118e-06	0.850473	0.62273	0.617927	0.520146	0.509866	0.754506	0.467366	0.875395	0.530547	0.891515	0.477981	0.0155256	0.654578	0.314108	0.398935	0.00247259	0.31272	0.472667	0.488014	0.337661	0.437829	0.805581	0.481385	0.00315131
hsa-miR-663	0.107857	0.383052	0.748805	0.58487	0.0731541	0.543009	0.00972563	0.244238	0.0181604	0.326596	4.27751e-06	0.225163	0.222707	0.335925	0.739356	0.60133	0.245573	0.353989	0.0645489	0.326302	0.0232284	0.265726	0.474895	0.56383	0.00286283	0.101064	0.684467	0.503508	0.0674511	0.602522	0.943452	0.551035	0.025316	0.271125	0.0294924	0.217714	0.0244693	0.308833	0.949953	0.667884	0.000709138	0.682779	0.0319771	0.325057	0.437542	0.430769	0.000352363	0.29325	0.44457
hsa-miR-139-5p	0.9104	0.48805	0.523444	0.429078	0.849952	0.394833	0.416773	0.388741	0.347145	0.447381	0.226414	0.396234	0.108343	0.576923	0.300276	0.647074	0.0028392	0.709574	0.103286	0.564747	0.141236	0.281221	0.151925	0.656028	0.508116	0.374409	0.0131257	0.657424	0.015214	0.628518	0.978564	0.473836	0.35162	0.496809	0.552964	0.459673	0.151894	0.562057	0.494399	0.440639	0.777057	0.407436	0.344362	0.402397	0.399937	0.457429	0.230851	0.401016	0.135391
hsa-miR-362-3p	0.174814	0.445788	0.595087	0.521868	7.67999e-05	0.203951	0.0416252	0.707004	0.0764538	0.59198	0.0101957	0.642159	0.246203	0.336743	0.0807827	0.319947	0.174785	0.370479	0.91321	0.445708	0.588193	0.407956	0.948412	0.566548	0.370858	0.5724	0.886944	0.469556	0.99016	0.469029	0.878763	0.503163	0.00247216	0.719301	7.73214e-08	0.817788	0.520514	0.485977	0.108427	0.566819	0.0224843	0.255969	0.00324216	0.744007	0.0260114	0.642044	0.00294936	0.684269	0.937693
hsa-miR-454S	0.710897	0.532352	0.140367	0.366903	0.0917548	0.379939	0.0341585	0.614362	0.654263	0.529869	0.151392	0.560441	0.00231588	0.666121	0.265157	0.36516	0.88866	0.483245	0.420189	0.519626	0.918313	0.488668	0.0633329	0.327541	0.109813	0.550236	0.0581567	0.596876	0.0165504	0.347804	0.0972169	0.368315	0.126826	0.550456	0.929371	0.47192	0.780836	0.524178	0.0772094	0.342314	0.0607282	0.348924	0.0718516	0.577055	0.944059	0.497682	0.46727	0.52458	0.00828633
hsa-miR-20aS	0.0363374	0.649811	0.438881	0.609811	0.000134966	0.70152	0.977766	0.47828	0.102784	0.66383	0.253223	0.480825	0.72363	0.502864	9.38666e-05	0.781649	0.00288748	0.746543	0.000364884	0.703228	0.0136803	0.626735	0.613855	0.689598	0.0327261	0.277482	0.829174	0.52569	0.00011395	0.70942	0.777124	0.530334	0.529517	0.463678	0.66866	0.515215	0.0319833	0.617827	0.62361	0.495586	0.234086	0.541683	0.0744554	0.304509	0.973215	0.526133	0.00286038	0.344233	0.395701
hsa-miR-1285	0.458914	0.409429	0.00179779	0.710165	0.018579	0.613982	0.621631	0.501551	0.982551	0.451882	0.000152804	0.297787	0.624113	0.542553	0.350578	0.367819	0.397118	0.367287	0.102923	0.329054	8.2202e-05	0.74445	0.869683	0.585225	0.038423	0.200946	0.57002	0.416252	0.000808251	0.687114	0.0467582	0.651524	0.218625	0.322188	0.902275	0.511133	0.0690722	0.306415	3.39132e-06	0.79376	0.000379779	0.71683	0.863871	0.578767	0.525357	0.540569	0.00135727	0.360804	0.332289
hsa-miR-30e	0.559728	0.425022	0.109401	0.623286	1.59553e-06	0.179787	0.0536051	0.755541	0.974211	0.484615	2.17531e-05	0.699511	0.616233	0.565057	0.626028	0.49734	0.037187	0.296011	0.124205	0.344277	8.42388e-06	0.152174	5.8768e-05	0.279433	0.634949	0.588652	0.211042	0.576505	0.589481	0.457361	0.465746	0.565986	0.136244	0.612918	6.68518e-07	0.776348	0.817342	0.506931	0.0249203	0.684323	2.00617e-05	0.184344	0.0144285	0.797374	0.722212	0.538672	3.27246e-07	0.768062	0.394355
hsa-miR-548a-5p	0.114747	0.567765	0.229985	0.402482	0.650691	0.41079	0.316821	0.588874	0.354476	0.521358	0.119487	0.571294	0.817638	0.519231	0.324719	0.385106	0.937575	0.513032	0.462507	0.558694	0.0269109	0.569843	0.0420661	0.411702	1.60496e-05	0.719858	0.308868	0.413309	0.722817	0.460106	0.306672	0.430995	0.724509	0.45228	0.152925	0.52474	0.258941	0.557221	0.0502266	0.338356	0.0910154	0.338748	0.863871	0.521404	0.718973	0.452371	0.953131	0.506849	0.762163
hsa-miR-1281	0.00323031	0.301807	0.176604	0.425059	0.000134376	0.218237	0.0267613	0.73094	0.0322128	0.386825	0.197252	0.439602	0.780082	0.415303	0.697133	0.417021	0.00796159	0.251064	0.00214333	0.219186	0.105874	0.3284	0.285961	0.5513	2.53713e-09	0.87234	0.247305	0.425758	0.27407	0.390957	0.124573	0.374641	0.804752	0.519149	0.658008	0.56284	0.51707	0.407318	0.930803	0.617199	0.703001	0.411155	1.29855e-05	0.863584	0.967351	0.559009	0.0975076	0.614947	0.0969395
hsa-miR-148a	2.60162e-06	0.718959	5.09908e-07	0.77305	2.93124e-12	0.872948	0.584881	0.414229	7.78471e-09	0.790426	0.0232657	0.648936	0.192848	0.625205	0.582042	0.526862	2.8416e-05	0.729787	7.9397e-10	0.813096	4.79211e-11	0.868178	1.75878e-06	0.790189	0.388704	0.404846	0.137687	0.573563	0.438509	0.414207	5.39779e-06	0.755463	0.000458895	0.729939	0.935425	0.597476	0.347333	0.378627	0.180885	0.607763	0.000224314	0.74775	0.000310374	0.1875	0.0980335	0.640885	0.104484	0.444101	0.387658
hsa-miR-551bS	0.0330876	0.385092	0.118535	0.430851	0.0244104	0.334954	0.584029	0.50953	0.220697	0.475123	0.0568932	0.421114	0.562141	0.408347	0.945034	0.535106	0.00777824	0.252926	0.000157903	0.223588	0.18803	0.387835	0.0530391	0.380733	1.66708e-06	0.742908	0.324989	0.431417	0.23434	0.562114	0.584266	0.522427	0.804752	0.481611	0.182073	0.407595	0.0309773	0.33011	0.515693	0.535008	0.783812	0.482387	0.0164045	0.644406	0.776767	0.559747	0.577043	0.538113	0.581498
hsa-miR-514	0.697114	0.50102	0.230117	0.461466	0.790792	0.526292	0.0936405	0.590204	0.974211	0.514566	0.0713227	0.44209	0.285603	0.36743	0.658845	0.540691	0.0633394	0.310372	0.0532068	0.370139	0.969577	0.498381	0.0329942	0.361348	0.00037276	0.210402	0.0396066	0.345518	0.237028	0.593514	0.026763	0.342294	0.894109	0.520213	0.786694	0.500495	0.195192	0.593327	0.324525	0.465449	0.584276	0.507828	0.0505141	0.567066	0.771475	0.511486	0.349206	0.44388	0.423349
hsa-miR-124S	0.00116848	0.666497	0.0200704	0.656383	0.207124	0.574772	0.264301	0.419105	0.378686	0.582815	0.396907	0.623928	0.462391	0.439034	0.832846	0.497606	0.957749	0.488032	0.0148469	0.654806	0.960997	0.492599	0.00166522	0.679196	0.557712	0.487293	0.224148	0.605591	0.138805	0.451784	0.478903	0.652818	0.025316	0.691033	0.45922	0.472909	0.383092	0.557544	0.982633	0.503957	0.0952519	0.378669	0.00240097	0.251142	0.16216	0.406744	0.182316	0.465035	0.0428796
hsa-miR-520e	0.902147	0.489143	0.105909	0.441726	0.0643494	0.33693	0.12034	0.566268	0.0084069	0.379705	0.00523663	0.413907	0.266844	0.344926	0.65924	0.510638	0.481275	0.439362	0.731005	0.482759	0.472606	0.413969	0.00269781	0.308983	0.000768413	0.636525	0.0107921	0.364984	0.225514	0.42639	0.129264	0.377516	0.0320598	0.315198	0.0299331	0.382855	0.862426	0.548356	0.119792	0.448706	0.11297	0.346771	0.0798131	0.578482	0.0283211	0.384826	0.0132205	0.422227	0.26191
hsa-miR-1253	0.309746	0.557126	0.839476	0.480378	0.0242056	0.604559	0.0730989	0.310062	0.0739392	0.594354	0.355135	0.514284	0.00912922	0.731588	0.994811	0.445745	0.000487984	0.764628	4.53492e-06	0.766875	0.160185	0.564755	0.199203	0.579669	0.328823	0.586288	0.0685892	0.619964	0.391708	0.544269	0.929836	0.520558	0.704753	0.45304	0.498527	0.447427	0.754187	0.496454	0.319188	0.419178	0.300514	0.534051	0.0111631	0.274543	0.614452	0.521496	0.794842	0.451116	0.0436863
hsa-miR-1538	0.758892	0.476465	0.00214231	0.684752	3.84462e-05	0.731763	0.582054	0.443927	0.0125175	0.38036	0.000315037	0.334892	0.818378	0.506956	0.165962	0.372074	0.0118568	0.284043	0.0244046	0.32777	0.0104726	0.656568	0.087643	0.637589	0.484034	0.425827	0.291932	0.43866	0.903344	0.494338	0.104025	0.639304	0.000805531	0.203343	0.198849	0.349579	0.0108512	0.251451	0.0013155	0.700457	0.00015829	0.738943	0.840364	0.484304	0.0472557	0.389357	0.0140566	0.352574	0.700001
hsa-miR-539	0.0137838	0.343996	0.00216048	0.298345	0.0252101	0.331459	0.0973278	0.526596	0.0686091	0.391244	0.000577167	0.364019	0.822076	0.536007	0.346455	0.396543	0.0205027	0.219947	0.000701873	0.204879	0.762047	0.480574	0.0167704	0.321395	0.280899	0.413121	0.368816	0.426777	0.0306943	0.402282	0.0229152	0.315986	0.207765	0.4269	0.0190819	0.303191	0.120611	0.38314	0.082345	0.405632	0.848367	0.479061	0.000108216	0.694635	0.88045	0.532877	0.735689	0.500166	0.0441687
hsa-miR-548a-3p	0.00388137	0.640775	0.184794	0.596336	0.00911238	0.629483	0.153176	0.524823	0.0198692	0.634861	0.00491047	0.647435	0.00546103	0.73527	0.0983981	0.636702	0.00654915	0.676596	0.191489	0.556676	0.132955	0.559436	0.154787	0.585697	0.00179934	0.700946	0.0455759	0.591218	0.103799	0.579873	0.672123	0.583956	0.279074	0.54696	0.00396291	0.670831	0.0535431	0.590587	0.351043	0.454186	0.827721	0.465949	0.0779634	0.36016	0.761904	0.477977	0.814632	0.497459	0.387933
hsa-miR-34b	0.38301	0.462037	0.077414	0.391844	0.6088	0.534043	0.0120475	0.634973	0.942005	0.517103	0.013324	0.378389	0.784749	0.498773	0.185525	0.589096	0.529656	0.427128	0.812274	0.531181	0.180265	0.558973	0.796214	0.449291	0.127782	0.581265	0.33242	0.428022	0.29624	0.600463	0.437398	0.468085	0.783164	0.454863	0.410882	0.487259	0.602764	0.519342	0.197517	0.431659	0.230458	0.569863	0.00107101	0.655822	0.648074	0.554057	0.312833	0.43101	0.380174
hsa-miR-27b	0.0381869	0.599679	0.0908503	0.616548	0.08582	0.57766	0.0491081	0.669105	0.00105782	0.671849	2.19121e-05	0.707404	0.675963	0.442717	0.6532	0.46117	0.031198	0.596277	0.0468592	0.608401	0.00117374	0.662118	1.18165e-16	0.914657	0.568194	0.50266	0.775324	0.513015	0.073555	0.413092	0.00835073	0.682576	0.000566184	0.740578	0.0010229	0.708189	0.824673	0.653449	0.812025	0.533181	0.920536	0.464384	0.468663	0.612728	0.244405	0.59863	0.0383415	0.646874	0.195424
hsa-miR-135bS	0.0220981	0.631886	0.293422	0.486643	0.473937	0.53465	0.570614	0.409131	0.188024	0.566612	0.947446	0.521019	0.0550633	0.250409	0.449689	0.435904	0.270214	0.590957	0.20281	0.566764	0.112844	0.602451	0.501689	0.506028	0.00312117	0.223109	0.844655	0.521277	0.459923	0.453071	0.408007	0.458741	0.569315	0.573404	0.589528	0.547378	0.216572	0.584623	0.0663419	0.373973	0.258196	0.397652	0.0121682	0.276541	0.513949	0.433614	0.0373447	0.396708	0.00355072
hsa-miR-581	0.0074023	0.613888	0.494058	0.505674	0.00214767	0.673556	0.00248362	0.678413	0.387869	0.514484	0.00959169	0.650094	0.717088	0.412848	0.0218347	0.218883	0.000995775	0.68617	0.00878354	0.559795	0.00342017	0.702359	0.490431	0.527423	0.00192662	0.56974	0.279666	0.576166	0.0387467	0.351664	0.380484	0.528752	0.00675064	0.680243	0.157147	0.574097	0.00428855	0.649581	0.0997439	0.388128	0.537482	0.564384	0.274739	0.55137	0.139912	0.399895	0.911114	0.542863	0.149981
hsa-miR-221S	0.189485	0.607257	0.249649	0.646572	3.01223e-05	0.73997	0.057657	0.33023	0.000789115	0.682651	0.947887	0.516558	0.926554	0.488134	8.97142e-05	0.807979	0.000168096	0.782447	4.86382e-05	0.768342	0.00354038	0.712303	0.111334	0.582742	0.0843613	0.351359	0.898645	0.488117	0.138805	0.583562	0.820053	0.562967	0.3406	0.430395	0.794227	0.480084	0.330122	0.562379	0.773754	0.585084	0.0177372	0.642857	0.00426822	0.248002	0.159233	0.586091	0.230888	0.426536	0.384659
hsa-miR-100S	0.10871	0.593632	0.0908503	0.656028	0.000134966	0.704863	0.230574	0.397606	0.174003	0.594026	0.623556	0.530928	0.0393651	0.699673	0.691038	0.635106	0.906154	0.519681	0.371283	0.570066	0.135093	0.589038	0.597377	0.5013	0.109474	0.361998	0.845186	0.520598	0.819884	0.566404	0.0725398	0.652961	0.696159	0.469453	0.0312623	0.362197	0.658864	0.452289	0.602825	0.572603	0.068642	0.590998	0.0083226	0.304224	0.976095	0.501159	0.295229	0.439185	0.268055
hsa-miR-182	0.587036	0.500874	0.0200704	0.670686	0.10661	0.646049	0.596735	0.474291	0.536734	0.466858	0.000578593	0.645118	0.354301	0.371113	0.0499032	0.314096	0.98613	0.517553	0.0938899	0.381328	8.5567e-08	0.878353	9.31921e-12	0.870686	0.35639	0.442967	0.000133733	0.239249	0.0342914	0.373113	0.977737	0.522858	0.9529	0.472036	0.224477	0.642751	0.038395	0.33285	0.0148892	0.655556	0.0819446	0.629354	0.843626	0.478311	0.967351	0.472392	0.00492859	0.63323	0.562293
hsa-miR-376c	0.0630745	0.603323	0.21397	0.629078	0.669624	0.514438	0.0444572	0.628989	0.324388	0.455483	0.336383	0.594887	0.849571	0.506956	0.890912	0.538032	0.917294	0.456649	0.34612	0.546222	0.237405	0.549722	0.815924	0.584161	0.109813	0.328605	0.1814	0.597442	0.629996	0.555422	0.0453896	0.649224	0.992945	0.531307	0.106522	0.620485	0.465988	0.581883	0.999175	0.517199	0.348744	0.423288	0.702598	0.502854	0.0382872	0.381033	0.518704	0.49873	0.361302
hsa-miR-1278	0.213132	0.590061	0.526411	0.578487	0.025966	0.628875	0.511218	0.431516	0.00134892	0.667758	0.0437399	0.596603	0.950903	0.486907	0.314169	0.392553	0.00612525	0.720745	0.0148643	0.711299	0.535283	0.528677	0.31482	0.498936	0.0558235	0.344563	0.398693	0.56632	0.12627	0.639327	0.215005	0.614577	0.743106	0.558055	0.918336	0.510143	0.0245425	0.660542	0.879973	0.498021	0.471401	0.516634	0.0741306	0.338756	0.220459	0.566807	0.808063	0.496852	0.422791
hsa-miR-744	0.00333411	0.320388	0.00406181	0.653783	0.046253	0.541945	0.91166	0.48914	0.00235024	0.282979	2.45073e-08	0.244166	0.193069	0.646481	0.264907	0.328723	0.0621281	0.253723	0.0457281	0.316031	0.0737476	0.539084	2.59546e-10	0.835579	1.29628e-12	0.924645	0.073794	0.352196	0.00479815	0.622083	0.104025	0.607102	0.163609	0.344833	0.00377211	0.279936	0.215461	0.344939	1.25362e-08	0.818569	2.70408e-06	0.762622	0.0550452	0.656678	0.943739	0.481876	0.0332863	0.401237	0.00272461
hsa-miR-1258	0.592084	0.462183	0.132463	0.374823	0.651741	0.484195	0.646232	0.588209	0.496353	0.455237	0.00630921	0.409446	0.3755	0.43126	0.0647401	0.251596	0.887261	0.509043	0.246065	0.388114	0.0236379	0.60592	0.00848711	0.337825	0.000497182	0.629433	0.00196947	0.308058	0.00109738	0.285089	0.272469	0.447384	0.422519	0.454255	0.829746	0.504701	0.658187	0.498549	0.176731	0.410807	0.343	0.525245	0.402144	0.626142	0.707167	0.495574	0.0827615	0.442499	0.464473
hsa-miR-582-5p	0.541279	0.554576	0.0522334	0.388771	0.221255	0.543769	0.133455	0.606383	0.0592265	0.406628	0.00735771	0.627917	0.754827	0.488953	0.0139404	0.251064	0.0756869	0.642021	0.335509	0.590242	0.0305291	0.564292	0.139327	0.448345	4.60138e-05	0.691785	0.448023	0.572657	0.130076	0.415923	0.293974	0.413456	0.955697	0.487234	0.845303	0.513607	0.0369193	0.66715	0.0187759	0.352511	0.654302	0.486497	0.339491	0.553082	0.0395039	0.36333	0.134916	0.569211	0.966835
hsa-miR-1224-3p	0.618864	0.410667	0.0811029	0.337234	0.00235469	0.172948	0.0115976	0.701463	0.446927	0.441735	0.124023	0.577685	0.492428	0.328151	0.493848	0.501064	0.173511	0.535638	0.36192	0.527696	0.815427	0.369103	0.19211	0.577187	0.00227292	0.714243	0.410782	0.531802	0.303742	0.534317	0.15798	0.369321	0.80536	0.46003	0.597414	0.647328	0.380607	0.515635	0.129409	0.423135	0.00802228	0.281213	0.000281252	0.768836	0.774475	0.5196	0.0127835	0.649414	0.712456
hsa-miR-302dS	0.810647	0.498397	0.0537783	0.375414	0.0370667	0.338754	0.032008	0.610372	0.942005	0.50802	0.45186	0.529684	0.179797	0.647709	0.236339	0.636968	0.811393	0.57367	0.890932	0.511739	0.709442	0.448196	0.151232	0.411584	0.12854	0.344267	0.285645	0.565754	0.0275577	0.657001	0.138879	0.40138	0.724509	0.545137	0.852356	0.518679	0.354215	0.540941	0.0346171	0.377017	0.0310826	0.345205	0.0429187	0.601884	0.943739	0.509273	0.710521	0.527839	0.211865
hsa-miR-193a-5p	0.000708429	0.31893	0.346585	0.620804	8.89624e-05	0.247568	0.104406	0.581782	0.00616284	0.338543	0.125328	0.440889	0.78944	0.479542	0.0119773	0.240426	0.0820905	0.333245	2.31251e-05	0.165811	0.0557139	0.338344	0.589185	0.534634	0.0038903	0.644208	0.385235	0.455183	0.00595918	0.331503	0.537502	0.582519	0.777208	0.538906	0.93972	0.525482	0.737314	0.517408	0.00160602	0.769863	0.440127	0.433464	1.65295e-06	0.776256	0.90078	0.517176	0.0889395	0.614671	0.273893
hsa-miR-219-5p	0.00106834	0.673565	0.782066	0.531324	0.579357	0.435866	0.52134	0.514628	0.917788	0.571768	0.00755152	0.685999	0.787479	0.484861	0.791693	0.515691	5.08085e-05	0.818085	0.000250806	0.754035	0.403201	0.526133	0.0450007	0.607447	0.508116	0.51773	0.302911	0.594387	0.763119	0.468771	0.537502	0.532346	0.921025	0.544529	0.426643	0.605517	0.00557358	0.672469	0.0949139	0.38417	0.00209144	0.268102	0.0453034	0.330479	0.127675	0.397155	0.73448	0.527452	0.143462
hsa-miR-129-3p	0.0575438	0.57986	0.364577	0.583452	0.685004	0.452584	0.623747	0.487589	0.715871	0.466776	0.0163831	0.593342	0.721221	0.41653	0.490585	0.400532	0.178849	0.582979	0.265023	0.587124	0.000717056	0.711378	0.603197	0.600827	0.421754	0.524232	0.0289221	0.650634	0.0832776	0.589396	0.791466	0.545285	0.80536	0.525228	0.363024	0.663409	0.527736	0.579787	0.744436	0.495282	0.0461364	0.379452	0.300865	0.426655	0.0846248	0.391781	0.891476	0.520272	0.170806
hsa-miR-892a	9.50216e-06	0.279073	0.0435222	0.366903	0.00020327	0.21231	0.129492	0.363475	0.0010794	0.357038	1.50522e-05	0.354067	0.401366	0.545417	0.0107484	0.655319	0.000686344	0.15266	0.000290436	0.140132	0.00803795	0.251388	0.047487	0.226596	0.383516	0.385934	0.0634722	0.40335	0.549914	0.50326	0.127431	0.42697	0.181961	0.432979	0.0162084	0.352548	0.00927196	0.271115	0.387408	0.586606	0.245235	0.420157	0.0566857	0.611872	0.89179	0.54647	0.511182	0.559821	1.39978e-05
hsa-miR-223	0.0125138	0.36877	0.0781342	0.405792	0.000695297	0.262462	0.0852896	0.361702	0.0910577	0.382406	0.00204306	0.361402	0.0240322	0.15671	0.447571	0.401596	0.000345935	0.181383	0.0112001	0.311262	2.20297e-05	0.0932007	6.20484e-07	0.206028	0.466092	0.616726	0.853203	0.468538	0.392494	0.441404	0.129598	0.385423	0.131815	0.355927	0.00234206	0.292924	0.481837	0.417311	0.842422	0.527245	0.703001	0.383366	0.987082	0.487158	0.252959	0.506428	0.4143	0.484534	0.332289
hsa-miR-526bS	0.638414	0.54248	0.257344	0.529078	0.198097	0.592401	0.73327	0.42398	0.666088	0.493208	0.738761	0.514027	0.185218	0.340835	0.93765	0.492287	0.456982	0.635106	0.691581	0.54182	0.0113867	0.653562	0.0257734	0.393144	0.368895	0.377069	0.781689	0.562811	0.0300928	0.398936	0.340465	0.500719	0.885221	0.557751	0.463621	0.441489	0.862426	0.532076	0.195488	0.490259	0.501826	0.545205	0.41868	0.376998	0.475107	0.455743	0.457867	0.473818	0.11855
hsa-miR-941	0.331688	0.437117	0.419808	0.546809	0.127151	0.572036	0.779938	0.464761	0.601866	0.482733	0.124023	0.421843	0.466378	0.551964	0.185158	0.609043	0.415889	0.446277	0.00845812	0.278247	0.0611516	0.629741	0.537415	0.637116	0.0731796	0.331856	0.962671	0.506564	0.334593	0.472718	0.336408	0.494106	0.831469	0.486018	0.268694	0.425037	0.456152	0.427305	0.614783	0.59102	0.025099	0.635029	0.597214	0.550228	0.947955	0.544152	0.720308	0.46973	0.163381
hsa-miR-589	0.000403875	0.31179	0.0468281	0.657447	4.12063e-05	0.215046	0.284093	0.381427	0.143314	0.416203	0.00448513	0.381048	0.909778	0.492635	0.592177	0.569149	0.0230598	0.265426	0.000495292	0.226706	0.0253474	0.331637	0.360784	0.450355	0.0145163	0.275709	0.1814	0.397804	0.0295999	0.616935	0.272469	0.648361	0.914763	0.515805	0.794684	0.514968	0.755431	0.461799	1.32458e-06	0.80137	0.124488	0.372603	0.0571432	0.614155	0.7748	0.5902	0.428781	0.561754	0.0804575
hsa-miR-1246	0.0537475	0.373433	0.253085	0.397163	0.511615	0.42462	0.264301	0.473404	0.0440925	0.353273	2.33697e-05	0.295427	0.0384927	0.196399	0.475624	0.364096	0.00505565	0.197606	0.000147946	0.148936	0.19718	0.566836	0.0121307	0.279314	0.91422	0.403073	0.0207245	0.293572	0.0329362	0.368995	0.307191	0.422657	0.827399	0.461398	0.442227	0.440995	0.0447378	0.333172	0.731845	0.516134	0.537373	0.558121	0.0027275	0.621005	0.846149	0.480611	0.00829961	0.402894	0.106662
hsa-miR-524-5p	0.944508	0.540076	0.252002	0.579078	0.000361741	0.726292	0.511218	0.546321	0.760228	0.517758	0.258914	0.44638	0.19636	0.673895	0.0323309	0.711436	0.755233	0.515426	0.191489	0.593177	0.15956	0.583719	0.496549	0.515721	0.128793	0.362589	0.92761	0.496039	0.189838	0.629719	0.974634	0.525877	0.752721	0.526292	0.218077	0.446561	0.826607	0.525951	0.392024	0.540335	0.00590305	0.681018	0.620322	0.483162	0.822667	0.479452	0.419216	0.418913	0.220354
hsa-miR-146b-3p	3.19914e-05	0.715171	8.97752e-09	0.820213	2.82146e-11	0.861702	0.705348	0.433954	8.5739e-05	0.696236	0.26853	0.57554	0.0224935	0.225859	0.880474	0.467021	0.00207821	0.778457	0.000357959	0.726522	3.51467e-06	0.767808	0.563625	0.620804	0.0121006	0.274232	0.0239521	0.644975	0.222477	0.487817	3.48903e-09	0.861558	0.427406	0.713526	0.519902	0.64473	0.0112414	0.655867	0.0328926	0.643075	0.00201751	0.705871	0.000117781	0.206336	0.944486	0.483983	0.00598858	0.363732	0.000269464
hsa-miR-1255b	0.163925	0.424075	0.552529	0.54279	0.850357	0.509726	0.988768	0.524158	0.0844504	0.406465	0.0218456	0.400051	0.0272693	0.743453	0.955761	0.495479	0.293315	0.410904	0.103358	0.37931	0.164087	0.577012	0.591748	0.593499	0.00597391	0.191194	0.736618	0.46899	0.587522	0.495968	0.561751	0.51912	0.0143055	0.295593	0.281472	0.424295	0.0031894	0.30303	0.954026	0.596651	0.231788	0.580626	0.315805	0.577055	0.914215	0.488303	0.643619	0.48365	0.00308774
hsa-miR-541	0.0914784	0.611775	0.0317402	0.725532	1.61614e-06	0.778419	0.00946697	0.287456	0.174003	0.606547	0.229111	0.572066	0.328435	0.382979	0.624394	0.439362	0.0450398	0.665691	0.0115771	0.681034	0.0690507	0.58025	0.000418566	0.75721	0.0344996	0.294031	0.455943	0.542327	0.220797	0.553878	0.585197	0.733611	0.339447	0.618997	0.82803	0.455096	0.947953	0.452289	0.417193	0.606088	0.0115005	0.667123	0.000213205	0.210902	0.942587	0.498736	0.583197	0.46023	0.105142
hsa-miR-302bS	0.0466708	0.37183	0.24367	0.425414	0.321613	0.540426	0.110189	0.60461	0.328778	0.475205	0.0372024	0.40773	0.0736715	0.572831	0.533528	0.42234	0.128134	0.335638	0.36342	0.419846	0.400607	0.372572	0.0425188	0.330024	0.00316581	0.645686	0.22467	0.442282	0.564806	0.552934	0.69362	0.465929	0.80536	0.478571	0.576173	0.471549	0.373476	0.430368	0.884583	0.539726	0.00700216	0.673973	0.00101041	0.729167	0.700984	0.574816	0.942433	0.528833	0.000536665
hsa-miR-34c-5p	0.847696	0.494972	0.203572	0.428132	0.957901	0.495897	0.903858	0.495789	0.689097	0.54018	0.900273	0.519346	0.497387	0.628887	0.95853	0.50984	0.0790387	0.65133	0.0297988	0.618672	0.544275	0.436633	0.756622	0.578251	0.270826	0.379433	0.853203	0.588162	0.931672	0.574983	0.0332635	0.332375	0.746404	0.571884	0.696777	0.53711	0.465988	0.553191	0.295208	0.433942	0.936907	0.50274	0.77695	0.506849	0.846687	0.543414	0.786538	0.525851	0.419315
hsa-miR-1237	0.930358	0.501676	0.790041	0.532861	0.0525188	0.328116	0.321006	0.559397	0.211629	0.40892	0.310142	0.531529	0.255585	0.304828	0.974102	0.486968	0.922029	0.460106	0.819001	0.461299	0.0310896	0.611933	0.289008	0.62435	3.40375e-05	0.804374	0.969165	0.505659	0.0944092	0.369423	0.876636	0.505894	0.585867	0.553343	0.456126	0.465487	0.949889	0.447614	0.865967	0.526941	0.070239	0.32544	0.356859	0.557648	0.282526	0.41138	0.479595	0.530877	0.226215
hsa-miR-1224-5p	0.608037	0.453876	0.41439	0.486998	0.734041	0.518997	0.320837	0.423537	0.318994	0.439198	0.697876	0.538435	0.292755	0.61743	0.167784	0.345213	0.814527	0.452394	0.288327	0.431034	0.77932	0.479186	0.11038	0.414539	0.0464007	0.578901	0.817311	0.546288	0.131017	0.414894	0.540567	0.503882	0.724509	0.451976	0.56452	0.565314	0.658742	0.521277	0.646556	0.52207	0.445371	0.565362	0.44258	0.464612	0.707167	0.482824	0.368242	0.584401	0.159213
hsa-miR-378S	0.0268032	0.407753	0.26837	0.594563	0.00010133	0.232523	0.376203	0.51906	0.344151	0.592062	0.0615856	0.412877	0.132128	0.278642	0.0277947	0.2375	0.915898	0.492287	0.145295	0.394718	0.638416	0.439408	0.0106892	0.36643	0.133626	0.348404	0.0627491	0.355704	0.166007	0.400652	0.893884	0.576912	0.28854	0.588906	0.918336	0.684191	0.576694	0.527724	0.00422602	0.668189	0.0954353	0.372798	0.00367469	0.619007	0.0156244	0.669652	0.547819	0.528944	0.404142
hsa-miR-369-5p	0.95958	0.494681	0.145812	0.431678	0.0537713	0.602432	0.790761	0.429078	0.450283	0.460229	0.000593046	0.35012	0.39355	0.36252	0.162208	0.336968	0.906154	0.533511	0.993756	0.503118	0.0476263	0.632516	0.00767809	0.317967	0.00532135	0.244681	0.00300575	0.295722	0.0239551	0.364447	0.0842718	0.389592	0.584968	0.447416	0.71618	0.479466	0.379562	0.406512	0.150849	0.44003	0.0677875	0.611546	0.810002	0.444635	0.574132	0.466913	0.00177229	0.352961	0.393109
hsa-miR-141S	0.00481764	0.66861	0.0987513	0.36974	0.22945	0.567933	0.959115	0.508644	0.00812446	0.653682	0.0211134	0.630019	0.595929	0.465221	0.0610301	0.711436	0.0433889	0.746277	0.00162431	0.763756	0.213058	0.387835	0.63376	0.554492	0.458276	0.422281	0.0697671	0.636261	0.806747	0.528226	0.285146	0.41015	0.00314557	0.71383	0.379097	0.547378	0.4433	0.559961	0.000792513	0.254338	0.252597	0.393933	0.0188081	0.313642	0.937254	0.477977	0.545827	0.469399	0.208783
hsa-miR-148b	0.88905	0.49643	0.195366	0.574941	0.11501	0.580091	0.137618	0.605496	0.00374645	0.661211	0.274249	0.550489	0.149142	0.673486	0.226247	0.61383	0.169614	0.558777	0.524092	0.496515	0.134958	0.529602	1.14113e-13	0.869385	0.890168	0.473404	0.450226	0.450204	0.310941	0.573524	0.359785	0.564549	0.00143595	0.709726	0.524932	0.532533	0.719999	0.470503	0.243269	0.594825	0.186028	0.597065	0.139111	0.623858	0.0152011	0.680295	0.411329	0.547117	0.154014
hsa-miR-590-3p	0.88597	0.485281	0.320573	0.468794	0.0329391	0.618693	0.00014486	0.72141	0.956582	0.533061	0.887921	0.524537	0.912697	0.499182	0.131251	0.376862	0.678723	0.479255	0.712222	0.497249	0.00306199	0.66975	0.207196	0.463948	0.0209193	0.557329	0.228037	0.417836	0.0455958	0.400051	0.189482	0.415612	0.434859	0.468389	0.0104976	0.642009	0.405669	0.558994	0.272382	0.479909	0.0557339	0.637378	7.58952e-05	0.738014	0.897543	0.549104	0.787602	0.539439	0.96624
hsa-miR-554	0.00294388	0.647552	0.907714	0.513712	0.45778	0.535258	0.0792267	0.358378	0.0693266	0.599918	0.0106069	0.634051	0.0508141	0.738134	0.206416	0.64867	0.0113717	0.75	3.31917e-07	0.814563	0.787821	0.483117	0.987005	0.603546	0.774	0.477837	0.00107782	0.68866	0.152983	0.601235	0.584681	0.533065	0.529517	0.593161	0.833029	0.496165	0.0239201	0.651193	0.0327278	0.36347	0.067678	0.386301	0.000448463	0.237158	0.504173	0.45079	0.579396	0.482987	0.487627
hsa-miR-510	0.456269	0.427426	0.0426166	0.361702	0.391373	0.542553	0.859821	0.452793	0.111335	0.401964	0.0120835	0.387912	0.0240322	0.677169	0.439964	0.579521	0.947279	0.500266	0.599503	0.441306	0.74909	0.429232	0.611453	0.478251	0.0131053	0.267139	0.29812	0.426324	0.119754	0.574811	0.100995	0.353652	0.0143378	0.301216	0.0164761	0.336714	0.0172897	0.311896	0.0782412	0.416895	0.129176	0.623288	0.71121	0.537957	0.444233	0.448472	0.116219	0.445095	0.00332994
hsa-miR-1292	0.0803902	0.378242	0.778326	0.535106	0.748746	0.512006	0.195043	0.363918	0.0181604	0.332406	0.43199	0.423516	0.2919	0.626023	0.75116	0.485106	0.261605	0.38617	0.0392102	0.321717	0.149998	0.339963	0.986096	0.524941	0.113487	0.314716	0.92639	0.478384	0.713389	0.471174	0.769139	0.588125	0.16118	0.358207	0.0730961	0.372588	0.154152	0.344294	0.661259	0.637139	0.070239	0.627397	0.905735	0.494863	0.524916	0.460485	0.272475	0.552585	0.0489197
hsa-miR-103-as	0.238149	0.521204	0.132808	0.426596	0.659362	0.456231	0.244892	0.387855	0.034385	0.605483	0.304552	0.540408	0.255585	0.592471	0.649321	0.558777	0.355625	0.571809	0.971518	0.517241	0.606836	0.536309	0.130569	0.614775	0.00176372	0.68883	0.0995809	0.610231	0.223866	0.580559	0.136768	0.384416	0.991012	0.511854	0.465576	0.455096	0.370704	0.579304	0.903616	0.429376	0.337301	0.443836	0.434647	0.382135	0.16216	0.55764	0.181697	0.503093	0.134159
hsa-miR-543	0.672283	0.468231	0.192099	0.440898	0.571012	0.464134	0.12034	0.582004	0.355889	0.578887	0.272703	0.484557	0.865708	0.537643	0.609207	0.543617	0.896771	0.529787	0.715687	0.526596	0.183123	0.550185	0.648474	0.439953	0.705369	0.437648	0.270326	0.454391	0.287738	0.46268	0.253378	0.475848	0.590504	0.475988	0.786618	0.535007	0.1194	0.59913	0.270669	0.455708	0.869819	0.480039	0.0456002	0.619863	0.277844	0.597787	0.619655	0.508672	0.723528
hsa-miR-1293	0.450335	0.504226	0.027832	0.326832	0.830142	0.479483	0.409664	0.47141	0.370682	0.527578	0.141781	0.532129	0.47653	0.488953	0.499603	0.398936	0.976758	0.460904	0.618514	0.432502	0.214448	0.502775	0.484292	0.458983	6.09786e-06	0.717199	0.416157	0.488909	0.39921	0.45513	0.0796305	0.3272	0.0113524	0.589514	0.128666	0.535873	0.341798	0.568504	0.00520287	0.308676	0.705896	0.470646	0.251188	0.469749	0.901044	0.52824	0.625692	0.528833	0.857448
hsa-miR-92bS	8.10854e-05	0.295905	0.947616	0.532624	0.00452519	0.295897	0.25664	0.399823	0.00112578	0.302864	0.00194004	0.381563	0.0249448	0.262684	0.488553	0.392819	0.0027477	0.214096	0.000322312	0.187638	0.00441778	0.177845	0.136027	0.484397	0.00878975	0.236702	0.4022	0.449072	0.323793	0.548816	0.943452	0.521995	0.264058	0.403495	0.0722977	0.409698	0.120611	0.385397	0.00695476	0.705175	0.289821	0.543249	0.344033	0.628139	0.72644	0.519916	0.317637	0.582855	0.565292
hsa-miR-346	0.00814625	0.377222	0.485091	0.579433	0.742276	0.486778	0.306577	0.408688	0.00422154	0.340589	0.000370066	0.369981	0.303275	0.628069	0.6774	0.578191	0.0297211	0.302128	2.30241e-06	0.184703	0.347555	0.574699	0.978027	0.510284	0.676632	0.483156	0.311178	0.468538	0.99016	0.533888	0.213741	0.425676	0.00675064	0.247416	0.0252769	0.35762	0.0249972	0.318988	0.00482507	0.681279	0.0375883	0.598434	0.927819	0.547945	0.455949	0.458166	0.899477	0.488732	0.016026
hsa-miR-320b	0.346905	0.504663	0.0317402	0.764775	0.15755	0.56535	0.842196	0.465869	0.0050422	0.305237	0.000370022	0.32138	1.8209e-07	0.810556	0.900952	0.418883	0.344766	0.542287	0.668336	0.451577	0.608051	0.519195	2.77064e-07	0.199054	0.103027	0.327719	0.51241	0.505659	0.001659	0.677848	0.000393822	0.771852	0.002927	0.255775	0.0906432	0.541687	0.0638527	0.598968	0.0984738	0.752511	0.593534	0.585323	0.412069	0.447489	0.000807501	0.286934	1.88968e-06	0.293195	1.08546e-06
hsa-miR-580	0.046864	0.42065	0.515139	0.537707	2.48746e-05	0.743921	0.836705	0.481605	0.0487128	0.425532	0.0368199	0.422143	0.0251782	0.789689	0.161861	0.629521	9.79617e-05	0.135372	0.00410401	0.295304	0.00910348	0.651711	0.208427	0.45	0.0540018	0.321809	0.267308	0.449864	0.854138	0.547529	0.729578	0.576193	0.02861	0.322036	0.0684382	0.262123	0.716732	0.492747	0.862021	0.600761	2.3366e-06	0.764775	0.248469	0.555651	0.880121	0.489463	0.781062	0.504308	0.000885333
hsa-miR-27aS	0.0255308	0.382323	0.0680199	0.375177	0.653224	0.48845	0.718319	0.435505	0.00593503	0.351391	0.254364	0.442648	0.391517	0.394435	0.226247	0.375266	0.177254	0.368085	0.197306	0.40077	0.309538	0.544866	0.00612213	0.297754	0.859442	0.532506	0.174783	0.408895	0.0998103	0.422872	0.0209282	0.274583	0.0383037	0.319605	0.0176806	0.335354	0.439549	0.450838	0.918093	0.490411	0.325417	0.586301	0.147813	0.570776	0.636918	0.458904	0.208277	0.55949	0.892832
hsa-miR-29c	0.452427	0.440834	0.384159	0.575768	0.0164047	0.326444	0.150379	0.664007	0.680803	0.494763	2.77516e-07	0.723833	0.476616	0.392799	0.672543	0.533511	0.0483604	0.315957	0.691581	0.43507	0.00519863	0.275439	0.0224743	0.359811	0.712666	0.509456	0.500012	0.526822	0.760727	0.44698	0.625568	0.544422	0.417416	0.578267	3.65352e-05	0.755319	0.692301	0.426499	0.135362	0.62968	0.164073	0.369667	0.0440848	0.697489	0.279465	0.563435	1.70043e-08	0.803137	0.723528
hsa-miR-411S	0.115741	0.597056	0.283192	0.535816	0.850259	0.48617	0.265495	0.566046	0.993927	0.53216	0.0468754	0.442605	0.754827	0.520867	0.314169	0.651862	0.0855955	0.72367	0.146964	0.62124	0.296175	0.549029	0.163654	0.436879	0.161576	0.614362	0.12164	0.439	0.0938952	0.447495	0.309362	0.445946	0.343878	0.419757	0.104981	0.408832	0.752323	0.514346	0.156466	0.444292	0.20035	0.40274	0.913288	0.44863	0.343952	0.442044	0.00234554	0.371133	0.774454
hsa-miR-142-3p	0.0199807	0.400539	0.0617379	0.275414	3.47916e-06	0.16155	0.511218	0.62367	0.835209	0.46162	0.132408	0.487946	0.0329216	0.144435	0.477584	0.425	0.099744	0.319681	0.670938	0.486977	3.59673e-05	0.093432	0.119555	0.289598	0.992995	0.515957	0.15531	0.392146	0.000291157	0.277797	0.00192079	0.2477	0.517757	0.552888	0.519902	0.500247	0.896598	0.494842	0.307937	0.384779	0.0135505	0.267906	0.0180481	0.708333	0.0770043	0.567334	0.576631	0.582578	0.266655
hsa-miR-616	0.00497132	0.345599	0.0737717	0.379078	0.814964	0.462614	0.865828	0.467642	8.83337e-05	0.298609	0.0116301	0.392673	0.537878	0.439853	0.350578	0.39734	0.0121254	0.260372	0.0249466	0.345928	0.134958	0.580944	0.0271274	0.424232	0.029444	0.637116	0.117666	0.377773	0.681539	0.481984	0.988453	0.517251	0.131815	0.253799	0.128854	0.388545	0.104694	0.386525	0.950093	0.529224	0.0293037	0.631507	0.00572667	0.650685	0.132397	0.413909	0.392954	0.540544	0.536921
hsa-miR-517S	0.882013	0.544739	0.494363	0.493144	0.000166441	0.667477	0.455904	0.400044	0.00134892	0.650573	0.43199	0.465897	0.247408	0.610065	0.00146653	0.705319	0.118806	0.594415	0.101315	0.586207	0.382204	0.387604	0.0278052	0.609456	0.427431	0.512116	0.166538	0.57277	0.0872455	0.593943	0.710283	0.525158	0.789583	0.562462	0.0385052	0.398565	0.402722	0.519342	0.47198	0.456773	0.00678122	0.604501	0.384236	0.327055	0.0377969	0.604953	0.445884	0.430181	0.291897
hsa-miR-1264	0.187633	0.451545	0.494363	0.543144	0.031816	0.624012	0.110189	0.558511	0.141405	0.450327	0.114573	0.425446	0.732628	0.503273	0.0576978	0.313564	0.213053	0.383777	0.114049	0.404989	0.0226534	0.631591	0.0292207	0.351064	0.0983657	0.575946	0.510525	0.466501	0.0938355	0.365649	0.75553	0.536803	0.386907	0.433131	0.00769387	0.318778	0.807128	0.471148	0.891608	0.574429	0.00469569	0.660274	0.00845366	0.609018	0.895552	0.494204	0.82222	0.485749	0.916001
hsa-miR-1914	0.209421	0.548528	0.408974	0.579551	0.000183888	0.691945	0.52134	0.50133	0.657994	0.459247	0.551583	0.479882	0.188788	0.227087	0.0132964	0.202128	0.314971	0.559309	0.107555	0.567131	0.000221545	0.757632	0.171698	0.544681	0.381944	0.515071	0.979352	0.499434	0.192904	0.390872	0.989568	0.472542	0.493582	0.428419	0.794684	0.489609	0.0680021	0.579304	0.98879	0.540335	0.00993895	0.661252	0.70382	0.466895	0.208157	0.41254	0.0863583	0.433716	0.109831
hsa-miR-548o	0.00062565	0.670941	0.491436	0.501891	4.5146e-05	0.699392	0.732179	0.448138	0.0667939	0.671113	0.0331717	0.601922	0.0036363	0.740589	0.70133	0.516489	0.0449804	0.607979	1.11648e-05	0.746148	0.397312	0.53284	0.701831	0.580969	0.00753351	0.641844	0.000548878	0.697827	0.0472461	0.608185	0.977737	0.555492	0.511704	0.457447	0.727819	0.51336	0.504321	0.532721	0.0578936	0.339269	0.583687	0.524462	0.00168375	0.229167	0.771704	0.507798	0.152656	0.441505	0.369924
hsa-miR-1289	0.047217	0.705334	0.561321	0.56383	0.000215141	0.71383	0.0103823	0.22961	3.58346e-06	0.750327	0.0817654	0.639327	0.874534	0.443944	0.574823	0.447074	0.180593	0.656117	1.20338e-06	0.806676	0.790891	0.462072	0.00102264	0.686407	0.014251	0.239066	0.0632886	0.698167	0.65376	0.493222	0.862268	0.598332	0.0876373	0.686474	0.478783	0.478971	0.0665471	0.640071	0.295213	0.360122	0.880242	0.434051	0.000277884	0.142979	0.561778	0.500316	0.655757	0.438688	0.0929266
hsa-miR-518e	0.515857	0.535121	0.337836	0.491844	0.955942	0.479027	0.404162	0.400931	0.251454	0.594435	0.93772	0.509652	0.101556	0.658347	0.527387	0.442819	0.0580016	0.641223	0.566138	0.526229	0.39031	0.405412	0.309222	0.578014	0.582673	0.440898	0.890578	0.516976	0.728832	0.542124	0.576683	0.508482	0.860708	0.534498	0.524259	0.435181	0.325552	0.408285	0.240636	0.456621	0.569799	0.456556	0.149951	0.404395	0.771475	0.541412	0.584598	0.477961	0.280322
hsa-miR-181d	0.882108	0.515083	0.430596	0.510402	0.841725	0.504711	0.950553	0.521498	0.665697	0.544681	0.394428	0.450498	0.339941	0.381342	0.610599	0.590426	0.0214456	0.279787	0.00964792	0.305943	0.00195204	0.683626	0.391029	0.420095	0.689785	0.425532	0.0207336	0.328656	0.214074	0.5	0.143032	0.425101	0.816798	0.53465	0.524932	0.591168	0.730036	0.537395	0.394587	0.488584	0.957509	0.484149	0.864794	0.494863	0.866134	0.527187	0.391296	0.429463	0.295037
hsa-miR-147	0.288986	0.515302	0.0767262	0.297754	0.210341	0.316565	0.98531	0.487367	0.374434	0.430933	0.113779	0.547872	0.824311	0.562193	0.199508	0.342819	0.169816	0.615691	0.641607	0.485877	0.055003	0.539315	0.852261	0.442671	0.929755	0.398345	0.609224	0.499208	0.18674	0.389242	0.540705	0.387292	0.494324	0.421581	0.627313	0.513236	0.0660865	0.583817	0.000448479	0.267428	0.00678122	0.284344	0.465349	0.467466	0.0628306	0.410432	0.619353	0.533805	0.857448
hsa-miR-21	0.821405	0.4906	0.625901	0.441371	0.253104	0.55304	0.138485	0.66844	0.0013481	0.699836	1.27706e-07	0.752402	0.630252	0.542144	0.874641	0.484309	0.178849	0.596277	0.0218012	0.62821	0.832376	0.468316	2.63831e-13	0.880024	0.0731796	0.660757	0.500012	0.463105	0.0275577	0.347632	0.744532	0.444652	0.00252781	0.732523	0.0010229	0.728847	0.840152	0.526757	0.824729	0.44688	0.217927	0.572016	0.0869422	0.678082	0.00430623	0.711697	4.11308e-06	0.772039	0.512598
hsa-miR-1229	0.799322	0.472093	0.560705	0.525059	0.318529	0.366413	0.754588	0.589096	0.0934806	0.409329	0.5594	0.561084	0.462527	0.579378	0.623377	0.573936	0.760302	0.453457	0.980296	0.460932	0.0151068	0.656337	0.766338	0.542199	1.7337e-05	0.799054	0.120283	0.639203	0.0954591	0.599777	0.329327	0.480449	0.921025	0.497112	0.613198	0.642504	0.479213	0.549484	0.686813	0.556469	0.606026	0.39002	0.631245	0.622432	0.246588	0.42824	0.458002	0.583628	0.357919
hsa-miR-151-3p	4.14113e-05	0.267925	0.0354292	0.626359	0.000695045	0.242249	0.18774	0.621011	0.0218751	0.366776	2.24542e-07	0.296843	0.190218	0.581424	0.0117831	0.13883	0.0512153	0.31117	2.44057e-07	0.125459	0.162784	0.309204	3.77315e-16	0.0301418	0.22474	0.378842	0.00025118	0.224876	0.868266	0.483528	0.0529026	0.61429	0.0570522	0.308207	5.69049e-05	0.755567	0.034421	0.320761	2.88082e-08	0.809741	0.970092	0.491389	5.20393e-05	0.783961	0.432123	0.601581	0.409624	0.469896	3.16399e-05
hsa-miR-205	0.9104	0.503279	0.320573	0.466903	0.198853	0.584195	0.0345709	0.635417	0.306549	0.473159	0.190013	0.579744	0.359207	0.620295	0.0814809	0.302394	0.299218	0.406383	0.300773	0.402421	0.685109	0.43432	0.154548	0.429078	0.407892	0.550236	0.00459522	0.680172	0.760732	0.482498	0.744532	0.493099	0.817472	0.528267	0.934912	0.572613	0.619082	0.448904	0.295447	0.462709	0.285367	0.581409	0.0330251	0.627283	0.382594	0.469125	0.307845	0.56783	0.375939
hsa-miR-518cS	0.012259	0.387934	0.459644	0.487707	0.0406552	0.640578	0.0415268	0.319149	0.97934	0.543453	4.34933e-07	0.30302	0.795234	0.555646	0.359577	0.625798	0.000686344	0.156915	4.27074e-05	0.171864	0.0309852	0.360777	0.474895	0.504019	0.705369	0.475473	0.0235267	0.347442	0.136231	0.435312	0.575835	0.487349	0.529517	0.487538	0.0164761	0.355888	0.00298893	0.254513	0.488522	0.594825	0.000310604	0.729354	0.924764	0.462614	0.105254	0.634984	0.133397	0.418692	0.173818
hsa-miR-92a	0.480475	0.597712	0.00903405	0.291017	1.28573e-05	0.203343	0.941538	0.442598	0.378686	0.428232	0.0258131	0.612002	8.04757e-05	0.167349	0.0252865	0.632447	0.000144735	0.710638	0.00485578	0.652605	8.74741e-07	0.150555	0.163942	0.380496	0.25796	0.531915	0.00025118	0.708692	0.514615	0.480782	0.137572	0.349914	0.476743	0.542097	0.379097	0.54144	9.2183e-05	0.752095	0.00422602	0.264384	4.45576e-05	0.206849	0.42221	0.359589	0.233398	0.346259	0.528682	0.485473	5.51691e-05
hsa-miR-590-5p	0.000157379	0.678884	0.02763	0.783097	0.2089	0.583131	0.450928	0.573803	6.58421e-05	0.717512	1.78683e-06	0.71105	0.835136	0.483633	0.363288	0.576064	0.385435	0.555851	0.0372866	0.632795	0.254796	0.400786	0.00649426	0.667494	0.0112375	0.248227	0.346739	0.58239	0.0352636	0.602951	0.0332635	0.692064	0.604616	0.685106	0.00432741	0.735527	0.0998546	0.642005	0.630079	0.656773	0.181048	0.422505	0.0852982	0.385559	0.471208	0.575132	0.711065	0.534412	0.168403
hsa-miR-558	0.000115803	0.712183	0.757244	0.564539	0.0201787	0.627204	0.959115	0.483156	0.0350632	0.648527	1.79615e-06	0.717999	0.0007047	0.809329	0.830947	0.466755	4.29876e-09	0.879787	4.8237e-08	0.8208	0.0365098	0.615402	0.39899	0.694444	0.0069502	0.727246	0.00230803	0.677003	0.872819	0.568892	0.390093	0.621047	0.00334228	0.694377	0.000946054	0.700025	0.00220506	0.708897	0.185204	0.338661	0.133175	0.35636	0.00526683	0.269692	0.313081	0.412645	0.975026	0.477353	0.189021
hsa-miR-340	0.0688825	0.389901	0.00303102	0.65331	0.1201	0.347264	0.0105541	0.681294	0.942005	0.496809	0.963248	0.515957	0.00661319	0.751637	0.357256	0.386968	0.00238651	0.2	5.73876e-05	0.221753	0.204581	0.511795	0.373304	0.620922	0.000807458	0.744385	0.100668	0.372793	0.480031	0.427076	0.00593025	0.694796	0.839771	0.494377	0.0731288	0.622959	1.79538e-05	0.166505	1.21492e-06	0.76347	0.639077	0.487084	5.13174e-05	0.778539	0.127675	0.606006	0.0935642	0.608484	0.000156066
hsa-miR-637	0.995082	0.498324	0.0592102	0.396099	0.705701	0.484347	0.307695	0.540559	0.0228693	0.36784	0.405605	0.453929	0.806563	0.502046	0.000595792	0.184574	0.285973	0.414362	0.00189722	0.274211	0.792638	0.52012	0.0461085	0.321277	3.92266e-07	0.726064	0.33271	0.469443	0.0295999	0.372684	0.215005	0.425963	0.34606	0.404559	0.874701	0.471549	0.850996	0.476467	0.0561745	0.393912	0.735254	0.48591	0.29681	0.538813	0.0529802	0.376818	0.485156	0.453104	0.805218
hsa-miR-136S	0.0954006	0.597712	0.504887	0.508983	0.129602	0.579787	0.110246	0.600177	0.40564	0.565794	0.321099	0.443977	0.0186009	0.718085	0.188052	0.621011	0.329063	0.405053	0.600858	0.566214	0.0336912	0.627197	0.396971	0.5474	0.794134	0.524823	0.914771	0.526143	0.000197642	0.698267	0.795616	0.526164	0.339012	0.409574	0.432678	0.431593	0.86121	0.544004	0.23996	0.424201	0.989762	0.473581	0.806412	0.489441	0.729437	0.479557	0.00590604	0.343626	0.163381
hsa-miR-432S	0.263258	0.566161	0.938591	0.517139	0.100537	0.398176	0.56204	0.512633	0.982674	0.528151	0.000926408	0.659617	0.219473	0.340426	0.00852302	0.243085	6.73325e-05	0.76117	0.0245716	0.666911	0.756549	0.453978	0.469585	0.480378	0.90658	0.475177	0.63443	0.561906	0.101973	0.405628	0.532843	0.462191	0.163609	0.632827	0.67146	0.573602	0.00103126	0.715506	0.444963	0.457839	0.0233038	0.322896	0.711839	0.424658	0.526667	0.48177	0.0760489	0.612517	0.100855
hsa-miR-30dS	0.479885	0.463349	0.11024	0.395745	0.443366	0.444985	0.255317	0.567819	0.349247	0.462193	0.143989	0.447624	0.364175	0.394845	5.35967e-05	0.78617	0.425396	0.434309	0.860385	0.517241	0.00119993	0.26272	0.509459	0.471395	0.63005	0.454787	0.308893	0.452128	0.793214	0.527711	0.0939604	0.386429	0.894109	0.509878	0.0530727	0.366403	0.993896	0.493069	0.327715	0.434855	0.914616	0.479256	0.0702032	0.599315	0.846687	0.492729	0.667702	0.479065	0.66042
hsa-miR-18bS	0.0939718	0.428665	0.414631	0.48156	0.482641	0.467781	0.0107075	0.281472	0.758036	0.52455	0.0205307	0.410518	0.272788	0.604337	0.410978	0.564894	8.41404e-05	0.156117	3.95105e-05	0.205796	0.86563	0.482886	0.309222	0.504492	0.515307	0.442671	0.882431	0.518674	0.810862	0.599691	0.941097	0.53364	0.929175	0.54924	0.444094	0.477239	0.285444	0.417634	0.770619	0.535769	0.543414	0.540705	0.45114	0.404966	0.160868	0.592835	0.98787	0.488677	0.0383038
hsa-miR-363	1.2396e-05	0.711892	0.354426	0.545863	2.65984e-07	0.781915	0.261061	0.605496	2.01373e-06	0.743208	6.67166e-17	0.845659	0.743431	0.435761	0.401373	0.580851	0.00754973	0.681649	0.00339927	0.66471	8.255e-08	0.834644	5.75549e-25	0.951064	0.00317527	0.745272	0.75739	0.483024	0.0295999	0.360673	0.672123	0.509919	3.30706e-05	0.795137	0.00912762	0.716477	0.471334	0.55303	0.00535797	0.288584	0.139383	0.595303	0.327026	0.426655	0.430821	0.563962	1.36599e-05	0.711279	0.00285511
hsa-miR-30c-1S	0.0277205	0.370737	0.784743	0.553901	0.0251028	0.627964	0.283168	0.391844	0.567855	0.559002	0.0313793	0.408288	0.128598	0.629705	0.997244	0.541489	2.57584e-08	0.0821809	3.8342e-06	0.139032	0.464738	0.4105	0.11061	0.441135	0.723795	0.509161	0.407926	0.506225	0.715501	0.528054	0.406187	0.63456	0.885221	0.493769	0.0117008	0.324097	0.0378127	0.335106	0.0792317	0.67032	0.000102438	0.757339	0.59007	0.522831	0.0309216	0.680295	0.884196	0.532424	0.00437148
hsa-miR-519eS	0.931439	0.513261	0.471189	0.580496	0.000118425	0.727964	0.0134681	0.279034	0.942005	0.491326	6.35095e-05	0.318248	0.807482	0.536416	0.576098	0.560372	0.34185	0.596809	0.777055	0.467535	0.00406856	0.675763	0.0455006	0.393972	0.00412365	0.24143	0.170842	0.411272	0.148468	0.580474	0.662355	0.606239	0.40037	0.440881	0.0870679	0.406482	0.0020561	0.262734	0.474219	0.573059	0.00134418	0.707045	0.00885033	0.295662	0.915367	0.483351	0.000355477	0.327607	0.849991
hsa-miR-25S	0.00547366	0.359662	0.523181	0.466903	0.0985657	0.61459	0.409664	0.419991	0.0114781	0.345336	3.29205e-07	0.288178	0.364793	0.361293	0.0497445	0.288298	7.18793e-05	0.156117	0.000191758	0.225422	0.164532	0.370259	0.17189	0.395272	0.000233505	0.180556	0.101211	0.399615	0.986666	0.512955	0.262335	0.606095	0.0162307	0.304863	0.036554	0.382731	0.0338585	0.302869	0.181492	0.598174	0.000324397	0.727006	0.140725	0.586473	0.970293	0.501686	0.107794	0.425265	0.661126
hsa-miR-1263	0.700935	0.519018	0.728902	0.514657	0.693804	0.521581	0.162211	0.603059	0.585731	0.547463	0.0304813	0.586694	0.0210161	0.725041	0.160051	0.349202	0.78202	0.486968	0.00649929	0.668379	0.754277	0.51272	0.477845	0.514066	0.646207	0.526596	0.232441	0.597329	0.980742	0.536805	0.672123	0.461041	0.931263	0.546809	0.302984	0.566304	0.528033	0.558027	0.979775	0.497565	0.955613	0.497847	0.323146	0.561929	0.892798	0.527397	0.191523	0.566394	0.0331957
hsa-miR-630	0.964976	0.533299	0.0302608	0.342908	0.741192	0.516413	0.182551	0.556073	0.993927	0.529705	0.0670778	0.428835	0.000239771	0.173486	0.611181	0.565957	0.760302	0.473936	0.0550515	0.367938	0.700157	0.440102	0.0154864	0.285343	0.0223718	0.256797	0.0748424	0.404482	0.258373	0.586479	0.056887	0.299022	0.672019	0.484195	0.411627	0.456333	0.480458	0.444391	0.0276694	0.331659	0.802136	0.476908	0.194469	0.507705	0.971474	0.496628	0.151487	0.408252	0.000392047
hsa-miR-450a	0.435889	0.41963	0.0199186	0.309693	0.0849997	0.31307	0.18784	0.463431	0.0194763	0.342962	0.049368	0.413264	0.411402	0.403028	0.739641	0.427394	0.389396	0.482447	0.297397	0.571533	0.941473	0.462766	0.0682748	0.42766	2.58863e-05	0.709811	0.165278	0.373133	0.0421604	0.350806	0.0863469	0.338269	0.195091	0.358055	0.532324	0.453488	0.651029	0.544487	0.0406383	0.366819	0.360113	0.386693	0.0284607	0.583048	0.119909	0.408325	0.394966	0.479728	0.560185
hsa-miR-219-2-3p	0.159263	0.396823	0.793435	0.475059	0.079541	0.522036	0.00820106	0.657358	0.293156	0.3982	0.279638	0.390657	0.0474088	0.594926	0.974102	0.472606	0.00580101	0.22234	0.00417013	0.197175	0.0066182	0.5858	0.0849339	0.389362	0.0177163	0.563534	0.399462	0.430512	0.752982	0.491507	0.905318	0.457016	0.30052	0.33921	0.828484	0.379762	0.206397	0.338814	0.115766	0.585084	0.00183027	0.635421	3.59633e-05	0.754852	0.880121	0.504004	0.577043	0.496078	0.000703644
hsa-miR-513b	0.687284	0.525503	0.415276	0.521868	0.00223542	0.673556	0.380841	0.443927	0.415254	0.60311	0.0767184	0.439259	0.0395344	0.240998	0.0447517	0.667021	0.449643	0.602128	0.00769278	0.668562	0.00107862	0.712303	0.370107	0.445981	0.000559127	0.698582	0.04921	0.37268	0.233453	0.613675	0.930765	0.532634	0.487436	0.457143	0.222754	0.426274	0.879253	0.488072	0.356692	0.502435	0.0185526	0.641683	0.269692	0.416096	0.718973	0.585564	0.0511455	0.421122	0.0229012
hsa-miR-106a	6.52616e-08	0.7594	0.052416	0.344917	0.965885	0.512766	0.105043	0.604388	3.9254e-05	0.714321	2.95034e-17	0.877745	0.524011	0.527414	0.115399	0.634043	6.58691e-11	0.888032	9.07963e-16	0.903705	0.0421893	0.329556	2.17718e-24	0.961229	0.0518844	0.681738	4.46767e-05	0.73608	0.0213314	0.603981	0.121827	0.361846	8.72941e-09	0.849848	0.00170676	0.653142	1.1294e-05	0.757253	6.62612e-10	0.107458	0.00168834	0.259687	0.0472676	0.309646	0.700984	0.479136	5.0739e-05	0.718073	0.0181578
hsa-miR-1288	0.234483	0.553702	0.303071	0.439953	0.10661	0.385562	0.511218	0.555629	0.144397	0.62054	0.0365132	0.592527	6.12581e-05	0.851064	0.455085	0.578989	0.126615	0.607181	0.205454	0.612069	0.204581	0.388067	0.49101	0.527778	0.012107	0.661643	0.433281	0.620416	0.883514	0.502402	0.519868	0.471823	0.0198168	0.660638	0.459856	0.565314	0.262049	0.582366	0.0745781	0.388584	0.0130406	0.331898	0.915523	0.493151	0.716073	0.572813	0.579396	0.539273	0.000392047
hsa-miR-125a-5p	0.024867	0.362795	0.00721409	0.614303	0.0459391	0.319909	0.0281625	0.635638	0.176048	0.415139	0.0212154	0.591026	0.132853	0.568331	0.0610301	0.296543	0.0238713	0.273404	0.0793488	0.345011	0.56884	0.38136	0.102485	0.448227	0.193911	0.587175	0.904889	0.462879	0.438509	0.420041	0.099348	0.617021	0.921025	0.53693	0.552964	0.616403	0.0571207	0.572534	5.80525e-07	0.773059	0.440127	0.505479	4.59775e-05	0.783105	0.802693	0.555848	1.11422e-05	0.732048	0.00109842
hsa-miR-1236	0.0182771	0.35478	0.167317	0.378842	0.0410079	0.332675	0.104578	0.560062	0.0305849	0.338953	0.163576	0.403612	0.183929	0.292553	0.192126	0.522606	0.734193	0.443883	0.0701529	0.355649	0.188788	0.470167	0.0749441	0.315485	0.0407619	0.638298	0.0995717	0.37268	0.580618	0.422272	0.135148	0.381972	0.19898	0.36079	0.381747	0.404626	0.847756	0.43343	0.895967	0.528767	0.948071	0.486888	8.56806e-05	0.725742	0.967037	0.493467	0.280896	0.56424	0.907333
hsa-miR-192S	0.324929	0.542918	0.0447127	0.685106	0.216577	0.574924	0.990388	0.482934	0.00372172	0.65761	0.123066	0.417639	0.385525	0.567103	0.00481171	0.716223	0.250124	0.585372	0.841456	0.45066	0.0252571	0.626966	0.0162581	0.689835	0.0448599	0.300236	0.767154	0.458013	7.11367e-06	0.755748	0.00983117	0.678838	0.538349	0.522796	0.760865	0.51336	0.118619	0.346228	0.128362	0.68067	0.650179	0.550685	0.461348	0.449486	0.0401871	0.636776	0.00272636	0.373177	0.776949
hsa-miR-1271	0.347417	0.393836	0.389012	0.418676	0.724089	0.371277	0.398751	0.414672	0.574724	0.482979	0.158504	0.396277	5.61007e-05	0.771686	0.0308212	0.653191	0.846118	0.447606	0.684642	0.424065	0.418459	0.342507	0.0398276	0.665248	1.90885e-05	0.788416	0.611668	0.461295	0.153776	0.617793	0.268543	0.38686	0.834995	0.431915	0.468414	0.404626	0.67379	0.399259	0.838569	0.517504	0.458324	0.478278	0.721577	0.511986	0.147794	0.596733	0.74833	0.494532	3.42709e-07
hsa-miR-30a	3.73117e-05	0.286433	0.270556	0.591371	7.39414e-09	0.109878	0.0124952	0.697252	0.106135	0.416612	0.852325	0.523379	0.550319	0.558511	0.0139404	0.277394	0.000487984	0.13484	0.00133338	0.275495	4.14115e-07	0.20444	2.29584e-05	0.253191	0.827126	0.588948	0.72222	0.479968	0.630149	0.535604	0.827358	0.546722	0.80536	0.525228	4.96352e-05	0.744557	0.349271	0.429884	8.4733e-06	0.763014	0.017708	0.304501	1.55299e-07	0.854452	0.0790742	0.622234	0.000279961	0.694708	0.00133255
hsa-miR-361-3p	0.349074	0.451326	0.905899	0.542553	0.0149335	0.327052	0.541563	0.469415	0.983634	0.505319	0.431149	0.526038	0.179797	0.344926	0.78012	0.453723	0.570464	0.425	0.139156	0.574835	0.707028	0.451896	0.261443	0.44539	0.708285	0.466903	0.882431	0.513015	0.334086	0.442347	0.810154	0.532059	0.362377	0.432979	0.753064	0.68481	0.455897	0.542714	0.481256	0.585236	0.245235	0.414873	0.955519	0.50742	0.504173	0.547524	0.936318	0.545349	0.395366
hsa-miR-188-5p	0.4613	0.536287	0.489061	0.471868	0.436835	0.511854	0.177019	0.370124	0.951168	0.501227	0.397872	0.542382	0.213718	0.330606	0.974102	0.463564	0.178815	0.614894	0.000348137	0.717718	0.0987756	0.358927	0.815924	0.530969	0.434365	0.576537	0.000101004	0.751471	0.920451	0.529255	0.0721161	0.63686	0.27258	0.641033	0.488049	0.61999	0.831895	0.496937	0.314347	0.440639	0.984615	0.480822	0.059514	0.351884	0.74111	0.468599	0.968371	0.503259	0.132221
hsa-miR-19a	0.0674575	0.42065	0.580987	0.567967	0.505746	0.44924	0.511218	0.564273	0.00850816	0.6482	0.188224	0.575969	0.731488	0.536416	0.254939	0.566755	0.113565	0.3375	0.251355	0.400037	0.545082	0.465541	0.955178	0.512766	0.536028	0.518026	0.749429	0.507696	0.39076	0.525824	0.585197	0.558223	0.280897	0.593313	0.0870679	0.593394	0.817342	0.458092	0.0485174	0.638661	0.365898	0.529941	0.0741306	0.630708	0.000959758	0.710432	0.00661777	0.649801	0.100187
hsa-miR-409-5p	0.0425551	0.629044	0.669554	0.518085	0.949042	0.501368	0.830615	0.509973	0.942096	0.547136	0.93772	0.535304	0.235494	0.336743	0.907221	0.501064	2.19405e-07	0.812234	0.0431457	0.670946	0.630599	0.516189	0.0093843	0.648345	0.084361	0.635343	0.380027	0.635355	0.731028	0.560655	0.839103	0.523002	0.141714	0.643009	0.0717458	0.621351	0.0153795	0.64942	0.164378	0.382648	0.194326	0.385323	0.216117	0.379281	0.282526	0.429189	0.0973699	0.436368	0.0411411
hsa-miR-495	0.00540165	0.65768	0.781505	0.533924	0.0899485	0.39696	0.000226839	0.73781	0.00473227	0.666939	0.00572237	0.677805	0.0453659	0.754501	0.133055	0.607447	0.00418212	0.779255	0.0298966	0.635913	0.779811	0.49445	0.603197	0.628132	0.0113967	0.635343	0.0685892	0.633771	0.393103	0.530371	0.647362	0.489649	0.529517	0.607903	0.000242266	0.739733	0.0956675	0.676338	0.0997439	0.379452	0.0015408	0.268493	0.300865	0.524258	0.915367	0.501159	0.912441	0.504032	0.447789
hsa-miR-518f	0.0190782	0.384363	0.215091	0.414775	0.613029	0.545745	0.000457507	0.2418	0.540689	0.491326	0.00143682	0.376201	0.929089	0.574059	0.124965	0.632447	0.00782774	0.263298	0.105813	0.411225	0.460227	0.456522	0.0326338	0.381206	0.00206659	0.289303	0.267308	0.49287	0.942404	0.509266	0.953006	0.532059	0.257129	0.417477	0.00443321	0.265215	0.0115589	0.265152	0.678758	0.531811	0.028772	0.64227	0.121627	0.379566	0.419893	0.599684	0.735689	0.486964	0.593651
hsa-miR-556-3p	0.999303	0.482804	0.384649	0.465012	0.0668861	0.558207	0.0119184	0.577793	0.91656	0.474223	0.0278118	0.397821	0.753767	0.451309	0.34833	0.369149	0.313353	0.38617	0.506625	0.397102	7.73094e-06	0.696115	0.0261754	0.340189	0.0571973	0.509456	0.0222258	0.333296	0.00872608	0.346002	0.15798	0.360696	0.961749	0.431611	0.347354	0.503093	0.940337	0.452772	0.397881	0.476104	0.111552	0.583757	0.0121682	0.623858	0.934892	0.486091	0.0552283	0.41129	0.751161
hsa-miR-559	0.140568	0.434932	0.176604	0.425177	0.349491	0.434498	0.717176	0.454787	0.942005	0.515548	0.449802	0.472117	0.246203	0.626432	0.0311873	0.670479	0.226275	0.62633	0.951145	0.498349	0.0341697	0.614477	0.000702346	0.293144	9.13032e-05	0.21779	0.314717	0.550928	0.825115	0.568291	0.143032	0.409143	0.887391	0.604711	0.495444	0.456705	0.984744	0.488556	0.811051	0.486301	0.829816	0.501566	0.474035	0.529966	0.264029	0.578609	0.46727	0.537285	0.0478403
hsa-miR-486-3p	0.766257	0.514063	0.780694	0.506028	0.00107801	0.645289	0.437145	0.525266	0.320805	0.399427	0.133309	0.409617	0.175234	0.258183	0.376076	0.526862	0.926995	0.447074	0.463101	0.368122	8.5523e-06	0.762026	0.00154538	0.800709	5.72314e-05	0.79078	0.510269	0.481779	0.0751252	0.346688	0.143032	0.365152	0.0876373	0.329483	0.00964373	0.236393	0.00354451	0.229368	0.985618	0.487215	0.0140725	0.634638	0.632198	0.505137	0.279754	0.382403	0.144218	0.394388	0.134159
hsa-miR-621	0.0220981	0.623725	0.839476	0.532742	5.46084e-07	0.727812	0.0278751	0.258865	0.0707216	0.625941	0.0553146	0.471774	0.3755	0.573241	5.46177e-05	0.756117	0.19214	0.676596	4.33574e-08	0.777513	0.0350198	0.583719	0.111334	0.700709	0.0423898	0.295213	0.0412634	0.599366	0.0326914	0.686942	0.876755	0.576049	0.405463	0.450456	0.036554	0.38669	0.91687	0.475177	0.196661	0.411416	0.00557251	0.577886	0.00322907	0.164098	0.915367	0.501264	0.00108553	0.361743	0.764645
hsa-miR-519a	0.576089	0.46262	0.642169	0.533688	0.0144583	0.623708	0.178257	0.381871	0.49486	0.490589	0.0229651	0.400867	0.675963	0.51473	0.00146653	0.686968	0.436067	0.575798	0.452296	0.464784	0.748343	0.516651	0.0177283	0.233215	0.593781	0.424645	0.112703	0.386374	0.595587	0.491078	0.624435	0.497125	0.441342	0.451368	0.031251	0.360094	0.67699	0.475822	0.920913	0.563623	0.00659934	0.672798	0.297579	0.414669	0.880121	0.52255	0.176072	0.42996	0.413604
hsa-miR-320a	0.632421	0.492786	1.60363e-08	0.822813	0.491094	0.528419	0.0377127	0.614583	0.00378351	0.319394	0.140038	0.391601	8.04757e-05	0.839607	0.303845	0.375798	0.771678	0.475532	0.397098	0.510455	0.28282	0.381129	0.00870953	0.31052	0.107297	0.329787	0.0213904	0.600158	1.08584e-05	0.726836	1.40128e-09	0.833669	0.0430545	0.330547	0.603518	0.512494	0.0118427	0.637008	8.36499e-09	0.831659	0.799447	0.548924	0.0554029	0.641553	0.000959758	0.300316	0.0276367	0.379695	0.00014164
hsa-miR-612	0.0873293	0.579131	0.0733045	0.605437	0.042452	0.608055	0.110246	0.365027	0.974211	0.526678	0.119487	0.565417	0.353983	0.596563	0.641303	0.4375	0.000533956	0.810904	9.42054e-05	0.749817	0.209332	0.553885	0.00523892	0.673168	0.0666587	0.314716	0.00237411	0.679267	0.817508	0.509952	0.0589943	0.623203	0.362377	0.561094	0.696777	0.473652	0.0664398	0.615248	0.716212	0.525571	0.666053	0.527984	0.00300588	0.271404	0.397343	0.456797	0.836424	0.493372	0.894332
hsa-miR-1252	0.0230977	0.360901	0.0447127	0.333806	0.315258	0.387234	0.139537	0.50266	0.126634	0.408347	0.0460564	0.383579	0.480315	0.431669	0.00164252	0.66117	0.357487	0.410638	0.344442	0.407557	0.168254	0.349445	0.0682523	0.266548	3.7755e-05	0.687648	0.265034	0.383997	0.430154	0.467742	0.0359904	0.286515	0.0997816	0.334802	0.0666127	0.32051	0.817342	0.476467	0.687945	0.468189	0.320237	0.531898	0.000354653	0.671233	0.628126	0.537724	0.518704	0.52795	0.798712
hsa-miR-520d-5p	0.200799	0.442072	0.830416	0.558038	0.100537	0.615198	0.00774321	0.301418	0.933321	0.527005	1.32319e-06	0.297958	0.072383	0.319558	0.115501	0.669415	0.124739	0.357447	0.00182438	0.280998	0.887371	0.493987	0.0366336	0.36974	0.00855048	0.304965	0.0887865	0.394862	0.00565631	0.661033	0.699261	0.523433	0.264304	0.408207	0.0321606	0.32954	0.00210814	0.258865	0.319682	0.603044	0.0146863	0.657534	0.0962479	0.377283	0.52709	0.581876	0.00882826	0.369642	0.400168
hsa-miR-519d	8.76521e-05	0.715243	0.237444	0.570686	0.198372	0.579787	0.562607	0.525709	0.330257	0.575614	0.929043	0.538306	0.0593159	0.238543	0.649321	0.495479	0.0535731	0.678457	0.0262033	0.696625	0.129991	0.586957	0.776451	0.468085	0.945699	0.4737	0.775505	0.569602	0.0266197	0.371225	0.876755	0.54816	0.10869	0.620365	0.583996	0.534142	0.00721777	0.666344	0.062134	0.348097	0.0773475	0.347554	0.0179096	0.295662	0.0612539	0.367229	0.00219241	0.341471	0.00308774
hsa-miR-633	0.00583127	0.63072	0.491143	0.444563	0.944267	0.427812	0.81513	0.429078	0.540689	0.514894	0.00995375	0.621568	0.314591	0.49509	0.0107218	0.639362	1.99923e-08	0.832979	8.11956e-07	0.783566	0.00653337	0.242137	0.584979	0.519267	0.117664	0.547872	0.0315762	0.605025	0.09895	0.550704	0.357146	0.351064	0.59818	0.47462	0.426839	0.561479	0.000238307	0.728885	0.00771431	0.312633	0.00554321	0.288454	0.00426903	0.283105	0.102993	0.382508	0.745481	0.493703	0.163761
hsa-miR-570	0.000809032	0.662198	0.828965	0.578487	0.0130848	0.63997	0.50552	0.433067	0.320841	0.581342	0.0967588	0.59716	0.0210161	0.723813	0.265157	0.625532	0.000461002	0.758245	0.00285651	0.719186	0.0361214	0.632747	0.801744	0.52104	0.464435	0.412234	0.083185	0.627433	0.250466	0.563744	0.817156	0.565842	0.320998	0.456535	0.306825	0.573973	0.676284	0.536267	0.204949	0.457839	0.845326	0.469667	0.00191413	0.25	0.279465	0.437829	0.130737	0.453988	0.58313
hsa-miR-92b	0.0475632	0.381157	0.00173465	0.685579	0.0114892	0.333587	0.527364	0.487145	0.00163062	0.316448	1.35739e-05	0.308725	0.102879	0.270867	0.265908	0.330585	0.173706	0.380319	0.0124794	0.331255	0.247029	0.391767	0.0195132	0.360875	0.0361467	0.647163	0.598902	0.473517	0.898945	0.51244	0.0368733	0.6705	0.349625	0.408663	0.0507502	0.635948	0.0950671	0.584784	2.19173e-07	0.812177	0.389355	0.467906	0.950586	0.576199	0.0857989	0.415174	0.00410988	0.380247	0.273764
hsa-miR-320d	0.799322	0.462474	0.00372485	0.784161	0.324277	0.543465	0.591985	0.572917	0.000421054	0.281342	0.00851776	0.365348	4.62384e-09	0.87275	0.136337	0.321011	0.715363	0.452926	0.0302032	0.319149	0.222117	0.573312	9.31921e-12	0.0706856	0.0443988	0.282506	0.154983	0.524219	0.0281816	0.649022	7.22784e-09	0.82835	0.0010913	0.222948	0.00120039	0.67145	0.926611	0.518053	0.000871495	0.816591	0.233525	0.605479	0.463146	0.628425	0.00246494	0.315595	0.0245447	0.401679	1.46944e-09
hsa-miR-509-3-5p	0.0783531	0.589915	0.783147	0.495745	0.000189786	0.653647	0.011747	0.238918	0.983634	0.532324	0.106088	0.431151	0.608991	0.515957	0.00119208	0.713564	0.0120861	0.666489	7.66672e-06	0.726522	0.104339	0.494912	0.00284904	0.698109	0.329987	0.422872	0.439064	0.557379	0.00672837	0.65906	0.974634	0.566849	0.82531	0.425076	0.0364833	0.356012	0.706165	0.462282	0.120444	0.42481	0.0547636	0.554012	0.00104087	0.173516	0.309219	0.442466	0.000753151	0.338047	0.70285
hsa-miR-532-5p	0.902569	0.470708	2.32697e-05	0.763475	0.0410079	0.309119	0.133123	0.692376	0.212548	0.394599	0.00132264	0.671114	0.560139	0.386252	0.594445	0.421809	0.870635	0.478191	0.139156	0.331988	0.116141	0.322618	0.00835084	0.788771	0.0199673	0.66253	0.679265	0.534405	0.345134	0.523765	0.00254398	0.730449	0.696159	0.563678	0.0239612	0.65141	0.0627544	0.589297	1.17424e-06	0.787519	0.0176264	0.324658	0.112672	0.708904	0.196774	0.410221	0.000586474	0.702441	0.464473
hsa-miR-199b-5p	0.041995	0.388662	0.894649	0.532151	0.252426	0.546201	0.00880253	0.614805	0.275866	0.424877	0.663068	0.527025	0.000103225	0.731178	9.52775e-05	0.135372	0.228477	0.349468	0.0956177	0.349596	0.0665148	0.614477	0.0749469	0.414421	1.69484e-07	0.751773	0.980683	0.484722	0.0137524	0.323953	0.941328	0.52257	0.303177	0.389818	0.313552	0.402647	0.739177	0.465345	0.255528	0.62968	0.00374621	0.665362	7.87239e-06	0.729452	0.621498	0.549104	0.0138093	0.636434	1.19207e-07
hsa-miR-92a-2S	0.293182	0.411032	0.0547309	0.376359	0.216185	0.531307	0.300511	0.465426	0.45663	0.500409	0.147321	0.424631	0.787479	0.497545	0.561249	0.399468	0.637017	0.447872	0.075239	0.347212	0.0593337	0.535846	0.111186	0.431678	6.45554e-06	0.684102	0.797907	0.462879	0.430154	0.439087	0.0902587	0.347614	0.597728	0.527204	0.797932	0.409946	0.818247	0.437137	0.158522	0.45449	0.0289897	0.62544	0.414848	0.544521	0.107003	0.598841	0.896739	0.505413	0.368606
hsa-miR-520a-3p	0.779968	0.480691	0.229985	0.366076	0.481979	0.489058	0.000435788	0.666667	0.814438	0.499509	0.168646	0.472246	0.29294	0.295827	0.0310675	0.240691	0.610972	0.528191	0.235489	0.552274	0.172806	0.564292	0.0530391	0.379905	0.0086475	0.580378	0.119171	0.468538	0.0700712	0.406314	0.217449	0.315124	0.326079	0.366565	0.630058	0.531915	0.35794	0.552869	0.210324	0.377778	0.704165	0.505675	0.000304354	0.696632	0.705335	0.517387	0.117548	0.490057	0.227231
hsa-miR-302aS	0.629361	0.53534	0.973248	0.532388	1.53732e-05	0.73769	0.818751	0.499335	0.513012	0.484124	0.982816	0.504075	0.0453659	0.696399	0.000225137	0.793617	0.672846	0.534574	0.420189	0.450293	0.558898	0.552498	0.0645154	0.375414	0.182628	0.575355	0.862524	0.546627	0.557078	0.543583	0.446411	0.608539	0.278349	0.404103	0.137403	0.382237	0.665739	0.454223	0.794927	0.491629	0.00106996	0.694716	0.892065	0.459189	0.397392	0.455638	0.638255	0.470393	0.0840262
hsa-miR-548d-3p	1.15842e-05	0.729962	0.00118011	0.707801	0.000998759	0.720365	0.00138389	0.689716	0.13603	0.64018	9.89892e-09	0.756134	0.787479	0.523732	0.422267	0.42766	6.41272e-06	0.813298	3.31917e-07	0.82777	0.0299623	0.632979	0.324917	0.492908	0.0129662	0.662234	0.0183233	0.649955	0.717082	0.576184	0.145179	0.634416	0.0143055	0.698328	0.018116	0.652895	0.00163774	0.708897	0.776191	0.455556	0.937807	0.501174	0.330868	0.353881	0.17659	0.430558	0.590477	0.509943	0.074211
hsa-miR-555	0.632421	0.534611	0.0522334	0.404492	0.0750098	0.38769	0.559416	0.536569	0.590902	0.495499	0.86921	0.513684	0.337238	0.577741	0.591193	0.441755	6.65509e-05	0.780053	0.000357959	0.710748	0.4203	0.40333	0.0291038	0.359456	0.00101934	0.21513	0.856178	0.485287	0.967597	0.545985	0.226556	0.406699	0.812522	0.503799	0.718024	0.540574	0.285281	0.6304	0.0282662	0.378843	0.0471686	0.358708	0.840364	0.493436	0.436386	0.461855	0.54793	0.49072	0.512871
hsa-miR-708	0.0185022	0.407971	0.132463	0.391017	0.842555	0.529787	0.471289	0.452128	0.0184653	0.374223	0.00140932	0.372898	0.510772	0.576923	0.993033	0.506383	0.0430417	0.31383	0.381958	0.452494	0.242051	0.403562	0.144958	0.434752	0.0549734	0.326832	0.209329	0.445337	0.902415	0.600892	0.216898	0.444796	0.161117	0.395441	0.0134018	0.342405	0.0172897	0.3206	0.606442	0.485236	0.0388133	0.624266	0.330868	0.547089	0.944486	0.47882	0.987789	0.472879	0.0362531
hsa-miR-1468	0.547998	0.424075	0.176604	0.412175	0.0716244	0.342249	0.115648	0.514628	0.974311	0.472831	0.211442	0.459935	0.256405	0.337152	0.647679	0.507181	0.869679	0.514894	0.475638	0.451394	0.090514	0.524052	0.0200092	0.31844	0.00200667	0.576537	0.114526	0.340991	0.0199557	0.309883	0.142868	0.398074	0.343878	0.525228	0.690795	0.431098	0.862426	0.470825	0.347492	0.47793	0.245235	0.410176	0.0125058	0.609589	0.595223	0.546997	0.579396	0.529993	0.304618
hsa-miR-744S	0.0257648	0.383197	0.0262082	0.380496	0.000730621	0.267781	0.0610709	0.620346	0.00217101	0.345827	0.119487	0.4221	0.619631	0.604337	0.000209889	0.724202	0.00524556	0.242819	0.0793488	0.360968	0.00542121	0.287928	0.109157	0.385816	0.41621	0.408688	0.775324	0.505093	0.0473594	0.611788	0.0698704	0.372772	0.962692	0.504559	0.322025	0.435799	0.15844	0.392489	0.220757	0.472298	0.0619096	0.374168	0.000330604	0.75	0.260552	0.439726	0.411959	0.538997	0.140075
hsa-miR-937	0.825898	0.507869	0.251847	0.419622	0.873599	0.491185	0.646232	0.468972	0.000151286	0.292962	0.293657	0.448653	0.0592985	0.710311	0.768002	0.471543	0.621783	0.46117	0.600858	0.453045	0.164532	0.621415	0.220241	0.458629	0.775277	0.523345	0.746459	0.570847	0.986666	0.50489	0.137572	0.37004	0.136244	0.387538	0.150215	0.402152	0.781545	0.473565	0.304638	0.412177	0.988332	0.483366	0.778252	0.454053	0.0053349	0.298736	0.638227	0.442333	0.0434537
hsa-miR-200bS	0.114699	0.4181	0.0612795	0.386643	0.164386	0.573404	0.011747	0.318706	0.204216	0.430115	0.000455364	0.349734	0.282504	0.37725	0.0476896	0.675	0.0540176	0.334574	0.00584014	0.317682	0.709442	0.469704	0.14757	0.375414	0.00215845	0.295804	0.0237111	0.362155	0.622208	0.473147	0.032391	0.317136	0.02861	0.345289	0.161373	0.39906	0.0374545	0.351709	0.41698	0.454947	0.010983	0.665362	0.214581	0.402112	0.943739	0.512013	0.234775	0.431838	0.902235
hsa-miR-421	0.107857	0.571189	0.0811029	0.344681	7.34157e-07	0.16079	0.0653833	0.584885	0.450426	0.53838	0.00105129	0.651381	0.177356	0.547872	0.0901646	0.2625	0.0152969	0.66117	0.00230359	0.652971	0.00252626	0.227105	0.41819	0.652246	2.52035e-07	0.871454	0.0836976	0.689226	0.694606	0.41824	0.272469	0.456153	0.00216566	0.701672	0.00299945	0.705962	0.00428855	0.676983	0.00279446	0.291324	8.4961e-12	0.116243	0.626521	0.528824	0.664535	0.472603	0.139817	0.56435	0.975925
hsa-miR-635	3.25943e-05	0.720344	0.137767	0.62565	0.000100489	0.7231	0.0237626	0.29344	0.00256715	0.718085	0.823773	0.563658	0.624113	0.436989	0.576098	0.414096	0.00466566	0.716223	2.99117e-08	0.832722	0.44752	0.529371	0.309222	0.693144	0.192909	0.353132	0.739425	0.597782	0.345728	0.484557	0.300112	0.595313	0.000733711	0.721277	0.745863	0.546017	0.172221	0.580593	0.265188	0.425419	0.883225	0.474364	4.10643e-06	0.101598	0.880121	0.510011	0.00109406	0.365113	0.0417753
hsa-miR-769-5p	0.713128	0.523608	0.00131872	0.665839	0.00104919	0.68465	0.142589	0.51906	0.188024	0.436907	0.32859	0.522778	0.00251105	0.687807	0.244917	0.349468	0.975543	0.4625	0.250044	0.37069	0.00711955	0.627197	0.106259	0.372459	0.144788	0.528664	0.853203	0.506111	0.46056	0.487989	0.0153047	0.643761	0.471324	0.434195	0.0933891	0.366155	0.666198	0.430206	0.00529046	0.642009	0.00921746	0.653816	0.279276	0.490011	0.178653	0.410537	0.711002	0.499669	0.00633839
hsa-miR-589S	0.0240305	0.380356	0.703925	0.536052	3.79337e-05	0.22386	0.320837	0.404255	0.00153491	0.329296	0.0263511	0.40181	0.0529074	0.702537	0.623249	0.5125	0.0456011	0.279255	0.015373	0.338775	0.0066182	0.302729	0.166147	0.439716	0.00661737	0.277778	0.208451	0.423721	0.135932	0.599348	0.921419	0.493387	0.0694698	0.345441	0.677978	0.548615	0.374445	0.435203	0.0470932	0.642466	0.0236785	0.349119	0.556516	0.54024	0.525357	0.450263	0.704504	0.523089	0.00131518
hsa-miR-381	0.653761	0.533955	0.385167	0.478723	0.00952405	0.667325	0.0123585	0.287899	0.0800378	0.638298	0.218223	0.467141	0.225516	0.355565	0.0610301	0.682447	0.200546	0.599202	0.458327	0.574101	0.307591	0.433858	0.208003	0.612293	0.578153	0.442671	0.606485	0.479742	0.742858	0.539465	0.994232	0.509776	0.752721	0.535562	0.300381	0.426522	0.400065	0.458253	0.269955	0.442009	0.0471686	0.635812	0.00365043	0.258562	0.284817	0.607692	0.108799	0.436423	0.137344
hsa-miR-497	0.00490856	0.634072	0.32334	0.608865	7.95802e-06	0.75076	0.0737745	0.309176	0.942005	0.54689	0.330011	0.544912	0.000419375	0.81383	0.33111	0.521277	0.00457889	0.764628	1.83563e-06	0.779714	0.000265318	0.709297	0.255853	0.662648	0.557712	0.405142	0.0131758	0.660027	0.37686	0.549502	0.681333	0.586544	0.136244	0.349696	0.827339	0.465116	0.458999	0.522083	0.427384	0.473059	0.0233038	0.613699	0.00197589	0.193493	0.242104	0.422655	0.0396834	0.425817	0.0460683
hsa-miR-885-5p	0.00727238	0.369499	0.000119166	0.213948	1.91319e-05	0.189362	0.264574	0.383422	0.00123213	0.325777	0.000148864	0.343557	0.110019	0.278232	0.391177	0.604787	0.175818	0.402128	0.00225453	0.292553	0.0549305	0.315217	5.43014e-06	0.190898	0.262191	0.387411	0.00025118	0.257809	0.141363	0.411719	0.0276373	0.198677	0.0813303	0.354863	0.325542	0.444211	0.965965	0.475338	0.00676004	0.319026	0.00718283	0.306262	0.609436	0.529966	0.282526	0.447313	0.720308	0.475144	0.902235
hsa-miR-183S	0.241796	0.387569	0.0694011	0.600591	0.000312835	0.23617	0.269092	0.568041	0.0528178	0.370131	0.0601734	0.569964	0.660879	0.396481	0.0348131	0.271011	0.0753962	0.32234	0.00019632	0.240646	0.878671	0.435708	0.563625	0.575532	0.23785	0.566489	0.780425	0.494568	0.481338	0.4535	0.35005	0.553048	0.154059	0.569301	0.439937	0.497402	0.627303	0.416989	0.0937308	0.717352	0.829816	0.315851	0.0991357	0.671518	0.7713	0.469758	0.10925	0.683219	0.404471
hsa-miR-19b	7.0863e-08	0.219032	0.475896	0.450236	0.000289228	0.229483	0.802152	0.504876	0.974211	0.502455	0.00190975	0.3596	0.811962	0.487316	0.441306	0.557713	2.96135e-06	0.138032	1.80096e-09	0.106566	0.0852547	0.35407	0.298773	0.55792	0.779348	0.47104	0.0739011	0.385695	0.793214	0.515872	0.769794	0.473404	0.30856	0.437386	0.00869915	0.298738	0.000244134	0.183752	5.10599e-06	0.762253	0.671014	0.568493	7.834e-05	0.780251	4.83334e-06	0.775132	0.00105122	0.663886	3.25116e-05
hsa-miR-27a	0.934475	0.47814	0.950641	0.465012	0.387242	0.365198	0.0670295	0.681294	0.00372172	0.681751	0.0210381	0.665408	0.537895	0.52946	0.853765	0.426064	0.0348679	0.624202	0.345899	0.548423	0.74909	0.355227	6.45476e-09	0.906383	1.78214e-05	0.823877	0.0193957	0.273766	0.00401555	0.274966	0.950115	0.470529	2.05969e-05	0.818085	0.00626923	0.737754	0.475663	0.448098	0.988905	0.484018	0.342367	0.376125	0.0409178	0.691781	0.00253626	0.694837	0.0139282	0.678193	0.525243
hsa-miR-515-3p	0.542616	0.458977	0.235869	0.459811	0.342502	0.561246	0.114403	0.597518	0.174003	0.430687	0.569765	0.476107	0.192848	0.281506	0.689084	0.430585	0.264616	0.350266	0.34612	0.42058	0.00274041	0.631822	0.136027	0.402009	0.0135465	0.622931	0.0455759	0.380263	0.0666668	0.358957	0.158043	0.413887	0.817472	0.47614	0.595716	0.537481	0.85241	0.467118	0.39014	0.494825	0.166107	0.603523	0.0306342	0.637842	0.573044	0.468704	0.912441	0.516847	0.256101
hsa-miR-632	0.203541	0.420869	0.718243	0.511584	0.748746	0.497112	0.26776	0.542553	0.181883	0.459329	0.436077	0.54191	0.660879	0.536825	0.00278048	0.221277	0.0540176	0.318085	0.0148643	0.308877	0.533691	0.544172	0.0455005	0.365957	0.00774067	0.593676	0.768836	0.449751	0.0174041	0.348662	0.389665	0.461903	0.343878	0.406535	0.641302	0.493568	0.833875	0.465506	0.712875	0.590259	0.607662	0.561252	0.0247032	0.644977	0.657287	0.526976	0.0397875	0.62859	0.765662
hsa-miR-423-5p	0.000851078	0.275794	0.000410144	0.801655	0.300302	0.56307	0.83042	0.543661	2.24608e-05	0.21383	1.61981e-10	0.21208	7.68298e-06	0.738134	0.208729	0.314894	0.0483604	0.268883	0.00199849	0.217168	0.983946	0.43987	0.106676	0.306974	0.471271	0.369385	0.336226	0.332164	0.00290691	0.630148	4.15196e-06	0.773433	9.73243e-06	0.174772	0.00262829	0.251856	0.587068	0.361541	1.37057e-09	0.926332	0.00017981	0.790998	0.00507945	0.730023	0.700984	0.439305	0.132643	0.40074	3.61178e-10
hsa-miR-214	0.174814	0.584669	0.161713	0.395035	7.35916e-07	0.724468	0.0120475	0.229167	0.347551	0.500245	0.0128544	0.408373	0.144384	0.614975	0.126307	0.61516	0.0359082	0.698404	3.31917e-07	0.723771	0.00221631	0.601989	0.122716	0.714775	0.0322516	0.273641	0.0410515	0.58522	0.329572	0.62337	0.307191	0.43617	0.207765	0.408663	0.347354	0.452499	0.556275	0.423436	0.0505697	0.318265	0.00348455	0.653033	0.0020045	0.167808	0.220825	0.426133	0.000739561	0.325508	0.561963
hsa-miR-1290	0.00430479	0.364325	0.220154	0.442671	0.525231	0.45304	0.0128567	0.590647	0.0629431	0.407856	0.00344605	0.386453	0.0614238	0.587561	0.875922	0.525	0.0101594	0.231383	0.00207218	0.236977	0.00500903	0.586494	0.0257734	0.349882	0.00037276	0.637707	0.232134	0.44364	0.0164514	0.361874	0.099348	0.413456	0.362377	0.428875	0.0551052	0.397823	0.0623623	0.342199	0.871173	0.569254	0.0515986	0.589041	5.28607e-06	0.718607	0.718973	0.54373	0.713657	0.523862	3.10932e-05
hsa-miR-552	0.0291776	0.406441	0.988368	0.538771	0.609579	0.548936	0.656786	0.431738	0.712077	0.491735	0.0178815	0.411591	0.0382927	0.666121	0.762288	0.506915	0.00577655	0.238032	0.00862558	0.309611	0.74909	0.51087	0.125748	0.442908	0.71252	0.453605	0.532522	0.47431	0.385761	0.468771	0.582963	0.49655	0.059608	0.355623	0.00319441	0.294656	0.0487098	0.35735	0.142751	0.616591	0.0265295	0.631507	0.164885	0.541096	0.219431	0.58746	0.785443	0.511655	0.000437976
hsa-miR-517c	0.323789	0.455407	0.704016	0.523877	0.038618	0.620669	0.43256	0.516401	0.34625	0.442553	0.0146371	0.384394	0.8862	0.485679	0.291604	0.373404	0.0298223	0.264362	0.0149058	0.294754	3.74945e-05	0.668363	0.0252343	0.366903	0.890168	0.440012	0.573492	0.469556	0.0482941	0.426647	0.862268	0.519983	0.417416	0.40152	0.0288916	0.355764	0.330122	0.425854	0.851555	0.565449	0.010616	0.672603	0.0976678	0.561358	0.944486	0.493045	0.461085	0.41698	0.721558
hsa-miR-423-3p	1.15842e-05	0.260565	0.479717	0.458629	0.00103665	0.264438	0.0423531	0.313608	0.0225276	0.386088	1.56653e-07	0.279899	0.647502	0.427987	0.101756	0.314628	0.225509	0.400798	1.57517e-05	0.198826	0.798865	0.477567	0.18022	0.419976	0.704626	0.530733	0.00611934	0.31134	0.854138	0.513984	0.795616	0.536947	0.813267	0.480699	0.358199	0.622835	0.494981	0.447776	0.0185245	0.669102	0.924463	0.508806	0.683612	0.509132	0.284817	0.592413	0.913474	0.492654	0.0229012
hsa-miR-296-5p	0.630625	0.435004	0.307377	0.493735	0.856093	0.46383	0.296105	0.437057	0.0241944	0.33126	0.00150326	0.366549	0.273319	0.339198	0.739315	0.429521	0.0654651	0.258777	0.236492	0.359134	0.00499967	0.601989	0.641975	0.516312	0.00673177	0.693853	0.247305	0.404821	0.953943	0.439774	0.293734	0.440627	0.00390415	0.242097	0.366338	0.425532	0.00271224	0.210993	0.431319	0.542009	0.875317	0.531115	0.349577	0.495434	0.11108	0.368177	0.00598858	0.418858	0.362812
hsa-miR-615-5p	0.188863	0.423346	0.0459916	0.368794	0.000352272	0.257903	0.535022	0.423537	0.738224	0.496809	0.706034	0.495796	0.381912	0.385843	0.00508965	0.736436	0.868827	0.52367	0.738183	0.483492	0.00247061	0.245837	0.0138584	0.311702	0.12029	0.362293	0.786346	0.526596	0.438509	0.493394	0.285419	0.429126	0.875395	0.503495	0.470552	0.467467	0.659368	0.443746	0.304888	0.437595	0.0185526	0.319374	0.721577	0.501998	0.619539	0.569547	0.411959	0.570758	0.756859
hsa-miR-380S	3.59022e-05	0.712402	0.0222144	0.662057	0.0298887	0.627356	0.582054	0.456117	1.67855e-06	0.744763	0.0460564	0.609128	0.00155316	0.82856	0.033932	0.712234	0.00509841	0.735372	0.000198543	0.767241	0.0801559	0.602914	0.00712675	0.700236	0.030363	0.713948	0.000371431	0.731326	0.633625	0.657344	0.662749	0.545141	0.00216566	0.717781	0.828484	0.536368	0.000843877	0.733398	0.497666	0.441248	0.180314	0.385714	0.0119886	0.281678	0.7713	0.518019	0.0253856	0.385495	0.225164
hsa-miR-569	0.548687	0.443748	0.531534	0.474704	0.285479	0.541641	0.167753	0.342199	0.0854509	0.567758	0.717623	0.457232	0.935105	0.422259	0.0201146	0.661702	0.68346	0.545213	0.99211	0.460015	0.798865	0.494681	0.00612213	0.254728	0.686338	0.431442	0.242244	0.420213	0.793214	0.508408	0.189482	0.357246	0.459816	0.437994	0.434115	0.447303	0.155856	0.370567	0.834774	0.532116	0.122413	0.604501	0.336241	0.391553	0.0446127	0.630453	0.781719	0.512649	0.781179
hsa-miR-572	0.728672	0.474789	0.0781342	0.352955	0.153428	0.410486	0.73327	0.541002	0.0808893	0.410556	0.510391	0.545084	0.00661319	0.768822	0.439964	0.571809	0.124739	0.6375	0.20231	0.58639	0.000915668	0.256244	0.0698984	0.415721	0.000222538	0.730792	0.0683596	0.644296	0.391708	0.557481	0.541165	0.480017	0.894109	0.483435	0.0174652	0.335601	0.788633	0.523533	0.108427	0.38691	0.350555	0.434638	0.525807	0.563071	0.260552	0.432034	0.34632	0.556838	0.00272461
hsa-let-7b	0.68136	0.432163	0.00256174	0.662648	0.14781	0.382675	0.0121367	0.665559	0.108761	0.348036	0.0639801	0.622169	0.524011	0.595336	0.922846	0.474202	0.119562	0.328723	0.000643118	0.216985	1.09638e-08	0.060592	0.423244	0.56383	0.936646	0.525709	0.699662	0.505885	0.0637104	0.580302	0.00137191	0.701121	0.508625	0.430699	0.023307	0.635329	0.122131	0.563346	7.8192e-06	0.751446	0.259125	0.449706	0.000765727	0.736016	0.28064	0.39589	0.0116061	0.694543	0.354456
hsa-miR-519aS	0.293764	0.536433	0.414285	0.552246	0.000207547	0.674164	0.00291321	0.222961	0.0310964	0.596645	0.280134	0.473705	0.544005	0.562193	0.0485433	0.647606	0.878729	0.506383	0.0635992	0.595745	0.472606	0.398242	0.475377	0.479551	0.0141162	0.203901	0.869024	0.495473	0.356115	0.552677	0.051211	0.633985	0.921025	0.472948	0.0195836	0.344013	0.725875	0.45648	0.978056	0.527245	0.00557421	0.657926	0.000245408	0.167237	0.31077	0.568704	0.0672969	0.440345	0.88555
hsa-miR-518d-5p	0.232803	0.548892	0.176604	0.557092	6.06141e-05	0.690729	0.0710601	0.297429	0.0111069	0.643617	0.519752	0.470573	0.553798	0.474223	0.000187363	0.73883	0.0183094	0.675	0.00290395	0.625459	0.443447	0.337882	0.728896	0.503191	0.0447566	0.176714	0.789888	0.497057	0.00997393	0.652368	0.0205798	0.606095	0.517757	0.437082	0.132585	0.404132	0.184966	0.528208	0.791306	0.52618	0.00366511	0.673777	0.0114313	0.225457	0.225143	0.611907	0.0889395	0.421564	0.811665
hsa-miR-665	0.57647	0.442218	0.230117	0.399645	0.14859	0.385866	0.307275	0.392066	0.126989	0.419394	0.0487854	0.398336	0.604894	0.418576	0.377997	0.378989	0.0482657	0.323404	0.734688	0.432135	0.000855397	0.2537	0.392615	0.569858	0.208325	0.382979	0.68005	0.481213	0.283241	0.566489	0.231805	0.391748	0.0844672	0.327204	0.137367	0.399184	0.38582	0.400548	0.389025	0.440183	0.383257	0.421331	0.525807	0.431792	0.34043	0.458483	0.181306	0.437859	0.779704
hsa-miR-377	0.241796	0.557636	0.230117	0.434161	0.892732	0.469909	0.347365	0.389406	0.174003	0.579624	0.720363	0.482884	0.632709	0.554419	6.70098e-06	0.776862	0.067906	0.603723	0.124314	0.566398	0.314735	0.402174	0.571306	0.539243	0.524597	0.40721	0.0627491	0.62766	0.225514	0.579787	0.937636	0.53709	0.921025	0.497568	0.8816	0.492949	0.538121	0.42392	0.0740346	0.384018	0.250955	0.397652	0.0210462	0.318493	0.898299	0.514436	0.118853	0.420736	0.952356
hsa-miR-95	0.574405	0.578403	0.497737	0.508983	0.00114154	0.680091	0.398751	0.402482	0.127176	0.440262	0.0169769	0.421285	0.291498	0.366612	0.874641	0.557181	0.394568	0.42367	0.94838	0.555209	0.00342689	0.681776	0.0414139	0.369267	0.0145163	0.268026	0.0398712	0.365097	0.106473	0.439859	0.216511	0.425101	0.13534	0.382523	0.00499992	0.307397	0.374445	0.592037	0.342134	0.4379	0.0457483	0.584932	0.180528	0.337043	0.105254	0.379979	0.0110709	0.369532	0.177897
hsa-miR-556-5p	0.47798	0.535631	0.0467011	0.629314	0.00164988	0.658815	0.102431	0.361702	0.00235195	0.692308	0.329211	0.551261	0.0220576	0.705401	0.00487263	0.720479	0.0183094	0.636702	3.0978e-05	0.709648	0.126942	0.577475	0.829242	0.53357	0.0448599	0.296395	0.0919507	0.62766	0.000630708	0.686685	0.140398	0.60552	0.230051	0.58921	0.379097	0.454849	0.390831	0.538685	0.180885	0.612329	0.0326694	0.623679	0.0372143	0.310788	0.0505581	0.668177	0.920434	0.515853	0.0575582
hsa-miR-1226	2.2283e-05	0.278199	0.0922351	0.387825	0.000134966	0.23617	0.802621	0.488475	4.31532e-07	0.230033	0.00011867	0.342527	0.72821	0.432897	0.507467	0.437234	0.0706248	0.33484	1.57517e-05	0.187638	0.0071634	0.269658	0.566381	0.442553	0.00417871	0.666076	0.195405	0.409461	0.793214	0.523507	0.0332635	0.303048	0.000713049	0.2269	0.0274779	0.34191	0.213929	0.4049	0.28514	0.595586	0.660877	0.451076	0.0057195	0.695776	0.698914	0.450263	0.765148	0.550652	0.0182359
hsa-miR-208b	7.10167e-06	0.739945	0.0612795	0.651182	0.0543039	0.612006	0.541563	0.435505	6.5533e-06	0.733142	0.000441617	0.660776	0.979036	0.501227	0.0825636	0.665691	0.00187961	0.742021	5.37227e-10	0.842993	0.0305623	0.630435	0.0516816	0.623286	0.0441719	0.323286	0.14232	0.607628	0.00358139	0.658545	0.876755	0.518401	0.00245727	0.699088	0.152925	0.642751	0.000726645	0.725177	0.251472	0.418721	0.0336671	0.312329	5.02668e-05	0.178082	0.960951	0.49863	0.17427	0.424437	0.055619
hsa-miR-618	0.738081	0.536578	0.254589	0.369858	0.895827	0.475988	0.0395369	0.658245	0.404912	0.459165	0.60162	0.50429	0.381912	0.403846	0.321142	0.382979	0.335665	0.620213	0.541333	0.484226	0.779811	0.443571	0.0414496	0.279433	0.0175201	0.677896	0.416215	0.47646	0.986516	0.496054	0.126	0.408856	0.0768029	0.36307	0.841605	0.522637	0.818247	0.471631	0.242306	0.34277	0.692786	0.44227	0.067044	0.619863	0.34007	0.429926	0.46727	0.468626	0.296158
hsa-miR-760	0.69561	0.542772	0.0274672	0.345508	0.0789014	0.3731	0.157866	0.346188	0.454228	0.498363	0.0323038	0.634737	0.89502	0.527414	0.0698135	0.308511	0.000477467	0.695479	0.00508075	0.665994	0.114144	0.559898	0.0869161	0.372222	0.00164337	0.614953	0.142185	0.595518	0.0654435	0.389499	0.348641	0.427688	0.0430836	0.644529	0.572326	0.560861	0.000854662	0.671825	0.0138846	0.317808	0.055546	0.333855	0.0946342	0.30879	0.392002	0.459958	0.205937	0.588599	0.974996
hsa-miR-598	0.0117285	0.64267	0.412658	0.5513	0.646259	0.48465	0.0265689	0.691711	0.130298	0.590998	7.15498e-06	0.705645	0.337238	0.371522	0.0683289	0.315691	0.03912	0.697074	0.0134319	0.663059	0.309538	0.400786	0.187123	0.578014	0.421754	0.53221	0.526098	0.548551	0.000212064	0.288264	0.753515	0.461041	0.031399	0.680091	4.96352e-05	0.725878	0.00176965	0.722115	0.261969	0.399696	0.0464987	0.355186	0.634794	0.52226	0.575794	0.448472	0.280896	0.540323	0.073702
hsa-miR-455-3p	0.000157379	0.691271	0.420033	0.698463	8.29971e-09	0.813374	0.0445674	0.327793	0.000363877	0.690917	0.205998	0.501716	0.812895	0.496318	0.200322	0.68883	5.08085e-05	0.806117	3.03253e-07	0.794571	0.00791193	0.661887	0.000759732	0.704019	0.0332304	0.283097	0.0414505	0.621096	8.94425e-05	0.726836	0.394445	0.656987	0.257686	0.606687	0.00374404	0.333869	0.154152	0.578498	0.486938	0.53379	0.0556097	0.596673	0.00191413	0.174372	0.791544	0.456481	8.09754e-05	0.341582	0.137344
hsa-miR-876-3p	0.934475	0.500656	0.210715	0.416548	0.196695	0.527204	0.372309	0.510417	0.586947	0.454583	0.00510094	0.382464	0.225516	0.209493	0.892951	0.544681	0.740801	0.449734	0.269162	0.521643	0.0497278	0.607771	0.256864	0.421513	0.779348	0.440898	0.220548	0.437302	0.00290691	0.334592	0.0382149	0.324324	0.529517	0.45	0.920069	0.527462	0.97478	0.486138	0.195863	0.415068	0.290236	0.527202	0.41397	0.51484	0.630058	0.448051	0.00790068	0.380027	0.200678
hsa-miR-518c	0.0482408	0.608496	0.957425	0.51773	0.860981	0.48997	0.374202	0.58555	0.26942	0.498609	0.443712	0.533631	0.987914	0.502864	0.641303	0.445213	0.281115	0.616489	0.108319	0.621423	0.0715464	0.342738	0.0160088	0.720922	1.60496e-05	0.820922	0.142185	0.590652	0.763119	0.574897	0.647362	0.476711	0.804752	0.511246	0.936779	0.51806	0.845935	0.512089	0.148748	0.406849	0.175284	0.38317	0.642108	0.468322	0.0846248	0.390938	0.234775	0.432391	0.298476
hsa-miR-331-3p	2.82115e-08	0.224352	0.594678	0.560284	0.0107644	0.343465	0.990388	0.51219	0.273029	0.464648	0.0948611	0.452342	0.498542	0.400982	0.0579233	0.308245	0.0512518	0.324202	0.0850977	0.385547	0.00527637	0.274052	9.37002e-08	0.152246	0.773552	0.596631	0.000517278	0.279651	0.580301	0.466712	0.519868	0.584244	0.658705	0.555319	0.00070787	0.74765	0.470664	0.439877	1.98071e-07	0.79589	0.104846	0.628963	5.74342e-05	0.773116	0.00127801	0.711064	6.71821e-05	0.694156	3.16399e-05
hsa-miR-29b-1S	0.0365892	0.397042	0.0125944	0.343262	0.1201	0.335106	0.288883	0.416223	0.0707216	0.378069	0.75749	0.505834	0.955771	0.470949	0.658659	0.532979	0.01773	0.614894	0.670548	0.500734	0.364584	0.55111	0.030285	0.342553	0.0556284	0.631206	0.436824	0.394975	0.032597	0.362646	0.0467582	0.290972	0.363831	0.445897	0.139878	0.343394	0.906234	0.513862	0.245966	0.436073	0.607662	0.466341	0.843626	0.515696	0.880121	0.49157	0.013961	0.608705	0.210053
hsa-miR-640	3.41395e-05	0.728578	0.379437	0.501064	0.0459044	0.625076	0.511218	0.455452	0.0614221	0.627905	0.00137537	0.642716	0.703063	0.468494	0.646227	0.549468	7.64157e-10	0.906383	2.30083e-16	0.905356	0.0520751	0.367484	0.914063	0.555319	0.120977	0.406028	0.114526	0.636713	0.78973	0.625944	0.540567	0.51452	0.070922	0.650608	0.930672	0.536616	0.00437978	0.698582	0.00126768	0.254186	0.036175	0.32407	0.000927095	0.219178	0.198113	0.395364	0.271534	0.447028	0.00504259
hsa-miR-24-1S	0.0847879	0.585544	0.563762	0.496572	0.216577	0.556383	0.732179	0.510638	0.709368	0.504992	0.679585	0.488933	0.643371	0.537643	0.870597	0.476596	0.109497	0.618617	0.0161734	0.649486	0.0746759	0.365402	0.597377	0.56383	0.0233716	0.312943	0.00885195	0.64656	0.0105868	0.662148	0.353684	0.498419	0.386907	0.437082	0.0917305	0.389535	0.805719	0.509832	0.142041	0.412481	0.74444	0.472407	0.270423	0.447203	0.185731	0.426344	0.0291325	0.40179	0.776949
hsa-miR-548k	0.629096	0.476173	0.648583	0.461348	0.140438	0.380395	0.0442033	0.646055	0.0440925	0.408429	0.228849	0.454744	0.608991	0.393208	0.192174	0.380851	0.570631	0.518085	0.775622	0.467351	0.664497	0.540241	0.0382686	0.317139	0.0231272	0.629433	0.886944	0.545269	0.317256	0.418325	0.390093	0.441202	0.0768029	0.363678	0.689761	0.493444	0.896598	0.511928	0.98879	0.483105	0.366941	0.399609	0.0151704	0.672089	0.233398	0.425817	0.711002	0.47658	0.810355
hsa-miR-1294	0.158317	0.534975	0.773405	0.482624	0.00439341	0.641337	0.352324	0.554965	0.163554	0.542635	0.504926	0.554178	0.628752	0.360065	0.943246	0.388032	0.00614201	0.640426	0.0219467	0.61427	0.000708236	0.65333	0.852927	0.466076	3.22639e-05	0.747045	0.235506	0.435378	0.600446	0.463452	0.681333	0.496837	0.2765	0.558055	0.085697	0.586343	0.021766	0.61815	0.3195	0.44825	0.0385501	0.615851	0.964933	0.537671	0.943048	0.50706	0.520608	0.526513	0.192789
hsa-miR-874	0.219786	0.570679	0.451544	0.451891	0.511615	0.474012	0.143831	0.40359	0.0467507	0.373404	0.461856	0.479839	0.316653	0.610065	0.832305	0.480851	0.506968	0.607447	3.16975e-05	0.727806	0.12573	0.325856	0.25812	0.637234	0.00650734	0.710106	4.1305e-05	0.744568	0.582145	0.591455	0.80555	0.4977	0.303824	0.443921	0.120819	0.345002	0.872164	0.48646	0.160047	0.387215	0.440127	0.383757	0.0500983	0.344463	0.0260114	0.307165	0.0973699	0.414052	0.769129
hsa-miR-627	0.968769	0.533226	0.893532	0.482151	0.00946624	0.25304	0.153748	0.357048	0.890449	0.508756	0.602858	0.578672	0.699666	0.398118	0.122541	0.65	0.0596012	0.607181	0.00420051	0.699376	6.60298e-05	0.117253	0.336077	0.524704	0.296381	0.356383	0.0315762	0.678701	0.00634333	0.661119	0.769794	0.544422	0.992945	0.493009	0.432678	0.502721	0.4433	0.541747	0.901754	0.460731	0.048188	0.27182	0.138333	0.340468	0.944059	0.476607	0.735689	0.54557	0.704048
hsa-miR-1179	0.653761	0.435952	0.137767	0.400827	0.20638	0.391945	0.67189	0.422207	0.410641	0.571277	0.366995	0.463924	0.321904	0.364975	0.00246198	0.665957	0.761058	0.514362	0.815767	0.453045	0.188211	0.544172	0.00743126	0.298227	0.492908	0.357565	0.0289221	0.355704	0.867743	0.520075	0.0892972	0.345457	0.962692	0.499544	0.935661	0.539584	0.771366	0.459381	0.158522	0.456773	0.389355	0.452838	0.905588	0.483447	0.274639	0.64215	0.706751	0.531098	0.394569
hsa-miR-490-3p	0.375967	0.559458	0.164696	0.424823	0.475538	0.546809	0.0096615	0.306073	0.510274	0.551227	0.00725207	0.414679	0.118041	0.34329	0.174847	0.659043	0.0089073	0.710372	0.00171377	0.667828	0.853668	0.494681	0.829242	0.479905	1.32702e-06	0.207151	0.207202	0.406858	0.37686	0.565374	0.160763	0.408281	0.651238	0.474924	0.838891	0.537605	0.38575	0.5843	0.0646922	0.370776	0.924463	0.481213	0.000798289	0.236587	0.932982	0.495364	0.00139074	0.369311	0.0343071
hsa-miR-379S	0.0457405	0.411979	0.645865	0.522695	0.0651093	0.610334	0.0649051	0.34641	0.761186	0.519149	0.0016993	0.384609	0.122479	0.302373	0.342266	0.618617	0.00815542	0.26383	0.170201	0.398202	0.0359756	0.645236	0.11126	0.410993	0.000584501	0.187352	0.155945	0.4201	0.0910808	0.600206	0.949214	0.538384	0.922048	0.495593	0.012363	0.340302	0.0314001	0.325435	0.515693	0.595129	0.00185132	0.678278	0.934389	0.447203	0.279465	0.586934	0.720308	0.473984	0.707328
hsa-miR-1275	2.33624e-08	0.219324	0.17727	0.416667	0.000124256	0.248784	0.36763	0.431516	0.000421054	0.299182	8.45387e-08	0.305122	0.750215	0.519231	0.244079	0.61383	0.00824363	0.266489	5.75511e-05	0.192223	0.000446249	0.180157	0.590068	0.46773	0.90784	0.460993	0.587094	0.474536	0.791716	0.506778	0.104025	0.369321	0.428476	0.418389	0.198849	0.438644	0.511181	0.434236	0.0937308	0.708524	0.320237	0.560665	0.0571432	0.71347	0.186216	0.599789	0.966774	0.532866	0.00046061
hsa-miR-921	0.799322	0.49592	0.561321	0.50922	0.905181	0.516565	0.378527	0.558511	0.00579689	0.345008	0.702009	0.480139	0.0169877	0.759411	0.896239	0.53617	0.151642	0.57633	0.673959	0.455246	0.433185	0.446115	0.601508	0.571277	0.0214871	0.272163	0.569346	0.572091	0.947813	0.552248	0.930765	0.523289	0.450649	0.442553	0.927952	0.542429	0.894693	0.500161	0.696397	0.510502	0.783812	0.511742	0.287227	0.551941	0.0472557	0.355638	0.960792	0.482601	0.0096372
hsa-miR-200c	0.107857	0.592976	0.793435	0.641489	0.074209	0.378116	0.0421369	0.648936	0.583827	0.529624	0.000121498	0.679607	0.204525	0.346972	0.672543	0.429255	0.919062	0.488032	0.0976978	0.374725	0.4203	0.549029	0.377826	0.621749	0.484517	0.451241	0.150935	0.627773	0.694606	0.46534	0.437398	0.642611	0.212303	0.66307	0.0306503	0.675532	0.513929	0.591231	0.803484	0.552511	0.00459377	0.311546	0.789422	0.526256	0.679004	0.460379	0.174273	0.576558	0.0358732
hsa-miR-596	0.0137838	0.624162	0.253401	0.459574	0.983485	0.481611	0.727996	0.440824	0.722778	0.503355	0.0808159	0.590125	0.955588	0.465221	0.594445	0.445213	0.000333794	0.783511	2.09736e-09	0.862252	0.394251	0.412581	0.691646	0.475059	0.0443988	0.320331	0.0169389	0.690244	0.541475	0.460278	0.930765	0.496406	0.30856	0.443009	0.212224	0.641885	0.531024	0.58962	0.0502266	0.353881	0.0379755	0.360078	0.0178605	0.306792	0.119909	0.407692	0.483741	0.472934	0.247735
hsa-miR-374a	0.0283235	0.608132	0.00372485	0.301418	0.046966	0.333131	0.0637416	0.687722	9.78766e-07	0.769722	2.63673e-11	0.849133	0.468916	0.360884	0.826016	0.532979	0.00839032	0.657713	6.8175e-08	0.789618	0.592742	0.396623	1.36794e-06	0.794208	0.473383	0.628251	0.0126188	0.644522	0.378756	0.417124	0.0181413	0.285796	1.38745e-09	0.879179	8.80965e-06	0.771524	0.0261723	0.622985	1.05029e-05	0.237291	0.000744549	0.238356	0.634794	0.559075	0.00508766	0.673551	4.4037e-07	0.758783	0.032627
hsa-miR-625S	0.520797	0.444258	0.31801	0.4526	0.00483553	0.245745	0.106181	0.382092	0.622778	0.523895	0.643917	0.538864	0.0506109	0.150982	0.0939956	0.626596	0.0243789	0.278191	0.565199	0.482025	0.125481	0.3358	0.622298	0.536407	0.356021	0.593676	0.055886	0.615211	0.341439	0.572152	0.910972	0.479155	0.254818	0.42234	0.147277	0.413657	0.255515	0.379916	0.535195	0.500304	0.0233038	0.295303	0.134466	0.423801	0.314989	0.592624	0.260405	0.59937	0.0569815
hsa-miR-1283	0.046864	0.598149	0.523721	0.585106	0.0789014	0.595137	0.828128	0.51906	0.00122416	0.665303	0.517883	0.5308	0.935105	0.482815	0.000601584	0.763032	0.0140583	0.67234	0.0122486	0.657924	0.957518	0.48173	0.106312	0.601537	0.0126491	0.31117	0.610212	0.544703	4.16985e-05	0.725292	0.898481	0.517395	0.119738	0.6269	0.773674	0.522885	0.921742	0.498227	0.661259	0.496195	0.799447	0.46908	0.224862	0.418379	0.246588	0.575342	0.172491	0.436589	0.18323
hsa-miR-888	0.657452	0.464369	0.283037	0.432033	0.717609	0.464438	0.0162899	0.637633	0.0276829	0.37455	0.055421	0.584291	0.0121027	0.717267	0.739315	0.50984	0.325873	0.556383	0.121786	0.659024	0.954936	0.492137	0.289008	0.452482	0.725597	0.512411	0.248409	0.56813	0.0760533	0.597975	0.199617	0.406412	0.700157	0.465502	0.753064	0.543172	0.156066	0.5843	0.48274	0.457991	0.987187	0.496282	0.00301618	0.710331	0.135299	0.39726	0.0210674	0.62152	0.00409537
hsa-let-7g	0.0856813	0.571991	0.205487	0.472577	0.0300575	0.345593	0.334786	0.689495	0.00616284	0.633224	6.85088e-10	0.778226	0.00513015	0.19108	0.806064	0.507979	0.747194	0.43617	0.380585	0.531548	4.14115e-07	0.163043	5.75064e-11	0.809929	0.0166587	0.69474	0.364877	0.538592	0.0482941	0.377917	0.203213	0.423951	0.00159372	0.697416	0.0327232	0.685428	0.291649	0.55303	0.0385781	0.421613	0.000678656	0.239726	0.806471	0.667808	0.397392	0.562381	1.43863e-05	0.748177	0.000636339
hsa-miR-206	0.0233121	0.346911	0.00645204	0.279433	0.104162	0.382523	0.0491081	0.286348	0.0595695	0.391735	0.207081	0.430336	0.564048	0.382979	0.0513415	0.577128	0.049507	0.264096	0.0149659	0.317131	0.143088	0.557123	0.0350432	0.382624	0.0539	0.636525	0.22467	0.405953	0.639677	0.482927	0.0880212	0.342294	0.955732	0.465046	0.455891	0.397575	0.83479	0.417795	0.0740346	0.401065	0.924463	0.527789	0.221038	0.422089	0.915367	0.536459	0.267068	0.581916	0.650572
hsa-miR-182S	0.0277205	0.642597	0.773204	0.589362	0.391109	0.551216	0.129492	0.591534	0.152998	0.60892	0.00640504	0.632893	0.192848	0.623568	0.404452	0.464362	0.914784	0.475532	0.17482	0.638114	0.309538	0.367715	0.136564	0.423877	0.830045	0.475473	0.00033462	0.735627	0.681539	0.505405	0.0842718	0.663168	0.362377	0.669453	0.114234	0.374072	0.85241	0.534333	0.465481	0.460122	0.440127	0.422505	0.748331	0.431507	0.801179	0.493572	0.953131	0.496354	0.902235
hsa-miR-1247	4.48026e-05	0.703512	0.845939	0.530024	0.264291	0.572036	0.520792	0.413564	0.34625	0.483797	0.017385	0.630362	0.170932	0.317103	0.592177	0.438564	9.79617e-05	0.801596	2.69842e-12	0.880411	0.888626	0.456059	0.58392	0.493026	0.121343	0.577423	0.000664724	0.749434	0.168763	0.40151	0.756043	0.513801	0.516588	0.504255	0.696777	0.627536	0.00379821	0.69568	0.011729	0.314916	0.0502289	0.351663	7.834e-05	0.20976	0.0109987	0.335511	0.139817	0.456971	0.00184064
hsa-miR-411	0.00405387	0.670431	0.11024	0.745626	0.0519114	0.617325	0.0443601	0.656915	0.0707216	0.64018	0.019133	0.636539	0.6502	0.577332	0.471751	0.469415	0.0007286	0.767553	0.0552946	0.623258	0.879615	0.504394	0.151232	0.432742	0.838728	0.534574	0.219973	0.608533	0.762535	0.563229	0.806442	0.604802	0.241682	0.608511	0.0190819	0.661306	0.0261091	0.647969	0.889448	0.564384	0.504879	0.402935	0.994119	0.468893	0.657287	0.459009	0.534493	0.465532	0.503946
hsa-miR-30c	0.348126	0.435223	0.145209	0.349173	0.946462	0.467781	0.0132483	0.240027	0.65262	0.443863	0.086697	0.38641	0.220545	0.310556	0.990203	0.449202	0.050004	0.286436	0.143832	0.371974	0.035552	0.606846	1.10913e-08	0.144917	0.956342	0.428191	0.661619	0.488004	0.249441	0.374571	0.184518	0.334819	0.00298354	0.24924	0.522236	0.396957	0.16718	0.352192	0.644703	0.40411	0.35068	0.53229	0.0273951	0.280822	0.773871	0.503161	0.767113	0.444929	0.487627
hsa-miR-1266	0.0827509	0.570242	0.163148	0.597045	0.00139617	0.662006	0.18774	0.375665	0.00920154	0.629214	0.600775	0.489276	0.242923	0.561375	0.0205294	0.686968	0.73727	0.569681	0.00161841	0.690389	0.309786	0.536772	0.0577245	0.576241	0.00532632	0.217494	0.248267	0.55636	0.027636	0.618566	0.0453896	0.617596	0.821172	0.535562	0.720642	0.504577	0.833875	0.494681	0.919023	0.525114	0.20779	0.568885	0.0260423	0.306792	0.509831	0.546681	0.0232879	0.415323	0.913753
hsa-miR-214S	0.000483497	0.693384	0.73309	0.502482	0.856456	0.527812	0.25664	0.401152	0.00107505	0.686989	0.00182399	0.676047	0.616233	0.447218	0.146398	0.623138	2.8416e-05	0.870745	1.70627e-12	0.881328	0.265951	0.567993	0.851898	0.502955	0.776541	0.464243	0.865327	0.653576	0.564806	0.518703	0.820053	0.51567	0.37813	0.587538	0.597414	0.573726	0.00288688	0.723404	0.020511	0.317808	0.0185526	0.314873	0.000535984	0.232306	0.943739	0.472708	0.667702	0.479673	0.0143663
hsa-miR-524-3p	0.824169	0.497085	0.320573	0.499173	0.236448	0.612766	0.201109	0.352837	0.102384	0.441653	0.240625	0.446079	0.699666	0.503682	0.689084	0.499202	0.78322	0.474734	0.993756	0.508988	0.01199	0.651018	0.13136	0.408274	0.210897	0.349882	0.214033	0.416025	0.793214	0.503003	0.48856	0.472398	0.0198565	0.265653	0.0164761	0.339683	0.265851	0.41441	0.389699	0.494825	0.22121	0.605871	0.292109	0.370148	0.246588	0.447208	0.500657	0.449514	0.758233
hsa-miR-339-3p	0.629096	0.431288	0.594678	0.552719	0.000715531	0.635866	0.0767291	0.369681	0.523344	0.444926	1.32319e-06	0.294183	0.000140161	0.755319	0.383121	0.547872	0.50237	0.574202	0.408338	0.52898	0.0929879	0.513876	0.608837	0.534752	0.433531	0.638002	0.780874	0.517655	0.0160723	0.678449	0.540567	0.525589	0.136244	0.357143	0.150215	0.394359	0.104694	0.333495	0.773244	0.610654	0.00017981	0.741292	0.0879663	0.403824	0.897543	0.502002	3.17348e-05	0.319211	1.33562e-05
hsa-miR-671-3p	0.467824	0.463786	0.151601	0.420922	0.0264941	0.331155	0.511667	0.492908	0.844691	0.486989	0.33553	0.416567	0.0614238	0.261866	0.505137	0.414096	0.0687048	0.318617	0.0438001	0.351064	0.517127	0.522433	0.698435	0.417494	0.705369	0.406324	0.258296	0.392598	0.0835055	0.405971	0.595774	0.446952	0.699957	0.526748	0.0864277	0.366774	0.637457	0.435687	0.347492	0.452055	0.199987	0.37456	0.159228	0.527968	0.7713	0.52803	0.965727	0.46034	0.163971
hsa-miR-330-3p	0.000605182	0.693894	0.563762	0.656501	4.03679e-11	0.861854	0.0564231	0.311613	0.871328	0.634861	0.0444851	0.503003	0.0457885	0.752864	0.0385522	0.689096	0.00080173	0.786968	3.33059e-08	0.779714	5.73188e-07	0.81013	0.106259	0.676241	0.137906	0.361702	0.000150689	0.687641	0.0114615	0.720487	0.813222	0.584244	0.197274	0.455775	0.085697	0.368506	0.439549	0.522244	0.292046	0.537747	0.000379779	0.686497	0.00643718	0.187215	0.237595	0.45627	0.000265894	0.35274	0.755409
hsa-miR-106bS	0.467824	0.531113	0.950641	0.654728	0.924745	0.470365	0.189524	0.405363	0.583024	0.530524	0.234578	0.473619	0.683864	0.569149	0.0667091	0.691489	0.00335875	0.715691	0.218023	0.545304	0.504318	0.525902	0.177771	0.711111	0.570818	0.51773	0.653304	0.501132	0.277637	0.571122	0.390093	0.603364	0.744833	0.502432	0.845659	0.524245	0.131277	0.582366	0.902296	0.643988	0.513976	0.437573	0.0801892	0.380422	0.944059	0.504215	0.0874499	0.44504	0.885946
hsa-miR-573	0.878392	0.504299	0.793435	0.587352	0.393751	0.576596	0.0218468	0.312722	0.251454	0.450736	0.0286401	0.403483	0.622788	0.535188	0.303831	0.63484	0.434768	0.432181	0.24533	0.419296	0.020509	0.685708	0.997498	0.569267	0.137224	0.603723	0.0956888	0.395994	0.0732174	0.621311	0.379676	0.639448	0.136843	0.3769	0.000347572	0.259772	0.479213	0.421825	0.778111	0.573059	0.533648	0.564579	0.0105176	0.334189	0.289684	0.447102	0.0355337	0.401182	0.685277
hsa-miR-585	0.124655	0.591227	0.837807	0.589716	0.0370326	0.633587	0.010758	0.693262	0.144397	0.457365	0.553809	0.549288	0.764213	0.478723	0.350578	0.39867	0.237593	0.659309	0.236695	0.62931	0.000717056	0.718779	0.178765	0.451064	0.00532632	0.644799	0.851192	0.53316	0.967597	0.487474	0.672123	0.567568	0.264058	0.415502	0.397221	0.497526	0.0248672	0.65893	0.392024	0.504262	0.537482	0.527593	0.117446	0.582192	0.0395039	0.377134	0.32985	0.454761	0.349771
hsa-miR-100	0.599942	0.443602	0.485091	0.561584	0.644594	0.445745	0.0403162	0.567376	0.884428	0.52545	0.286813	0.548559	0.850625	0.480769	0.832846	0.440957	0.690665	0.493883	0.991164	0.460748	0.264456	0.5895	0.0163643	0.402364	0.922169	0.497636	0.595159	0.509054	0.177624	0.399966	0.672123	0.615584	0.468009	0.577964	0.146648	0.652647	0.968925	0.48501	0.231631	0.61172	0.976212	0.493346	0.00373894	0.634989	0.895552	0.573656	0.0938599	0.607269	0.595339
hsa-miR-1234	0.922797	0.534611	0.086615	0.383924	0.135723	0.556079	0.0616689	0.23094	0.65262	0.480278	0.321099	0.442304	0.136552	0.243453	0.00476971	0.657181	0.225735	0.563298	1.71491e-05	0.639032	2.23144e-09	0.81383	0.395375	0.437352	0.0924163	0.628546	0.302911	0.529765	0.022027	0.616764	0.262335	0.401668	0.80536	0.531611	0.279228	0.369	0.251933	0.365087	0.107282	0.35312	0.35068	0.528571	0.0440848	0.193208	0.718973	0.432139	0.453161	0.3866	0.11855
hsa-miR-433	0.158317	0.401632	0.127355	0.593026	1.85254e-08	0.805471	0.0317285	0.288564	0.942096	0.514321	0.00105058	0.339267	8.27052e-06	0.846563	0.638895	0.511702	0.0958668	0.328457	0.0213455	0.301908	0.00653337	0.634829	0.0615503	0.623522	0.004213	0.643617	0.0884614	0.387392	0.100716	0.569406	0.00577765	0.734186	0.305343	0.398936	0.0174652	0.215735	0.02353	0.270471	0.00815122	0.685084	1.45498e-07	0.866536	0.36362	0.386986	0.270434	0.599052	0.195549	0.420294	2.70704e-07
hsa-miR-367S	2.53586e-06	0.732512	0.3379	0.484161	0.538753	0.540881	0.0564231	0.632979	0.170723	0.587152	0.00878609	0.647992	0.695762	0.43617	0.667234	0.482181	6.78824e-05	0.798936	4.42938e-07	0.822634	0.05941	0.616327	0.0422244	0.621631	0.162258	0.563239	0.845849	0.595066	0.47148	0.512097	0.390093	0.493962	0.0613297	0.674468	0.0137721	0.656358	1.24314e-05	0.759188	0.003039	0.279909	0.0050851	0.310763	0.140725	0.362443	0.0245352	0.347945	0.0437151	0.406982	0.0289695
hsa-miR-135aS	3.94808e-06	0.251384	0.0319	0.332506	0.0025573	0.263526	0.660779	0.489362	3.07016e-05	0.271358	0.000951334	0.381821	0.500319	0.409165	0.297592	0.377394	0.00382289	0.17766	1.76255e-05	0.133896	0.0877787	0.340426	0.00269781	0.244917	0.12922	0.506206	0.0739011	0.374151	0.228576	0.465082	0.00972945	0.292553	0.131815	0.356383	0.13458	0.340426	0.0664398	0.329787	0.570806	0.591781	0.33714	0.54364	2.36193e-06	0.761701	0.687196	0.524236	0.0332863	0.631352	0.0534737
hsa-miR-128	0.00349044	0.326435	0.0360951	0.641017	0.104537	0.37386	0.160429	0.408466	0.510274	0.539034	0.00032061	0.31516	0.968419	0.511457	0.0937425	0.325798	0.16874	0.36117	0.0212351	0.318599	0.249974	0.541397	0.144958	0.371749	0.0844056	0.331265	0.0217685	0.333748	0.820426	0.547529	0.0389899	0.644767	0.998068	0.507143	0.0951515	0.406482	0.0187917	0.309639	8.28774e-06	0.784475	0.310868	0.56908	0.924764	0.52968	0.00430623	0.700211	0.362119	0.475586	0.253594
hsa-miR-187	0.201992	0.452419	0.0129244	0.359102	0.639664	0.493161	0.189524	0.408245	0.146944	0.433633	0.320137	0.469758	0.332031	0.360475	0.974102	0.524202	0.635683	0.460372	0.087405	0.382612	0.517834	0.480111	0.00404609	0.343853	0.000276636	0.657801	0.545544	0.478271	0.953943	0.490391	0.158043	0.411012	0.345937	0.426444	0.106522	0.39139	0.736864	0.443585	0.0710436	0.393607	0.702679	0.540705	0.642324	0.459475	0.89179	0.479031	0.703757	0.5153	0.745365
hsa-miR-301a	0.0146927	0.609298	0.0287061	0.632861	0.0686159	0.584498	0.347365	0.578457	0.00107505	0.666203	0.000521925	0.639156	0.964044	0.497545	3.63844e-05	0.75984	0.0580016	0.608245	0.00103759	0.655356	0.81913	0.446577	7.96036e-06	0.817494	0.278785	0.404255	0.562023	0.53746	0.00729737	0.650652	0.339848	0.602358	0.0122118	0.686322	0.597414	0.547501	0.00718724	0.622824	0.725236	0.535616	0.79921	0.473777	0.609436	0.472603	0.350673	0.589463	0.469176	0.53745	0.338265
hsa-miR-33bS	0.411099	0.550568	0.999778	0.547518	0.00766884	0.643921	0.0566825	0.314273	0.378686	0.485188	0.0817214	0.437543	0.497387	0.574877	0.249889	0.393351	0.392938	0.439628	0.206836	0.59391	0.0143329	0.647317	0.000184714	0.720686	0.763621	0.516548	0.256194	0.57311	0.149878	0.582104	0.574123	0.493962	0.211008	0.39772	0.0642762	0.219446	0.0571207	0.351709	0.657835	0.513242	0.0649091	0.585127	0.0265921	0.260845	0.242717	0.424447	0.0125948	0.390521	0.829371
hsa-miR-410	0.0086503	0.624235	0.567669	0.463712	0.18247	0.547568	0.191923	0.550975	0.344793	0.560311	0.00691748	0.602608	0.0530474	0.62725	0.410978	0.560106	0.0596012	0.602926	0.0972672	0.577403	0.149998	0.543016	0.603197	0.486052	0.00303595	0.230496	0.0289221	0.638524	0.0575304	0.611788	0.495967	0.476711	0.651238	0.516261	0.0342428	0.596858	0.126835	0.606544	0.026198	0.343988	0.392522	0.420157	0.304314	0.397546	0.290861	0.420021	0.822192	0.47437	0.894332
hsa-miR-1915	0.881187	0.549475	0.539834	0.53026	0.982779	0.533283	0.00869983	0.209663	0.0181396	0.327823	0.00289719	0.36878	0.0579308	0.187807	0.0112993	0.655851	0.340031	0.418085	0.112905	0.416544	0.228391	0.379972	0.329845	0.428014	0.831871	0.407801	0.409683	0.578316	0.567514	0.560999	0.214655	0.612421	0.0276353	0.326748	0.000916939	0.216353	0.129999	0.379433	0.513722	0.486454	0.943311	0.485714	0.00376914	0.192352	0.0370602	0.296733	0.0047622	0.34926	0.0428796
hsa-miR-889	0.332631	0.439231	0.554703	0.530496	0.201393	0.584195	0.0437192	0.602837	0.58968	0.55761	0.251974	0.462466	0.590075	0.460311	4.90457e-07	0.806117	0.0365696	0.292021	0.0395739	0.32942	0.315492	0.547641	0.0994966	0.388298	0.175877	0.367612	0.600117	0.485514	0.038095	0.630834	0.478378	0.563399	0.229722	0.568845	0.0431998	0.344755	0.589703	0.416183	0.792895	0.591781	0.0465115	0.643249	0.00315681	0.671804	0.246588	0.614963	0.963695	0.521708	0.758233
hsa-miR-520c-5p	0.547998	0.560624	0.654993	0.585343	0.00568135	0.65304	0.0249345	0.26086	0.522078	0.500164	0.0736869	0.437929	0.404488	0.532324	0.646055	0.544149	0.00807834	0.724468	0.00133338	0.723037	0.555527	0.417669	0.0810891	0.631915	0.130761	0.338061	0.76015	0.520711	0.0493054	0.61745	0.380484	0.612277	0.311533	0.40304	0.00701566	0.304552	0.814785	0.485977	0.972782	0.536834	0.0712854	0.576321	0.00406204	0.242009	0.361525	0.445627	0.0287605	0.396045	0.690648
hsa-miR-425S	0.0125299	0.375255	0.93106	0.703073	0.178648	0.402888	0.280831	0.434619	0.011377	0.346563	0.19245	0.448739	0.946856	0.523322	0.607508	0.565957	0.00764628	0.178723	0.00108536	0.238445	0.689873	0.474792	0.171698	0.446217	0.0267144	0.299645	0.845186	0.513241	0.502247	0.505233	0.0748385	0.654974	0.427406	0.472492	0.00626923	0.323478	0.120611	0.366699	0.376694	0.775799	0.426986	0.541683	0.131712	0.579053	0.915367	0.482824	0.126743	0.57584	0.182468
hsa-miR-501-5p	0.263381	0.466774	0.176604	0.40922	3.31503e-06	0.183891	0.0194228	0.654699	0.0548914	0.379787	0.493336	0.557095	0.00956397	0.168167	0.477584	0.39734	0.208744	0.556117	0.914178	0.450293	0.00943928	0.277521	0.00465624	0.322695	0.705369	0.446217	0.33242	0.447714	0.283496	0.438744	0.143032	0.375791	0.55418	0.548024	0.029385	0.667862	0.00853633	0.634429	0.432441	0.446423	0.000647825	0.253033	0.00158964	0.666952	0.437145	0.432244	0.100913	0.583628	0.0254676
hsa-miR-611	0.719446	0.491402	0.303071	0.474468	0.00219015	0.660334	0.00319479	0.235816	0.696847	0.493863	0.00944119	0.422014	0.123379	0.296645	0.000812388	0.76117	0.715196	0.537766	0.472747	0.597946	0.514535	0.542322	0.917343	0.543381	0.000672782	0.271277	0.865812	0.499547	0.898781	0.536891	0.673475	0.476855	0.648731	0.484043	0.0164761	0.344508	0.00721777	0.280464	0.387408	0.493607	0.00191111	0.693542	0.00343608	0.241153	0.959132	0.500527	0.0397875	0.434269	0.158608
hsa-miR-146b-5p	0.126557	0.556252	0.632743	0.525177	0.0254166	0.35152	0.000987872	0.732934	0.00275294	0.668903	0.465694	0.516344	0.955378	0.513912	0.0610301	0.306383	0.948568	0.474734	0.349078	0.544204	0.938537	0.458603	3.87489e-07	0.765485	1.28202e-07	0.825059	0.485422	0.437415	0.0142704	0.356812	0.465746	0.475704	2.85698e-05	0.761398	0.00419473	0.710539	0.970317	0.511767	0.387047	0.475495	0.00201751	0.287671	0.0117898	0.708048	0.12345	0.628451	0.0417447	0.479121	0.542732
hsa-miR-922	0.0186634	0.593923	0.0781342	0.664894	1.1446e-06	0.811246	0.720122	0.439938	0.422718	0.584452	0.182869	0.418583	0.00173967	0.80401	0.00256646	0.685106	0.269414	0.681649	0.00696093	0.634996	8.11086e-05	0.73728	0.00835084	0.74539	0.345596	0.381501	0.569346	0.515165	0.356203	0.648679	0.0762754	0.667338	0.363317	0.398936	0.431334	0.513112	0.752323	0.420696	0.986453	0.556469	0.000145564	0.68728	0.0423105	0.32734	0.505899	0.494099	0.000104126	0.332689	0.0759855
hsa-miR-634	0.88597	0.476173	0.609108	0.551537	0.109598	0.339362	0.519824	0.619016	0.212056	0.427823	0.0260427	0.628646	0.00987158	0.786416	0.911817	0.441755	0.0540176	0.659574	0.81864	0.469002	0.740284	0.514801	0.036772	0.653901	1.66708e-06	0.808511	0.0410515	0.651313	0.143879	0.597032	0.582963	0.439477	0.962692	0.498784	0.203621	0.626299	0.393926	0.418923	0.693978	0.568645	0.231417	0.409785	0.440405	0.593322	0.399937	0.454584	0.044923	0.617046	0.00611317
hsa-let-7eS	0.00222134	0.339843	0.145209	0.445981	0.13597	0.577508	0.18774	0.55031	0.00766571	0.34599	2.69052e-09	0.236702	0.117149	0.265957	0.591193	0.527394	0.00184102	0.180319	0.00727681	0.257887	0.781094	0.471785	0.0205229	0.354492	0.932778	0.420508	0.0131758	0.345745	0.443436	0.47615	0.135148	0.400518	0.0473005	0.321581	0.00107212	0.244186	0.00427764	0.236783	0.727391	0.584475	8.3889e-05	0.72544	8.28717e-05	0.714612	0.700984	0.497366	0.102533	0.400298	0.433283
hsa-miR-412	0.570709	0.568202	0.56747	0.547754	0.00189324	0.67462	0.00214481	0.664894	0.126634	0.429869	0.402865	0.539894	0.0453659	0.224223	0.778304	0.55133	0.759543	0.529521	0.466845	0.585657	0.10511	0.591119	0.643634	0.470922	0.693159	0.518026	0.815571	0.563151	0.329572	0.453157	0.672123	0.46981	0.258608	0.415198	0.930672	0.573602	0.172221	0.645874	0.975761	0.467275	0.0417418	0.61409	0.0371421	0.538242	0.132027	0.371128	0.289848	0.472824	0.0219459
hsa-miR-223S	0.0189863	0.653672	0.22187	0.472222	0.0108572	0.655927	0.0252997	0.645612	0.841355	0.529951	0.0210381	0.636839	0.125399	0.485679	0.244917	0.219415	0.025561	0.634043	0.00714588	0.737711	0.00411689	0.784921	0.0174416	0.650473	0.0443988	0.503546	0.118289	0.557492	0.624304	0.399537	0.272469	0.459747	0.777208	0.531155	0.0432766	0.599456	0.0240544	0.669246	0.00558685	0.312329	0.63327	0.505675	0.789422	0.490868	0.0776652	0.382192	0.681435	0.485749	0.187968
hsa-miR-330-5p	0.00230427	0.334305	0.0526119	0.334634	0.151078	0.387994	0.874624	0.431738	0.0601177	0.377987	0.00285505	0.391815	0.103508	0.587152	0.439964	0.407181	0.00279543	0.20266	6.32904e-05	0.20708	0.152393	0.376735	0.0162581	0.347163	0.859442	0.481974	0.0129394	0.34201	0.0767737	0.355697	0.131871	0.397499	0.0521254	0.341033	0.00719956	0.326076	0.00721777	0.264023	0.45601	0.511872	0.152021	0.561448	0.00291777	0.634132	0.260552	0.547734	0.411959	0.549216	9.55597e-05
hsa-miR-1471	0.542616	0.462183	0.969157	0.538534	0.146937	0.58465	0.00614794	0.263963	0.649873	0.506301	0.015794	0.415623	0.0453659	0.702128	0.00136764	0.753191	0.456982	0.660372	0.0616007	0.608767	0.700157	0.537465	0.698435	0.552955	0.0263536	0.277482	0.590994	0.549909	0.027636	0.628946	0.813509	0.560955	0.597728	0.462918	0.0548176	0.404503	0.0956675	0.401354	0.731845	0.566971	0.0419165	0.618591	0.0127514	0.294521	0.944059	0.541412	0.100135	0.445868	0.0140119
hsa-miR-575	0.768965	0.497887	0.862508	0.513475	0.00184682	0.674164	0.148283	0.357048	0.451537	0.468658	0.00188262	0.372855	0.431139	0.413257	0.0718216	0.644681	0.435978	0.449202	0.0832128	0.606933	0.26145	0.555273	0.00968442	0.670449	0.0344996	0.225768	0.956886	0.497737	0.00155632	0.693205	0.509661	0.466216	0.34373	0.446657	0.476287	0.507422	0.0998546	0.380883	0.98879	0.511263	0.00554321	0.660861	0.254048	0.375856	0.786931	0.46607	0.0210674	0.380689	0.512871
hsa-miR-454	3.16236e-05	0.673929	0.841413	0.499645	0.330985	0.387234	0.0145234	0.671764	1.09347e-06	0.749918	1.3932e-10	0.796285	0.141711	0.562193	0.436745	0.414096	0.00102713	0.691489	3.31265e-06	0.746882	0.00138036	0.253006	3.79489e-07	0.786879	0.0102737	0.591017	0.00137895	0.660933	0.00566283	0.331589	0.943452	0.520989	2.30262e-06	0.793465	0.00374404	0.687531	2.49081e-05	0.734687	0.00561935	0.323896	3.25103e-05	0.155969	0.721577	0.488584	0.257978	0.605374	0.00223513	0.65781	0.170173
hsa-miR-578	0.0752939	0.549184	0.447541	0.420449	0.440209	0.479331	0.000226839	0.671099	0.141264	0.596154	0.108046	0.597589	0.411932	0.466039	0.122541	0.321277	0.00080173	0.646277	0.250044	0.554109	0.000339581	0.627197	0.276005	0.41844	0.000132829	0.692671	0.66683	0.48789	0.0403332	0.338967	0.774434	0.468516	0.000713049	0.695745	0.0790117	0.579169	0.00288688	0.666183	0.0230839	0.365753	0.428163	0.421135	0.00337715	0.627283	0.944486	0.555111	0.920208	0.556673	0.723528
hsa-miR-544	0.547998	0.538036	0.0908503	0.409693	0.572959	0.537082	0.910577	0.442376	0.811172	0.54018	0.519752	0.476107	0.285603	0.342062	0.416481	0.65984	0.00949432	0.699202	0.2017	0.643984	0.472606	0.501388	0.0224743	0.330142	0.0804106	0.324173	0.232134	0.42689	0.408548	0.478809	0.213341	0.304773	0.305343	0.39924	0.221793	0.546388	0.87775	0.549968	0.0463709	0.370167	0.983991	0.496673	0.525807	0.403253	0.88045	0.507798	0.215726	0.443604	0.166828
hsa-miR-98	0.864408	0.459633	0.00384664	0.289007	0.000345861	0.229483	0.18774	0.666667	0.818648	0.465712	0.0124388	0.576055	0.370882	0.510638	0.292622	0.351862	0.489466	0.426862	0.381103	0.379494	0.00171703	0.203515	0.0359399	0.430851	0.00144861	0.638889	0.128953	0.551154	0.027636	0.347461	0.142868	0.357246	0.780489	0.576444	0.0707811	0.576942	0.528033	0.493875	0.00472254	0.311568	0.00134418	0.254012	0.125272	0.711758	0.749679	0.506744	0.0129494	0.623177	0.277439
hsa-miR-574-5p	0.0850256	0.443967	0.00223694	0.180496	0.11501	0.404255	0.0108635	0.176862	0.234196	0.500082	0.0037802	0.447195	0.0200873	0.165303	0.133954	0.623936	0.000240844	0.73617	0.110885	0.669112	0.259887	0.572155	0.205233	0.624704	1.69596e-05	0.77896	0.829174	0.506225	0.887251	0.567176	0.00392465	0.224411	0.0844672	0.660334	0.817143	0.597971	0.123957	0.68617	0.0223606	0.238965	0.986901	0.467515	0.0220414	0.234589	0.668454	0.559852	0.405269	0.502044	0.384659
hsa-miR-1207-3p	0.00141847	0.649811	0.00470425	0.662648	0.0917548	0.580395	0.348592	0.526152	0.882768	0.50581	0.0135216	0.601579	0.746293	0.50491	0.00117268	0.20266	0.0139297	0.705851	3.18963e-06	0.762289	0.00178935	0.677845	0.832403	0.564184	0.406088	0.395095	0.0730602	0.600611	0.101176	0.408459	0.0843327	0.649511	0.921025	0.536474	0.574165	0.439015	0.0545663	0.615571	0.875292	0.512938	0.365926	0.42681	0.119451	0.354737	0.0266872	0.360379	0.336679	0.449072	0.193088
hsa-miR-105S	0.0123101	0.388298	0.338096	0.515957	0.00593524	0.715653	0.424393	0.542996	0.0487151	0.445827	2.19121e-05	0.334849	0.732628	0.459493	0.559901	0.527128	0.293315	0.374202	0.0292862	0.35088	0.000109044	0.719241	0.0392611	0.346927	0.909186	0.50857	0.00350912	0.309756	0.0342914	0.420299	0.0332635	0.342438	0.0976704	0.402128	0.595716	0.519916	0.225697	0.435525	0.871461	0.600457	1.81177e-05	0.775734	0.00411246	0.652968	0.944059	0.535511	0.084041	0.438853	0.513347
hsa-miR-876-5p	0.428176	0.497158	0.814765	0.527069	0.264291	0.552128	0.0885105	0.634087	0.489491	0.532488	0.0329077	0.435398	0.000236204	0.110475	0.907221	0.452128	0.923736	0.509574	0.108953	0.382612	0.0381416	0.603839	0.940253	0.507801	0.470756	0.389184	0.0887698	0.446809	0.713389	0.478981	0.494681	0.485193	0.585407	0.562614	0.442227	0.59426	0.567786	0.466634	0.755508	0.514307	0.104846	0.548728	0.0222377	0.611301	0.255954	0.536565	0.309503	0.448851	0.000536893
hsa-miR-374bS	0.150571	0.406587	0.000625415	0.197872	0.000207247	0.246049	0.585529	0.484707	0.23614	0.453519	0.0788172	0.402668	0.955378	0.498773	0.607971	0.553989	0.177254	0.588298	0.92899	0.50807	0.155928	0.351526	0.0106892	0.230615	0.29741	0.367021	0.0685892	0.356836	0.188566	0.400909	0.000752689	0.180851	0.348617	0.394377	0.381747	0.433696	0.818247	0.443585	0.00236227	0.261187	0.0087435	0.306458	0.0514823	0.58105	0.979003	0.533509	0.946234	0.493703	0.567839
hsa-miR-877S	0.0136011	0.311134	0.11024	0.363357	0.0026255	0.263222	0.139537	0.570035	0.0201335	0.351555	0.693083	0.476364	0.104563	0.274141	0.0815893	0.609574	0.582247	0.384574	0.439998	0.381878	0.237405	0.367484	0.25971	0.371395	0.0910075	0.574764	0.759863	0.429606	0.872819	0.449811	0.249452	0.368746	0.561253	0.489818	0.159681	0.566675	0.817342	0.436815	0.892846	0.538204	0.77181	0.429159	7.834e-05	0.773687	0.573681	0.526976	0.000519805	0.681341	0.648277
hsa-miR-517b	0.750793	0.51501	0.184902	0.422931	0.455926	0.43617	0.536189	0.419326	0.670822	0.541408	0.876308	0.530757	0.882596	0.493044	0.303845	0.419947	0.237198	0.622872	0.883635	0.581988	0.485547	0.496068	0.0146016	0.336407	0.33465	0.381501	0.679265	0.4622	0.222612	0.483185	0.160763	0.417338	0.860336	0.525988	0.238692	0.428748	0.355436	0.580916	0.121254	0.403196	0.342367	0.413112	0.367254	0.402968	0.929983	0.525606	0.881426	0.513699	0.778273
hsa-miR-1324	1.18172e-05	0.743734	0.940993	0.542199	3.31503e-06	0.77462	0.505474	0.42797	0.0707216	0.640098	0.530652	0.619552	0.292755	0.574468	0.649321	0.616489	0.000814435	0.758777	1.88251e-14	0.926082	0.162117	0.591813	0.103679	0.698936	0.138596	0.355496	0.15342	0.630263	0.843446	0.561857	0.446411	0.549597	0.737927	0.537538	0.0548176	0.650049	0.00176965	0.704868	0.022257	0.332116	0.914616	0.469667	9.62171e-05	0.193208	0.0857989	0.360695	0.00667353	0.377651	0.0331957
hsa-miR-199b-3p	0.0104366	0.636185	0.0728391	0.401773	0.201393	0.45304	0.178257	0.595745	0.123211	0.602782	1.0979e-05	0.725592	0.112731	0.323241	0.0410423	0.669149	0.061662	0.664362	0.0370398	0.659574	0.0611357	0.371647	0.0001483	0.748818	0.918859	0.549645	0.165278	0.622906	0.0321389	0.397907	0.540567	0.480161	0.0198565	0.69848	0.98935	0.533647	0.8703	0.695197	0.00151029	0.291476	0.0155572	0.322896	0.523933	0.441781	0.750408	0.484299	0.155446	0.614118	0.0109311
hsa-miR-125b	0.000880833	0.312591	0.934009	0.51974	0.00566775	0.290426	0.992094	0.536348	0.25258	0.473486	0.958272	0.51081	0.82671	0.484452	0.998567	0.474202	0.199895	0.357447	0.0797746	0.346295	0.286689	0.385985	0.000892135	0.300946	0.864728	0.608156	0.302911	0.466274	0.793791	0.47452	0.742699	0.613283	0.817472	0.522188	0.0202845	0.699035	0.301005	0.399581	0.00465047	0.686149	0.848367	0.482975	0.0391503	0.717466	0.277844	0.629189	0.00105122	0.680789	0.0143096
hsa-miR-105	0.221969	0.613742	0.332713	0.469031	0.831985	0.491641	0.818751	0.493351	0.191385	0.57766	0.456126	0.551862	0.0453659	0.243044	0.0918663	0.60984	0.00156353	0.72766	4.8045e-05	0.763756	0.777019	0.485199	0.136564	0.372813	0.564191	0.520095	0.266897	0.449977	0.0186527	0.357327	0.645893	0.506613	0.16118	0.596353	0.107643	0.606259	0.000244134	0.750645	0.283349	0.375647	0.30419	0.383562	0.47952	0.373573	0.989091	0.469442	0.183583	0.440234	0.0137744
hsa-miR-593S	0.0687262	0.610536	0.183596	0.454374	7.69769e-06	0.745593	0.0218204	0.204344	0.746283	0.550573	0.0885415	0.494252	0.795295	0.462766	9.38666e-05	0.771011	6.78824e-05	0.759043	1.40428e-08	0.818599	0.0525798	0.576549	0.0549972	0.647163	0.00973677	0.217199	0.0461034	0.614305	0.101176	0.668754	0.214655	0.460897	0.145986	0.41535	0.215813	0.431222	0.608308	0.484365	0.0304793	0.386149	0.00738479	0.628767	0.00426903	0.133276	0.254974	0.445732	0.00592353	0.407258	0.312947
hsa-let-7a	0.00156257	0.649009	0.137174	0.55721	0.434635	0.526596	0.646232	0.471853	0.00944731	0.631997	3.87951e-08	0.762569	0.185218	0.315466	0.143912	0.319149	0.192655	0.540691	0.0296124	0.588591	0.0929879	0.32308	1.79783e-09	0.809693	0.000114081	0.774232	0.0450216	0.597669	0.20759	0.369595	0.300112	0.549454	0.0348238	0.620973	0.191213	0.627165	0.0240544	0.624597	0.269955	0.406088	0.0749575	0.388258	0.0577144	0.359018	0.880121	0.480611	0.00377173	0.65538	0.000408197
hsa-miR-302b	0.657452	0.489143	0.39846	0.479433	0.916849	0.430243	0.347095	0.587988	0.688128	0.524959	0.866251	0.51377	0.00617841	0.59329	0.157591	0.352394	0.519992	0.426064	0.401308	0.423514	0.0066182	0.527752	0.026636	0.324232	3.21655e-05	0.693262	0.610538	0.453373	0.001659	0.286633	0.790625	0.499281	0.988352	0.497416	0.186824	0.541811	0.0378938	0.537395	0.324525	0.494977	0.639208	0.438943	0.483926	0.626142	0.979003	0.540148	0.79145	0.529993	0.0169469
hsa-miR-299-3p	0.199904	0.553264	0.320573	0.502009	0.00868243	0.617933	0.196928	0.621676	0.59405	0.581751	0.355699	0.488032	0.303513	0.394026	0.0683289	0.279255	0.122836	0.573936	0.833609	0.50697	1.40348e-06	0.70629	0.942936	0.496454	0.134548	0.484043	0.208451	0.476799	0.0911503	0.398765	0.214655	0.462047	0.835476	0.517173	0.320832	0.561356	0.395212	0.5951	0.122143	0.460578	0.198485	0.572211	0.620322	0.575913	0.861902	0.537092	0.0397875	0.43935	0.187968
hsa-miR-24-2S	0.000214381	0.690178	0.526537	0.612057	0.00367362	0.603647	0.0128567	0.631649	0.284313	0.643208	0.000168265	0.687071	0.00241905	0.746318	0.365172	0.513298	8.41404e-05	0.76117	4.42938e-07	0.77953	0.104339	0.500694	1.75878e-06	0.772104	0.211254	0.348404	4.46767e-05	0.732005	0.00650451	0.676304	0.132275	0.628235	0.609213	0.636018	0.0244021	0.624443	0.000545324	0.707447	0.180885	0.443531	0.203528	0.382192	0.480938	0.428368	0.251477	0.470706	0.997158	0.519554	0.359084
hsa-miR-494	0.219387	0.412853	0.100797	0.632742	0.284631	0.435714	0.00283578	0.673316	0.229848	0.3991	0.015381	0.381048	0.0175119	0.702128	0.576098	0.524734	0.180263	0.349734	0.00638328	0.289618	0.0485164	0.586725	0.230003	0.577423	0.00222838	0.738475	0.815571	0.449751	0.0910808	0.574125	0.213741	0.625072	0.362377	0.394529	0.831759	0.519297	0.136289	0.377498	0.00763504	0.715677	0.824983	0.516438	3.42028e-05	0.758562	0.987143	0.493572	0.100135	0.457578	0.00131518
hsa-miR-617	0.186665	0.41074	0.241088	0.420095	0.671775	0.533891	0.968126	0.452349	0.539156	0.462193	0.288425	0.454315	0.794389	0.505728	0.852936	0.538032	0.903996	0.509043	0.885208	0.522561	0.383938	0.402405	0.00649426	0.24539	0.838728	0.481678	0.267308	0.408895	0.335399	0.441318	0.0633886	0.341863	0.46861	0.439514	0.238144	0.440747	0.100086	0.363798	0.886454	0.498021	0.110047	0.612916	0.277766	0.544521	0.758307	0.547208	0.741948	0.538555	0.244035
hsa-miR-372	0.317564	0.465753	0.535755	0.529551	0.877952	0.521733	0.12034	0.601729	0.855578	0.51563	0.845692	0.51141	0.00799779	0.686989	0.47023	0.515957	0.919447	0.503723	0.591562	0.44314	0.253886	0.580481	0.0344335	0.340307	0.0579061	0.321809	0.818678	0.531802	0.543786	0.488761	0.191209	0.457591	0.422519	0.434347	0.62927	0.547006	0.877176	0.526273	0.852168	0.550685	0.400506	0.55773	0.0197743	0.621575	0.672147	0.541412	0.254369	0.541648	0.00101804
hsa-miR-384	0.00215087	0.643398	0.95267	0.479433	0.263713	0.548784	0.264574	0.538121	0.393409	0.601964	0.000191869	0.665666	0.00860245	0.739362	0.0390285	0.277394	0.010668	0.659574	0.0169561	0.619222	0.306059	0.392461	0.985697	0.559456	1.69484e-07	0.820035	0.0004777	0.709371	0.209123	0.480697	0.336617	0.579212	0.668653	0.588906	0.12214	0.553686	0.0180032	0.649581	0.014691	0.336377	0.195099	0.408806	0.141387	0.376142	0.343952	0.452898	0.662638	0.5385	0.287762
hsa-miR-518d-3p	0.0914784	0.576873	0.938591	0.525059	0.499726	0.504711	0.988768	0.468085	0.715483	0.550409	0.894602	0.527582	0.608991	0.407119	0.607812	0.526862	0.00557609	0.708511	0.000516489	0.700477	0.353056	0.393386	0.982677	0.474113	0.956659	0.482861	0.451732	0.566999	0.273744	0.628689	0.17392	0.57073	0.363831	0.415046	0.0867756	0.591044	0.0535431	0.61815	0.347492	0.454338	0.400506	0.420352	0.194014	0.382135	0.524916	0.47471	0.18061	0.453215	0.14906
hsa-miR-124	0.735271	0.487977	0.546895	0.477423	0.0352731	0.606231	0.0128567	0.272385	0.136578	0.418985	0.330011	0.453114	0.339095	0.584697	0.410978	0.581383	0.292201	0.579255	0.05346	0.620139	0.355079	0.40333	0.942858	0.524113	0.0145163	0.227541	0.530436	0.547533	0.00711728	0.653826	0.976823	0.502013	0.162928	0.367781	0.23049	0.421326	0.0314001	0.314152	0.713202	0.494825	0.0314864	0.616243	0.0189004	0.288242	0.382594	0.43098	0.711065	0.469178	0.241856
hsa-miR-641	0.00174395	0.666059	0.380456	0.663357	0.00499269	0.677812	0.927073	0.478723	0.882768	0.566694	0.936618	0.522606	0.269748	0.35311	0.607508	0.47766	0.30166	0.725532	0.00607667	0.68617	0.00243033	0.756475	0.869683	0.535343	0.0356036	0.28753	0.20872	0.410933	0.20759	0.432567	0.888319	0.544278	0.921025	0.549392	0.321235	0.592034	0.104694	0.625403	0.5343	0.483714	0.986901	0.472798	0.0179096	0.315639	0.160224	0.424974	0.00410988	0.364892	0.0261546
hsa-miR-603	0.13147	0.590717	0.451544	0.471749	0.00135277	0.668997	0.1657	0.53258	0.0581821	0.63126	0.211442	0.418797	0.0317378	0.654255	0.910358	0.508511	0.0153482	0.685904	0.00696093	0.637381	0.0816854	0.543016	0.136027	0.690426	0.415686	0.32831	0.403573	0.515957	0.0197568	0.647735	0.393052	0.460178	0.333422	0.390729	0.48064	0.508783	0.463928	0.539974	0.261969	0.378234	0.16754	0.593933	0.863871	0.436073	0.795814	0.546259	0.00837253	0.322636	0.395701
hsa-miR-222	0.000148286	0.680268	0.00266045	0.717021	0.140094	0.554255	2.60748e-05	0.817819	0.0114781	0.692881	8.36852e-12	0.799073	0.196837	0.591653	0.350578	0.406915	0.000386901	0.761968	0.00393757	0.622707	0.0951817	0.608696	6.2824e-08	0.811702	0.361621	0.579196	0.0203884	0.63411	0.681539	0.459077	0.0205798	0.699827	2.05969e-05	0.749088	0.00319441	0.709055	0.00594238	0.654417	0.634223	0.571233	0.010983	0.330333	0.0240591	0.688927	0.944059	0.530769	0.00156836	0.662616	0.65308
hsa-miR-325	0.0191803	0.388444	0.631496	0.485225	0.142639	0.584043	0.13393	0.365913	0.152425	0.597627	0.110077	0.427162	0.17756	0.601064	0.651355	0.541755	0.0149121	0.26516	0.00560337	0.277329	0.925663	0.468779	0.336077	0.483688	0.871471	0.458629	0.58677	0.491625	0.438509	0.572752	0.285213	0.580219	0.816485	0.507751	0.00404377	0.316922	0.0102681	0.297389	0.227426	0.591629	0.00147332	0.693738	0.626521	0.493151	0.00364514	0.699895	0.271534	0.546288	0.00315131
hsa-let-7iS	0.0154752	0.622413	0.0891795	0.666785	1.0649e-07	0.813982	0.0445024	0.306738	0.00696356	0.682079	0.0202302	0.462809	0.212823	0.646481	0.033932	0.667021	0.248747	0.633777	1.87445e-05	0.717168	0.00274268	0.654024	0.000402971	0.764421	0.56093	0.472518	0.524977	0.529538	0.414226	0.690374	0.246253	0.674094	0.921025	0.464286	0.137403	0.348837	0.608308	0.419568	0.993682	0.571233	0.000157417	0.733268	0.0117405	0.232591	0.679004	0.581138	0.00027524	0.357214	0.896392
hsa-miR-625	0.00630371	0.364471	0.715861	0.487943	5.43899e-07	0.17614	0.910577	0.493129	0.0132528	0.366121	0.0175852	0.425317	0.00171542	0.0728314	0.156716	0.356915	0.00430101	0.258245	5.32869e-05	0.212032	0.00383892	0.258557	0.363048	0.56643	0.262191	0.546986	0.083185	0.385695	0.687837	0.467313	0.166181	0.402386	0.596314	0.463222	0.890846	0.546759	0.393926	0.415055	0.17476	0.631963	0.0140818	0.303718	0.0906329	0.630422	0.93728	0.495047	0.988263	0.55728	0.00775168
hsa-miR-193a-3p	0.584803	0.459851	0.11024	0.395745	0.212331	0.41307	0.102431	0.381649	0.692919	0.51563	0.455241	0.548044	0.672611	0.548691	0.605035	0.493351	0.353306	0.419149	0.180924	0.580704	0.00481849	0.283302	0.658889	0.54669	0.113487	0.601064	0.0263722	0.642825	0.634846	0.530628	0.393052	0.47858	0.52899	0.500152	0.387963	0.48194	0.0799479	0.370084	0.156466	0.424201	0.53871	0.451076	0.128809	0.421804	0.942587	0.556691	0.181987	0.592024	0.487627
hsa-miR-342-5p	0.00112967	0.31281	0.0112782	0.652246	1.91319e-05	0.224468	6.44141e-05	0.80164	0.665697	0.449836	0.769682	0.51926	0.579446	0.55401	0.377678	0.555585	0.0445331	0.302128	0.00037892	0.240829	0.259887	0.379972	0.0432568	0.658747	0.799532	0.484338	0.0112119	0.311	0.986516	0.47083	0.078002	0.617309	0.885221	0.515046	3.65352e-05	0.775977	0.860629	0.463411	2.88082e-08	0.797412	0.588123	0.485714	1.00632e-09	0.883276	0.0377969	0.654795	0.00829961	0.644719	0.0233848
hsa-miR-33aS	0.976484	0.495118	0.111221	0.396572	0.82636	0.499848	0.656786	0.514406	0.34315	0.454173	0.635132	0.487989	0.458389	0.452946	0.000278285	0.771277	0.637017	0.450798	0.94377	0.498716	0.98537	0.491443	0.503168	0.463712	0.915427	0.492908	0.0911414	0.39837	0.20978	0.586736	0.329327	0.430995	0.585867	0.550304	0.909172	0.49765	0.445916	0.563669	0.110025	0.39863	0.868745	0.508415	0.675136	0.530537	0.434427	0.460485	0.679812	0.484865	0.419315
hsa-miR-374aS	0.000398487	0.673856	0.253401	0.514894	0.00334901	0.630699	0.00161529	0.648493	0.946674	0.598036	0.000621596	0.651724	8.27052e-06	0.788052	0.192174	0.330319	0.00622391	0.624468	0.00177543	0.685253	0.0555352	0.537465	0.985697	0.537234	0.103027	0.569444	0.00137895	0.700996	0.239282	0.452642	0.0482562	0.600201	0.641217	0.531763	0.459597	0.483795	0.0751145	0.64265	0.0128177	0.316134	0.650776	0.45225	0.917901	0.431507	0.399937	0.419073	0.713657	0.474591	0.0569815
hsa-miR-130a	0.0575885	0.632323	0.0904484	0.624113	0.27798	0.432979	0.165361	0.697473	0.0800378	0.612684	0.000346612	0.6718	0.703063	0.431669	0.943179	0.577128	0.314276	0.567287	0.34612	0.459098	0.0152686	0.296716	1.68355e-07	0.812884	0.370858	0.394504	0.856178	0.548891	0.654308	0.51141	0.336617	0.554485	0.0227778	0.746809	0.846587	0.511133	0.648372	0.544004	0.829729	0.507915	0.0303233	0.313894	0.632198	0.593893	0.975045	0.494837	0.296781	0.558882	0.249798
hsa-miR-1256	0.0493608	0.607039	0.248611	0.589598	0.00678408	0.664742	0.156385	0.394947	0.899185	0.513584	0.921794	0.50652	0.0181191	0.232406	0.00139189	0.746809	0.0334695	0.668883	0.360129	0.580888	0.00117929	0.717854	0.0716838	0.398818	1.32702e-06	0.117908	0.424459	0.455862	0.457541	0.590597	0.285213	0.628953	0.154059	0.395289	0.128351	0.405987	0.736864	0.533688	0.862028	0.488128	0.420931	0.544814	0.00623274	0.291096	0.225143	0.406006	0.0564517	0.386655	0.00144333
hsa-miR-1227	1.55686e-05	0.277834	0.845939	0.554137	0.000124868	0.228875	0.52134	0.429078	0.00197948	0.335188	0.0154314	0.402497	0.663887	0.546645	0.739356	0.484043	0.000308084	0.164096	1.88403e-05	0.181585	0.104614	0.362396	0.0645154	0.394208	0.847724	0.473109	0.265034	0.397918	0.904188	0.502059	0.279749	0.59632	0.0827629	0.338146	0.0792784	0.375928	0.0366858	0.341554	0.0627993	0.756012	0.73194	0.462231	0.00211924	0.692352	0.900918	0.519705	0.0355337	0.624724	0.00748602
hsa-miR-1265	0.725653	0.449869	0.0498757	0.284634	0.546288	0.404407	0.0670295	0.353502	0.999742	0.492226	0.255276	0.437414	0.186553	0.300736	0.368791	0.526862	5.8083e-05	0.690426	0.11871	0.623441	0.198822	0.567993	0.0633329	0.364894	0.0213975	0.610225	0.0911414	0.40833	0.123875	0.39233	0.297085	0.332806	0.411158	0.538298	0.68872	0.524864	0.239118	0.605577	0.0503508	0.312938	0.855153	0.448532	0.0647834	0.385845	0.822667	0.539831	0.560286	0.485362	0.204559
hsa-miR-574-3p	2.65668e-05	0.264792	0.156512	0.578487	0.0283269	0.687234	0.620162	0.506649	8.5739e-05	0.267185	9.611e-10	0.239876	0.101556	0.619476	0.538949	0.434309	0.0498704	0.306117	0.1823	0.444241	2.49605e-09	0.899167	0.0608614	0.366785	0.578902	0.391844	0.00836731	0.302852	0.0112013	0.595916	0.135148	0.576624	0.00130056	0.240881	0.018116	0.302944	0.25691	0.372663	1.2042e-06	0.798935	1.59234e-06	0.8409	0.00514275	0.710046	0.0857989	0.551844	0.27001	0.513367	1.58042e-06
hsa-miR-562	0.620565	0.557345	0.422833	0.489598	0.856797	0.481611	0.143831	0.382092	0.860914	0.519067	0.762345	0.513641	0.47743	0.575286	0.571803	0.581117	0.907687	0.531915	0.0360984	0.650404	0.667867	0.509251	0.00551225	0.32234	0.0169358	0.239362	0.137687	0.405048	0.668641	0.483099	0.138879	0.388154	0.701961	0.51079	0.00397871	0.313582	0.379562	0.632495	0.283349	0.437139	0.598808	0.425245	0.0680134	0.333333	0.651668	0.46607	0.808245	0.455535	0.677605
hsa-miR-503	0.00462159	0.667298	0.773405	0.562293	0.000231907	0.641337	0.131376	0.386525	0.408892	0.492226	0.940866	0.51926	0.141342	0.658347	0.966872	0.475	0.00217958	0.758777	4.86382e-05	0.689472	0.0712398	0.528908	0.000452271	0.733215	0.0666819	0.27305	0.144517	0.571186	0.354681	0.577986	0.393812	0.600201	0.216699	0.444681	0.957612	0.496413	0.686457	0.486138	0.195488	0.407002	0.936907	0.416047	0.00496085	0.242295	0.0162848	0.318019	0.00723888	0.360473	0.811665
hsa-miR-297	0.000166581	0.285558	0.023925	0.344917	0.100537	0.408359	0.0606677	0.30984	0.168517	0.438707	0.0366533	0.455731	0.512832	0.620295	0.689084	0.537766	0.00371949	0.230851	0.000118239	0.200477	0.529104	0.526827	0.377826	0.506147	0.35051	0.571513	0.0483981	0.400181	0.872819	0.556108	0.0724295	0.322743	0.585407	0.48845	0.786618	0.524617	0.556275	0.462282	0.557157	0.530441	0.371089	0.573386	0.412069	0.46347	0.186216	0.623288	0.127525	0.619973	0.0125778
hsa-miR-933	0.241796	0.539566	0.45524	0.553428	0.000134966	0.673708	0.0348005	0.250443	0.663328	0.518167	0.027356	0.416738	0.240943	0.639525	0.0105474	0.646543	0.353306	0.576596	0.000183077	0.679384	0.288702	0.438714	0.0798734	0.667849	0.0246092	0.218085	0.071349	0.576279	0.220797	0.654856	0.129679	0.595026	0.429597	0.411702	0.00912762	0.30616	0.752323	0.377821	0.899714	0.528767	0.00514288	0.66047	0.00782826	0.197203	0.667218	0.477555	0.001655	0.38312	0.575908
hsa-miR-135a	0.00388137	0.357695	0.00928155	0.343144	0.903093	0.485562	0.128975	0.572917	0.0262046	0.387725	0.00371817	0.388641	0.692777	0.425123	0.144768	0.525798	0.0265196	0.266755	0.000593305	0.22909	0.994941	0.520814	0.00193207	0.347872	0.000682959	0.610816	0.000664724	0.307492	0.0164514	0.383408	0.0205798	0.329931	0.456946	0.446049	0.0155118	0.336838	0.172221	0.365409	0.486938	0.470928	0.0173421	0.632877	0.00030537	0.709189	0.630058	0.532982	0.419353	0.533805	0.273893
hsa-miR-1181	0.357126	0.611119	0.601109	0.532506	0.0204923	0.619605	0.0519091	0.375443	0.0541277	0.411293	0.0303746	0.444921	0.0806523	0.257365	0.623249	0.423936	0.0101315	0.685372	0.000357959	0.694424	0.0529122	0.677845	0.163455	0.629787	2.44765e-08	0.879433	0.00311588	0.679719	0.415058	0.579015	0.464552	0.497269	0.163228	0.375988	0.0906432	0.293667	0.156066	0.39265	0.323484	0.454338	0.404958	0.497652	0.0184442	0.298516	0.0399437	0.320337	0.00837253	0.370857	0.0446909
hsa-miR-203	0.159263	0.412125	0.0319	0.340544	0.533345	0.559422	0.0194228	0.638076	0.555879	0.50982	0.00374613	0.389885	0.754827	0.548282	0.649321	0.460904	0.0127854	0.256383	0.0263972	0.351064	0.383938	0.60222	0.124265	0.403191	0.729963	0.523936	0.125035	0.429267	0.433661	0.49022	0.090911	0.368603	0.596314	0.513982	0.0717884	0.406729	0.395212	0.308994	0.188427	0.426788	0.0877545	0.644618	0.000310072	0.736016	0.827519	0.593888	0.230851	0.469178	0.320182
hsa-miR-127-3p	0.0372634	0.604707	0.0656329	0.662884	0.000331376	0.69924	0.188673	0.578679	0.154228	0.437725	0.573506	0.520547	0.000245468	0.861293	0.082961	0.327394	0.460445	0.555851	0.716717	0.503668	0.19716	0.553885	0.493568	0.560638	0.0558235	0.617612	0.118092	0.588954	0.712398	0.527711	0.957166	0.720673	0.35162	0.422036	0.287703	0.404874	0.0936733	0.586879	0.673458	0.579909	0.114015	0.597456	0.800018	0.460902	0.0651763	0.353109	0.11677	0.419576	0.00504259
hsa-miR-1306	0.0983575	0.389901	0.00470425	0.311348	0.757378	0.467477	0.196145	0.448138	0.713674	0.451555	0.0785613	0.415837	0.291498	0.314648	0.642055	0.56383	0.0152715	0.26516	0.00463568	0.273661	2.4235e-06	0.704903	0.940922	0.458274	1.47761e-05	0.669622	0.259143	0.396899	0.904789	0.504032	0.143032	0.361846	0.962692	0.478571	0.91092	0.499629	0.97053	0.481141	0.0229987	0.382648	0.375375	0.579452	0.30924	0.54395	0.420752	0.575975	0.957757	0.52342	0.419315
hsa-miR-583	0.0545513	0.411688	0.33689	0.453664	0.339209	0.582219	0.380841	0.559176	0.0483039	0.411293	0.00303299	0.39233	0.104563	0.296236	0.0736686	0.323138	0.058539	0.333511	0.244875	0.424982	0.228413	0.579556	0.13039	0.41643	0.349032	0.544917	0.0655684	0.384903	0.209123	0.47512	0.156639	0.406412	0.275638	0.423252	0.212621	0.426893	0.265851	0.418279	0.901797	0.54414	0.0192488	0.652446	0.0167811	0.642409	0.419893	0.494837	0.54793	0.478237	0.57797
hsa-miR-496	0.0334574	0.6203	0.31534	0.449173	0.112278	0.390578	0.327371	0.580009	0.00210384	0.690671	0.00635077	0.6253	0.114275	0.316694	0.0149939	0.699202	0.0127854	0.705053	0.00066761	0.727439	0.00371354	0.259944	0.165838	0.599882	0.207192	0.581265	0.424459	0.610684	0.967597	0.534231	0.160763	0.352501	0.000465091	0.777356	0.014766	0.67479	0.0197994	0.660542	0.0327278	0.340944	0.00276511	0.289824	0.432897	0.417808	0.399937	0.589884	0.965727	0.494808	0.0181578
hsa-miR-29b	0.101291	0.569076	0.027832	0.638771	0.068357	0.36231	0.213503	0.648493	0.0353848	0.587807	7.20431e-16	0.852308	0.78944	0.496727	0.281118	0.586436	0.315398	0.529787	0.0296124	0.592627	0.178393	0.374422	6.08657e-05	0.205083	0.0540018	0.317671	0.395698	0.571299	0.762159	0.469029	0.131871	0.621622	0.243259	0.593769	6.61387e-11	0.849703	0.425429	0.544165	0.261969	0.574734	0.00101526	0.259491	0.601552	0.615868	0.711133	0.515911	3.87757e-11	0.833407	0.610982
hsa-miR-519c-3p	0.925994	0.5435	0.159237	0.594917	0.00649639	0.657295	0.36155	0.584885	0.510274	0.498282	0.743459	0.521877	0.00278296	0.747545	0.73375	0.544149	0.962166	0.505319	0.751758	0.496515	0.637689	0.51827	0.591662	0.454255	0.344956	0.571217	0.86414	0.540063	0.793214	0.505062	0.462787	0.565267	0.181961	0.400152	0.35471	0.405492	0.258941	0.581238	0.261969	0.56484	0.0341535	0.600978	0.422636	0.52968	0.595223	0.473867	0.896739	0.478071	0.00498405
hsa-miR-614	0.140568	0.587001	0.414285	0.542199	0.0463697	0.607903	0.0223248	0.661126	0.754184	0.55401	0.131343	0.425017	0.858505	0.545827	0.00410663	0.201862	0.135407	0.652394	0.618738	0.466985	0.0385866	0.62951	0.648485	0.4974	0.0356036	0.672872	0.515119	0.466727	0.523446	0.548044	0.446411	0.573174	0.66477	0.479483	0.574116	0.535626	0.78303	0.558833	0.319682	0.476104	0.563391	0.548141	0.258542	0.552511	0.638946	0.486934	0.00297331	0.358098	0.565053
hsa-miR-33b	0.0337298	0.61673	0.781505	0.46773	0.079541	0.533283	0.36763	0.382757	3.69648e-05	0.698282	0.834794	0.534146	0.135912	0.267185	2.13239e-07	0.834309	0.00115825	0.752926	3.38104e-07	0.7865	0.869896	0.43987	0.0646168	0.695154	0.00912324	0.187648	0.0781041	0.638524	0.0122156	0.637955	0.488934	0.500575	0.0266305	0.67538	0.00397871	0.649555	0.00163774	0.65619	0.0792317	0.347184	0.440127	0.386888	0.00477477	0.250571	0.171409	0.579768	0.0733635	0.423498	0.0417278
hsa-miR-527	0.443927	0.496867	0.243493	0.561466	0.000954606	0.631459	0.0237626	0.280363	0.229218	0.532979	0.0365132	0.409317	0.112731	0.598609	0.0218347	0.698404	0.919921	0.515691	0.11225	0.532465	0.127493	0.500925	0.138343	0.590426	0.27575	0.304669	0.436966	0.519239	0.0799012	0.600978	0.135148	0.608108	0.817472	0.441185	0.00319441	0.280925	0.364298	0.353804	0.566264	0.571689	0.00355116	0.679843	0.00315421	0.250571	0.718973	0.549842	0.00309203	0.402176	0.229421
hsa-miR-331-5p	0.107835	0.386331	0.0118211	0.300236	0.00606789	0.294833	0.747519	0.468307	0.251454	0.425941	0.253865	0.462165	0.787479	0.588789	0.410978	0.432979	0.0119835	0.271277	0.00167853	0.245231	0.0573811	0.312211	0.0148311	0.313475	0.00790401	0.698877	0.495278	0.48823	0.862943	0.475635	0.240384	0.394623	0.979027	0.506383	0.059069	0.355393	0.126771	0.365087	0.243081	0.401979	0.210432	0.389041	0.620363	0.589612	0.898299	0.530769	0.711002	0.566449	0.318303
hsa-miR-1470	0.285298	0.541533	0.485091	0.52435	0.301208	0.494529	0.061361	0.427305	0.983634	0.484779	0.728017	0.518059	0.172157	0.265139	0.593353	0.406649	0.234395	0.539096	0.146964	0.519993	9.65844e-05	0.680389	0.593656	0.569149	5.55389e-05	0.772754	0.00325793	0.694885	0.288841	0.553191	0.167768	0.408999	0.746404	0.443313	0.11498	0.403884	0.32299	0.414249	0.265606	0.489498	0.929582	0.449119	0.0340393	0.40782	0.451651	0.436249	0.485341	0.476248	0.0924706
hsa-miR-204	0.00159044	0.34589	0.0124505	0.315603	0.0261803	0.31079	0.00492113	0.600177	0.0187022	0.383879	0.00207882	0.38255	0.395538	0.479133	0.73881	0.449734	0.174194	0.320745	0.00714588	0.311445	0.288702	0.516651	0.0049295	0.314303	0.00212847	0.617021	0.020905	0.352535	0.00138694	0.314345	0.0359904	0.335825	0.0768029	0.356687	0.00701566	0.31519	0.243008	0.437782	0.449892	0.464536	0.639208	0.486693	1.48615e-06	0.743151	0.704355	0.534247	0.580209	0.537837	0.000349707
hsa-miR-1539	0.763077	0.488487	0.212593	0.581206	0.00582085	0.648024	0.360755	0.394947	0.304537	0.429951	0.00692395	0.374614	0.787479	0.442308	0.647679	0.547074	0.0397844	0.236702	0.716717	0.505869	0.0222796	0.656799	0.952139	0.606028	0.56138	0.541076	0.606485	0.550589	0.941816	0.518531	0.855089	0.503019	0.0836613	0.340729	0.0319862	0.357991	0.00191649	0.259832	0.170377	0.586149	0.00908356	0.650881	0.525807	0.438927	0.626536	0.461328	0.0638984	0.412671	0.902235
hsa-miR-523S	0.0463858	0.638444	0.203572	0.601182	3.25564e-07	0.796505	0.305621	0.431294	0.830032	0.617185	0.0477048	0.475978	0.322766	0.587152	0.033932	0.309574	0.947279	0.531915	0.00639398	0.674248	0.576429	0.531452	7.17389e-06	0.764066	0.0549734	0.705969	0.69429	0.565527	0.247524	0.49571	0.135148	0.644192	0.80536	0.574468	0.0164761	0.39572	0.217256	0.424887	0.833546	0.470167	0.0087435	0.6409	0.0189004	0.287957	0.383033	0.484826	0.00177206	0.346995	0.902235
hsa-let-7e	0.657452	0.5094	0.894649	0.514894	0.0494135	0.348936	0.511218	0.640071	0.0723548	0.576023	1.68237e-05	0.687114	0.132092	0.311784	0.195852	0.352926	0.113565	0.354787	0.580205	0.421313	0.000337967	0.236124	0.00310604	0.6513	0.197045	0.628842	0.0681531	0.582164	0.216058	0.39173	0.977424	0.486918	0.0670831	0.625228	0.00177632	0.717714	0.165785	0.569149	0.678758	0.516591	0.0185526	0.311546	0.644244	0.655537	0.273491	0.573235	0.000204914	0.69852	0.0621611
hsa-miR-1273	0.0274114	0.616074	0.306238	0.469976	2.48746e-05	0.725684	0.52134	0.53125	0.650376	0.617921	1.4341e-05	0.328329	0.524011	0.531097	0.493848	0.583511	0.0308274	0.680851	0.032694	0.615371	0.00900434	0.679695	0.000106318	0.73227	0.992361	0.484634	0.208	0.399842	0.879401	0.520333	0.380484	0.452128	0.612893	0.454103	0.654531	0.573478	0.0407138	0.337847	0.086748	0.365145	0.0764403	0.598434	0.339491	0.407249	0.681215	0.503477	5.55249e-09	0.240499	0.394617
hsa-miR-1323	0.567714	0.465608	0.755363	0.514421	0.147608	0.396201	0.0186315	0.687722	0.309655	0.582733	0.0735713	0.424159	0.170625	0.689034	0.491181	0.421543	0.702332	0.535904	0.656298	0.493764	0.472606	0.521739	0.195979	0.420686	0.60496	0.43026	0.875016	0.50713	0.799634	0.520075	0.808074	0.591719	0.736696	0.549088	0.708241	0.50569	0.783811	0.485977	0.98879	0.552055	0.440127	0.420939	0.00390873	0.715468	0.202638	0.612434	0.205987	0.450066	0.0869183
hsa-miR-523	0.000971735	0.677864	0.0811029	0.381678	0.843199	0.508359	0.101204	0.374335	0.0273915	0.665876	0.722053	0.541309	0.0407596	0.288871	0.0937425	0.667819	6.41272e-06	0.793617	2.85515e-08	0.802641	0.465411	0.466004	0.372242	0.483806	0.0182083	0.323877	0.506119	0.532254	0.567514	0.559883	0.0359904	0.319868	0.456946	0.440274	0.589528	0.576571	0.138634	0.600741	0.000463017	0.251294	0.00366511	0.288258	0.000536331	0.198916	0.718973	0.47882	0.00414524	0.397592	0.000683826
hsa-miR-193b	0.0108644	0.342029	0.0408146	0.335816	0.00649639	0.305167	0.73327	0.49867	0.665697	0.471031	4.44529e-08	0.260595	0.483537	0.4018	0.908674	0.479787	0.0581821	0.326064	0.00369897	0.289985	0.0222796	0.309204	0.779977	0.450236	0.666983	0.42169	0.0560504	0.333635	0.63182	0.539636	0.0105297	0.292841	0.176244	0.393921	0.155598	0.418728	0.0614814	0.339458	0.752326	0.512633	0.691714	0.46908	0.0144285	0.684361	0.163263	0.616965	0.00598858	0.378756	0.825026
hsa-miR-508-5p	0.00392441	0.648499	0.897791	0.570331	0.000187822	0.743465	0.484949	0.392287	0.19777	0.604746	0.596703	0.561299	0.547824	0.409574	0.800723	0.547872	0.00934467	0.748404	0.000272971	0.739545	0.153156	0.586725	0.108749	0.618676	0.274224	0.382979	0.00648052	0.680398	0.030837	0.616592	0.694231	0.536371	0.714069	0.508967	0.64198	0.525235	0.009808	0.664732	0.172318	0.439726	0.0954353	0.631703	0.00119697	0.265411	0.560583	0.481243	0.0672969	0.429905	0.0660566
hsa-miR-1182	0.9104	0.486229	0.563762	0.484515	0.637109	0.528267	0.295423	0.411348	0.495172	0.447054	0.870342	0.50296	0.824311	0.50982	0.324719	0.36117	0.229037	0.571543	0.865487	0.518892	0.139157	0.603145	0.971373	0.477541	2.44765e-08	0.781915	0.506119	0.552626	0.385761	0.454616	0.752404	0.521852	0.529517	0.547872	0.894178	0.509772	0.203759	0.550451	0.535516	0.512633	0.730152	0.556556	0.256195	0.427511	0.504173	0.459009	0.799437	0.521653	0.879554
hsa-miR-184	0.435889	0.53585	0.481233	0.441371	9.46005e-06	0.743769	0.838099	0.482713	0.651915	0.470049	0.954572	0.488804	0.316653	0.576923	0.263247	0.363032	0.608312	0.540957	0.462284	0.459464	0.000171494	0.742368	0.814184	0.493735	0.974007	0.481678	0.026085	0.333748	0.831414	0.494509	0.722431	0.53019	0.992945	0.488906	0.404012	0.454107	0.846027	0.50274	0.195488	0.4207	0.000565934	0.712916	0.689064	0.457192	0.30606	0.429399	0.444149	0.448464	0.595132
hsa-miR-181a	0.0152762	0.585398	0.00111241	0.740898	0.114818	0.354711	0.00685044	0.842199	0.522078	0.4473	0.00303147	0.656958	0.0011923	0.765548	0.0939956	0.589362	0.102512	0.579255	0.781498	0.43562	0.00727382	0.271739	0.00138151	0.242908	0.579218	0.5526	0.130796	0.622001	0.334593	0.603466	0.000217402	0.768689	0.821362	0.523556	6.92627e-06	0.762494	0.186777	0.624597	0.0578936	0.721309	0.017601	0.233659	0.0615411	0.84161	0.0101718	0.351212	0.47074	0.594178	0.0383038
hsa-miR-653	0.0669272	0.402871	0.831566	0.549054	0.539432	0.52234	0.84732	0.470301	0.0100966	0.35761	0.135781	0.42832	0.0011923	0.788052	0.583315	0.521809	0.029507	0.299468	0.000279648	0.231475	0.0132001	0.641304	0.136078	0.460284	3.52113e-07	0.802896	0.737862	0.498755	0.429419	0.487217	0.999885	0.502875	0.155137	0.387082	0.000215949	0.244681	0.00651231	0.263701	0.134342	0.638661	0.0322937	0.623483	0.210286	0.565639	0.430821	0.45058	0.46268	0.523696	1.86777e-05
hsa-miR-943	0.00359165	0.351792	0.0165525	0.347991	0.0139576	0.336474	0.344043	0.552527	0.0304905	0.378805	0.0552968	0.445136	0.255585	0.62725	0.962365	0.493617	0.947279	0.499202	0.641607	0.499266	0.0310896	0.318918	0.0764183	0.369149	0.595655	0.500296	0.299008	0.459484	0.341439	0.473747	0.48872	0.458022	0.119165	0.386626	0.367857	0.446066	0.439734	0.444713	0.5018	0.47793	0.92557	0.476517	0.000801445	0.695205	0.65343	0.524868	0.243875	0.578822	0.00463257
hsa-miR-409-3p	1.42406e-05	0.279073	0.0778865	0.355201	1.28573e-05	0.200152	0.000236217	0.720523	0.000203125	0.27275	3.11294e-07	0.280156	0.686781	0.556056	0.713989	0.595213	0.000821264	0.194149	1.71491e-05	0.192406	0.0651671	0.322618	0.0060702	0.295745	0.931811	0.46779	0.0739011	0.373812	0.199381	0.411977	0.0676515	0.3341	0.0360499	0.330699	0.432678	0.427511	0.266194	0.411831	0.0292467	0.618569	0.159765	0.392564	6.33639e-11	0.869578	0.822667	0.520443	0.316088	0.492654	0.00386892
hsa-miR-26b	3.88815e-06	0.738123	0.016546	0.361229	0.24544	0.405471	0.0579037	0.764628	0.00585603	0.657447	4.7475e-13	0.843085	0.000875824	0.126432	0.893679	0.544415	0.151102	0.603457	0.00247521	0.663793	0.0408779	0.322387	1.29901e-12	0.862175	0.00016992	0.754433	0.0877696	0.6177	0.027636	0.36745	0.0911627	0.390311	2.26069e-05	0.764286	0.00140021	0.745547	0.00291801	0.678111	5.03807e-06	0.221766	2.3366e-06	0.128767	0.892065	0.601313	0.254042	0.423393	0.0162803	0.689792	1.78485e-05
hsa-miR-657	0.788647	0.582119	0.211007	0.618676	0.000111908	0.745137	0.520792	0.568484	0.379327	0.580115	0.0102253	0.418025	0.148714	0.324059	0.664907	0.535638	0.734193	0.48883	0.844915	0.530998	5.46891e-06	0.79371	0.0117066	0.717376	0.148849	0.339835	0.300018	0.47861	0.793214	0.577814	0.482503	0.608539	0.737927	0.494225	0.623283	0.46957	0.330885	0.418279	0.488522	0.539878	0.0220087	0.629746	0.806412	0.45605	0.800373	0.49863	0.0443353	0.367875	0.149981
hsa-miR-1185	0.768965	0.463495	0.485091	0.481206	0.0533318	0.669909	0.264301	0.370789	0.982674	0.518167	0.0210381	0.395075	0.160097	0.261866	0.56692	0.585372	0.715363	0.473936	0.521089	0.502935	0.0501211	0.626503	0.0350432	0.361348	0.268223	0.351655	0.0579886	0.367248	0.144618	0.428878	0.75553	0.443646	0.817472	0.46535	0.0613157	0.389906	0.85241	0.481141	0.531837	0.514612	0.0348808	0.7	0.339491	0.407534	0.849629	0.555743	0.0696774	0.427033	0.164045
hsa-miR-26a-1S	0.0121468	0.373943	0.0737621	0.407329	0.861182	0.574924	0.02456	0.607934	0.0528178	0.404092	0.205697	0.479581	0.0661399	0.222586	0.168299	0.367553	0.016215	0.269681	0.00711969	0.291086	0.109263	0.601989	0.0102724	0.352364	0.084361	0.645981	0.114113	0.429719	0.0826985	0.416781	0.246253	0.464635	0.633723	0.511246	0.241282	0.431593	0.182996	0.428917	0.761601	0.517047	0.173899	0.667319	2.22095e-05	0.722888	0.918977	0.525395	0.175138	0.588489	0.737221
hsa-miR-664	0.000171463	0.290222	0.350262	0.568085	1.32567e-05	0.187082	0.000105141	0.749778	0.0361203	0.388871	0.241815	0.487689	0.101556	0.614566	0.635201	0.435638	0.0010235	0.132447	1.1605e-05	0.179567	0.0013602	0.250231	3.51022e-05	0.172695	0.786459	0.608452	0.969165	0.466953	0.224338	0.415752	0.673434	0.535221	0.34373	0.448024	1.22081e-05	0.767071	0.274318	0.423759	2.41371e-05	0.766514	0.428163	0.430137	4.37157e-10	0.892409	0.48698	0.587039	0.0153583	0.650133	1.75908e-05
hsa-miR-1207-5p	0.000454677	0.28053	0.922805	0.530142	0.783797	0.420973	0.0208687	0.253768	0.026971	0.324468	3.16956e-07	0.28732	0.0988863	0.261457	0.0429161	0.594947	0.00523562	0.17766	9.56731e-05	0.118122	0.0304031	0.209297	0.0696009	0.421513	0.132458	0.337766	0.211042	0.398597	0.0472461	0.569406	0.281322	0.599051	0.35162	0.388146	0.0845598	0.244928	0.00507795	0.188104	0.0589147	0.729985	0.00204041	0.694129	0.410591	0.447489	0.284817	0.568388	0.0618254	0.462329	0.761193
hsa-miR-582-3p	0.000691508	0.315433	0.561612	0.467849	0.370314	0.414438	0.306577	0.38453	0.0026829	0.322995	0.00011436	0.322709	0.66077	0.534779	5.12964e-05	0.782979	2.53269e-05	0.12633	0.000487702	0.23606	0.0148058	0.306892	0.63376	0.469267	0.0936791	0.335402	0.142185	0.414667	0.0120252	0.63255	0.950115	0.502588	0.0876373	0.335258	0.00221667	0.286739	0.00354451	0.267408	0.052088	0.649924	0.0315764	0.609198	0.0135362	0.636701	0.929983	0.507165	0.836424	0.515742	0.0284266
hsa-miR-656	0.104927	0.403454	0.21487	0.402719	0.688303	0.446049	0.0828258	0.573582	0.450283	0.496236	0.03357	0.366464	0.0806523	0.64198	0.649321	0.415957	0.277031	0.383777	0.722359	0.456897	0.402927	0.539084	0.0141603	0.325296	0.932629	0.456265	0.74584	0.450091	0.854138	0.510381	0.339359	0.431714	0.209361	0.371884	0.410882	0.398936	0.609632	0.415055	0.938066	0.494977	0.440127	0.557339	0.00107101	0.674372	0.0337062	0.615385	0.971411	0.479121	0.00424592
hsa-miR-520d-3p	0.00215087	0.554066	0.111221	0.518203	5.03596e-05	0.666261	0.00287755	0.605053	0.351688	0.445008	0.0203048	0.514113	0.0251245	0.63748	0.0603126	0.217021	0.151102	0.540691	0.00829098	0.521827	3.28328e-05	0.692414	0.945144	0.489716	4.61911e-05	0.717494	0.150935	0.538139	0.0690582	0.385124	0.032391	0.525158	0.0417944	0.531763	0.0192092	0.554429	0.00163774	0.560928	0.176287	0.454795	0.0104557	0.657143	0.605494	0.567352	0.0748329	0.355743	0.0564517	0.444874	0.877855
hsa-let-7i	0.666086	0.426188	0.198822	0.620922	0.00365487	0.299848	0.0492529	0.673094	0.0614221	0.576514	3.93331e-05	0.693034	0.589817	0.522504	0.0807237	0.582181	0.389396	0.379521	0.0753424	0.326669	5.85966e-07	0.105227	4.13524e-06	0.73818	0.314961	0.56974	0.78176	0.470914	0.38123	0.510553	0.361659	0.591001	0.345937	0.56307	0.00198387	0.694458	0.0118427	0.633785	0.0795618	0.69102	0.0104345	0.344031	0.0106981	0.763413	0.0184199	0.632771	3.56913e-07	0.780877	0.372861
hsa-miR-1295	0.203541	0.550641	0.00707851	0.693026	9.46005e-06	0.774012	0.0167553	0.238918	0.670531	0.574059	0.719611	0.508837	0.986602	0.469722	0.664319	0.411702	0.0654651	0.619149	0.075137	0.635363	2.00267e-05	0.767114	0.00186744	0.679905	0.000333985	0.11052	0.0343445	0.620077	0.941141	0.561342	0.299261	0.597326	0.488231	0.434347	0.773674	0.479837	0.785087	0.425371	0.0731557	0.642618	0.000765515	0.712524	0.000336883	0.190354	0.771475	0.53098	0.335017	0.463986	0.491855
hsa-miR-1200	0.241534	0.563976	0.460881	0.579314	0.042736	0.622948	0.0552351	0.325355	0.178435	0.589689	0.990321	0.499442	0.0200873	0.277414	0.592177	0.433245	0.497378	0.553191	0.619285	0.569883	0.00499901	0.695652	0.698435	0.479078	0.00712046	0.260934	0.610212	0.466048	0.288841	0.47349	0.937636	0.537953	0.416964	0.59696	0.110761	0.387927	0.426214	0.55432	0.962142	0.533029	0.41704	0.570059	0.00756322	0.255137	0.81171	0.536776	0.218806	0.434324	0.00183191
hsa-miR-28-3p	0.00511092	0.31944	0.000957096	0.701064	0.122135	0.36459	0.0121367	0.686613	0.523344	0.4482	0.0026727	0.364319	0.72363	0.445581	0.507467	0.569947	0.0580016	0.308511	1.22553e-06	0.173881	0.174091	0.572155	0.329845	0.445154	0.0160076	0.25857	0.00601163	0.28101	0.694606	0.506778	0.00153464	0.719666	0.696159	0.526292	0.595716	0.597353	0.251933	0.386847	1.37057e-09	0.841553	0.170757	0.611546	3.18222e-06	0.830479	0.202638	0.629715	0.748401	0.510329	0.364949
hsa-miR-1231	0.00436694	0.32935	0.286057	0.450473	0.129994	0.570821	0.00386336	0.267952	0.15126	0.428887	0.000441617	0.341283	0.942162	0.457447	0.000222706	0.78617	1.19905e-05	0.14016	8.0015e-05	0.205246	0.943597	0.491212	0.772068	0.513475	4.67527e-05	0.0966312	0.234587	0.41727	0.345134	0.590426	0.836691	0.552041	0.330795	0.426748	0.00623734	0.281173	0.00176965	0.260961	0.494399	0.609893	0.000185431	0.748924	0.94114	0.475171	0.517693	0.600105	0.744423	0.509556	0.111987
hsa-miR-187S	0.593244	0.428519	0.811259	0.495626	0.0312264	0.529179	0.0670295	0.34375	0.0987402	0.352291	0.001051	0.323353	0.00290698	0.732406	0.672543	0.421543	0.353787	0.369149	0.230536	0.361152	0.00898232	0.617253	1.38142e-06	0.745863	3.92266e-07	0.856383	0.875016	0.45077	0.968365	0.463452	0.742699	0.567424	0.0429325	0.319149	0.000144725	0.217219	0.0267743	0.30158	0.972073	0.556621	0.00320331	0.676908	0.0680134	0.369292	0.282062	0.444257	0.00829961	0.3808	0.000463796
hsa-miR-29aS	0.00035486	0.309895	0.0775332	0.353664	0.614468	0.46079	0.904884	0.488254	0.034385	0.34239	0.0193381	0.418068	0.392952	0.428805	0.0815893	0.519149	0.0712911	0.265426	0.00769731	0.292003	0.201868	0.552035	0.0158311	0.364066	0.267501	0.588652	0.402166	0.428927	0.268112	0.432996	0.0988115	0.413887	0.247282	0.384802	0.0416552	0.378278	0.184686	0.391844	0.947982	0.5586	0.01921	0.651663	0.0195251	0.679509	0.526667	0.555638	0.176072	0.603458	0.625868
hsa-miR-610	0.0720089	0.601792	0.0433267	0.65461	0.000136708	0.691945	0.0514441	0.326906	0.367951	0.448936	0.00754092	0.594458	0.344263	0.615385	0.499603	0.439362	0.0366411	0.656915	0.0602709	0.604182	2.37491e-07	0.800648	0.0326338	0.60721	0.122421	0.34013	0.892851	0.518447	0.305905	0.451012	0.00835073	0.68617	0.875395	0.494225	0.671023	0.481445	0.0740728	0.600097	0.56487	0.562861	0.0869939	0.593346	0.00158964	0.227169	0.0593004	0.346154	0.811411	0.485197	0.920113
hsa-miR-376a	0.192084	0.402507	0.677025	0.485934	0.230026	0.375532	0.511218	0.4375	0.659902	0.521768	0.000868913	0.324296	0.570609	0.370704	0.00499212	0.690426	0.88866	0.438298	0.538163	0.41361	0.904374	0.440796	0.982677	0.505792	0.316289	0.376478	0.0528813	0.352648	0.6631	0.512783	0.946189	0.485049	0.988352	0.473556	0.853429	0.518431	0.292606	0.377498	0.828256	0.584475	0.962502	0.46184	0.904481	0.519121	0.147091	0.616649	0.0422227	0.417256	0.723755
hsa-miR-361-5p	0.233397	0.386768	0.00173465	0.657447	0.0366857	0.323252	1.03191e-05	0.76219	0.65262	0.406628	0.823773	0.464396	0.000331905	0.756137	0.00315319	0.201064	0.148631	0.346543	0.000149812	0.25055	0.0613016	0.502081	0.0716122	0.575532	4.12436e-09	0.870863	0.0461034	0.335672	0.0493054	0.343686	0.00317323	0.646636	0.19898	0.55076	0.0567691	0.608115	0.204888	0.373146	1.68048e-07	0.803196	0.365615	0.427006	6.28179e-10	0.889555	0.602919	0.548999	0.299366	0.56783	8.24987e-06
hsa-miR-15a	0.629182	0.487759	0.376074	0.403428	0.00935021	0.673404	0.129492	0.360372	0.266528	0.531669	0.00957944	0.593257	0.135389	0.301555	0.95853	0.475	0.431994	0.556383	0.695039	0.423147	0.174578	0.617253	0.000390653	0.695035	0.212701	0.359043	0.672463	0.468538	0.967597	0.464139	0.293845	0.389735	0.804752	0.505927	0.531112	0.435799	0.527736	0.52579	0.172318	0.38417	0.030394	0.674168	0.0516523	0.339041	0.573681	0.545416	0.0353973	0.620913	0.0666489
hsa-miR-520g	0.876624	0.553774	0.594678	0.489835	0.000578972	0.716261	0.00931539	0.683289	0.188024	0.655155	0.533479	0.50326	0.150325	0.345745	0.366831	0.45133	0.87021	0.529787	0.919016	0.530631	0.914515	0.496762	0.789929	0.539243	0.211254	0.586288	0.777995	0.545722	0.1345	0.608871	0.138879	0.408568	0.456946	0.487082	0.120819	0.629639	0.606023	0.565119	0.571337	0.437595	0.010616	0.656164	0.0254378	0.626142	0.429097	0.595153	0.54793	0.461224	0.130661
hsa-miR-302c	0.0121468	0.324687	0.337283	0.29078	0.162143	0.330699	0.231613	0.609929	0.0125823	0.304501	1.99364e-05	0.300146	0.15678	0.327741	0.547793	0.504787	0.0598317	0.346809	0.0433845	0.311262	0.918313	0.395236	0.0307427	0.293144	0.184783	0.534279	0.000612402	0.276935	0.0824332	0.396277	0.133794	0.291978	0.0109402	0.255623	0.00208303	0.264349	0.0290268	0.249839	0.431319	0.434703	0.513616	0.526027	0.000910804	0.771404	0.944059	0.483246	0.283725	0.453657	0.575908
hsa-miR-125b-2S	0.323789	0.516103	0.46691	0.539007	0.00170836	0.755775	0.264574	0.504211	0.841355	0.417185	0.269271	0.488547	0.0667841	0.674714	0.0679602	0.169415	0.327405	0.525	0.734429	0.353632	0.00311398	0.751619	0.114904	0.566076	0.0113967	0.67435	0.646051	0.457107	0.614532	0.388126	0.977737	0.537809	0.817472	0.375532	0.918336	0.383721	0.545701	0.478401	0.900864	0.529224	4.5388e-05	0.779648	0.783311	0.484018	0.159233	0.397787	0.963695	0.472934	0.132221
hsa-miR-15b	0.123867	0.558001	0.920368	0.460638	1.74131e-06	0.735258	0.464931	0.41445	0.00223625	0.655728	0.0552968	0.571036	0.783111	0.456628	0.115757	0.633245	0.08064	0.623138	0.727119	0.497065	8.46062e-05	0.685476	6.68566e-16	0.909811	0.447549	0.540485	0.557117	0.427795	0.279908	0.420899	0.983408	0.490943	0.0993224	0.627508	0.160624	0.612692	0.358063	0.543843	0.172318	0.379452	0.000359748	0.69863	0.0424565	0.329909	0.11108	0.610643	0.790808	0.512483	0.325381
hsa-miR-548b-3p	0.499211	0.481419	0.0882318	0.404255	0.657978	0.487082	0.619175	0.454122	0.642638	0.569476	0.00572237	0.376587	0.120745	0.306056	0.00078692	0.695745	0.121706	0.358245	0.919016	0.518892	0.588575	0.435245	0.04258	0.35331	0.197074	0.375887	0.0634722	0.388524	0.71314	0.599691	0.729578	0.486774	0.961569	0.533131	0.682987	0.541316	0.67699	0.523211	0.210223	0.417504	0.964177	0.513503	0.987082	0.465183	0.400688	0.592729	0.210221	0.406264	0.256451
hsa-miR-1287	0.730178	0.475444	0.210715	0.418558	0.787327	0.456535	0.222855	0.562943	0.649873	0.453601	0.58069	0.528612	0.1254	0.655074	0.309266	0.583777	0.975543	0.540691	0.991476	0.496332	0.00383892	0.27729	0.208427	0.478487	0.114729	0.346631	0.830988	0.527614	0.514615	0.542896	0.51295	0.443214	0.926204	0.508207	0.786618	0.520782	0.667722	0.526918	0.327715	0.438661	0.987187	0.490802	0.11202	0.603596	0.927029	0.485353	0.392954	0.555015	0.0691306
hsa-miR-875-3p	0.777252	0.462183	0.845939	0.500355	0.0138801	0.618389	0.18822	0.361924	0.0718751	0.583797	0.0260567	0.38551	0.743939	0.418985	0.00790296	0.702926	0.894634	0.526596	0.657111	0.452861	0.00782845	0.638992	0.67299	0.450118	0.000714821	0.234338	0.00270679	0.273427	0.862666	0.528569	0.426704	0.545572	0.887391	0.469301	0.309022	0.415636	0.261405	0.400709	0.692222	0.554033	0.00755843	0.68591	0.268055	0.375	0.0612539	0.63372	0.0828745	0.400243	0.861069
hsa-miR-487a	0.354904	0.555232	0.793435	0.517967	0.0213915	0.622492	0.385621	0.545213	0.862552	0.505565	0.00795349	0.387912	0.00718723	0.728314	0.0513149	0.642553	0.341747	0.416755	0.765003	0.480191	0.0267752	0.620259	0.242617	0.518558	0.767187	0.46779	0.235506	0.426211	0.337965	0.55362	0.841124	0.488787	0.165743	0.386322	0.817143	0.479713	0.277628	0.405222	0.395913	0.451294	0.242124	0.558317	0.915523	0.492865	0.430821	0.447313	0.000750271	0.34462	0.0375314
hsa-miR-210	0.479676	0.446153	0.0398928	0.781324	0.666743	0.566717	8.89709e-05	0.79211	0.357751	0.443372	0.0127208	0.399537	0.000148507	0.802782	0.364127	0.531649	0.984402	0.50133	0.0564114	0.346112	0.809472	0.473173	0.012484	0.63818	1.05322e-05	0.838061	0.33242	0.555568	0.231075	0.564001	0.00105155	0.723404	0.737927	0.472796	0.103214	0.388545	0.0505137	0.347679	0.00880735	0.818874	0.341627	0.614286	2.82384e-06	0.829909	0.822667	0.489568	0.101633	0.451447	1.24305e-05
hsa-miR-224	0.00494625	0.381303	0.426216	0.609811	3.43841e-05	0.73465	0.267226	0.400931	0.031702	0.387561	6.04103e-10	0.239362	0.0154064	0.19599	0.961521	0.523404	0.00113536	0.20133	0.000198543	0.235326	0.00537671	0.687327	0.259109	0.431678	0.0793264	0.354905	0.000112645	0.236532	0.0715859	0.403826	0.96592	0.606958	0.0851141	0.354255	0.409034	0.228971	0.00176965	0.217763	0.00460965	0.701522	1.45498e-07	0.813699	0.13746	0.54766	0.954555	0.514226	0.0194773	0.376933	0.307417
hsa-miR-766	0.0130843	0.364617	0.34549	0.459456	0.00495891	0.598936	0.349061	0.443927	0.000638095	0.263912	2.76877e-13	0.152454	0.648151	0.427169	0.909037	0.469947	0.28407	0.378723	0.303813	0.418012	3.88162e-06	0.805504	0.13143	0.407801	0.729963	0.571809	0.0540341	0.361815	0.26748	0.54384	0.716355	0.477717	0.00298354	0.243921	0.0941059	0.410193	0.272219	0.394262	0.683834	0.572451	3.09774e-06	0.75773	0.863871	0.569635	0.17659	0.388198	8.04446e-08	0.237958	0.419315
hsa-miR-1291	0.0182771	0.648863	0.773405	0.504965	0.032128	0.613222	0.564039	0.499557	0.956582	0.565548	0.0105665	0.650566	4.65886e-05	0.866203	0.980786	0.482713	0.00390755	0.731649	7.54698e-05	0.784666	0.278602	0.523589	0.00712675	0.71513	0.177276	0.579492	0.00184309	0.718538	0.015214	0.721002	0.937636	0.544997	0.651238	0.575532	0.799484	0.5381	0.285281	0.567859	0.122442	0.383105	0.640457	0.423679	0.0789283	0.354452	0.135696	0.413066	0.997158	0.493703	0.00711263
hsa-miR-194S	0.000354817	0.311644	0.00278308	0.256028	0.00438843	0.298632	0.0136508	0.280142	0.00261412	0.33036	2.33951e-05	0.314816	0.634427	0.548282	0.911912	0.547606	0.0339946	0.305053	4.41157e-05	0.205979	0.124918	0.354764	0.186321	0.423522	0.316289	0.388298	0.0269897	0.34665	0.192752	0.484386	0.00180713	0.210897	0.0819348	0.362158	0.381747	0.457199	0.494981	0.455996	0.168761	0.420091	0.795111	0.494716	0.948853	0.502283	0.944059	0.508746	0.896739	0.506297	0.0211825
hsa-let-7d	0.00202546	0.632396	0.47323	0.419622	0.642432	0.444985	1.95794e-05	0.780142	0.056504	0.59509	3.06512e-10	0.764113	0.0372562	0.645663	0.374286	0.412766	0.0297211	0.602394	0.00200016	0.646001	0.0132001	0.314061	8.03394e-20	0.921749	2.30111e-10	0.901005	0.259143	0.544703	0.220797	0.395247	0.957166	0.470673	0.0304116	0.633739	0.00470914	0.709673	0.963928	0.496454	0.000884409	0.254642	0.00261399	0.289824	0.00958299	0.714326	0.608973	0.463646	4.46486e-05	0.680899	0.781674
hsa-miR-217	0.0385467	0.658336	0.147868	0.647281	2.58121e-08	0.828419	0.326406	0.580674	0.739057	0.579051	0.0616233	0.613418	0.0342852	0.696399	0.900952	0.533245	0.00430101	0.746809	4.02384e-09	0.855099	0.0746759	0.564986	0.0161989	0.71253	0.0609807	0.267435	0.00285441	0.695111	0.000770534	0.723576	0.135148	0.725992	0.552674	0.532675	0.909172	0.531296	0.220999	0.574307	0.930803	0.490868	0.00469569	0.682975	0.581807	0.441781	0.163263	0.438251	0.713657	0.469399	0.38607
hsa-miR-518a-3p	0.126768	0.611119	0.218231	0.603783	0.253677	0.570365	0.192381	0.399379	0.011377	0.661211	0.286309	0.55199	0.818378	0.477905	0.257997	0.614362	2.61551e-08	0.839362	4.86382e-05	0.755503	0.743005	0.485199	0.122907	0.454137	0.0584428	0.332447	0.267308	0.600045	0.0637104	0.626802	0.215615	0.596463	0.873485	0.565502	0.812966	0.505814	0.0140748	0.664894	0.98879	0.49589	0.775475	0.437378	0.0384826	0.303653	0.510896	0.545416	0.542477	0.433606	0.221066
hsa-miR-509-3p	0.225761	0.410595	0.0249218	0.381324	0.0312264	0.294681	0.916659	0.496454	0.355889	0.416858	0.871741	0.472503	0.303275	0.547463	0.244079	0.31516	0.162419	0.347872	0.442175	0.397836	0.0344643	0.565911	0.0382119	0.402719	4.89414e-05	0.702128	0.4022	0.467519	0.0300928	0.364533	0.624435	0.466647	0.781133	0.454103	0.519902	0.467219	0.946407	0.475177	0.0902331	0.440944	0.267896	0.388258	0.31712	0.588756	0.926636	0.506849	0.130737	0.567554	0.0404037
hsa-miR-369-3p	0.0571802	0.396167	0.0526119	0.655437	0.00839942	0.687538	0.0028284	0.711436	0.444269	0.496972	0.034473	0.37989	0.331958	0.585106	0.323033	0.404255	0.0205519	0.254787	0.0895	0.339692	0.000256633	0.730574	0.0102724	0.323522	0.498865	0.516844	0.323383	0.430398	0.513599	0.468857	0.617097	0.5887	0.35162	0.461854	0.2236	0.406358	0.127427	0.350258	4.77822e-05	0.720244	2.0228e-05	0.744031	9.76858e-07	0.770263	0.608973	0.575132	0.931965	0.493924	0.0175246
hsa-miR-320c	0.0473737	0.547144	0.0290553	0.782033	0.096714	0.565198	0.546996	0.573138	0.00287305	0.293044	0.00567012	0.359729	8.04757e-05	0.792962	0.182868	0.339894	0.385188	0.588298	0.493596	0.47157	0.0295638	0.571462	1.52229e-07	0.160047	0.178395	0.400709	0.0752887	0.566206	0.00336347	0.662406	1.32078e-05	0.799166	0.00125585	0.221733	0.00564077	0.635082	0.138694	0.618633	0.197704	0.770167	0.957509	0.520744	0.682995	0.51855	0.000472482	0.219283	4.46022e-07	0.282589	0.00308268
hsa-miR-557	0.762034	0.53534	0.513654	0.567494	0.207124	0.405471	0.580109	0.4293	0.95561	0.496809	0.049368	0.618523	0.0542827	0.724223	0.922846	0.450532	0.177254	0.603723	0.125407	0.584923	0.206917	0.602683	0.0497508	0.366785	0.536028	0.390071	0.406779	0.564962	0.23434	0.432481	0.473119	0.57835	0.967984	0.517021	0.753454	0.51905	0.781393	0.486944	0.750221	0.537139	0.172324	0.372798	0.424445	0.398402	0.895552	0.465332	0.241933	0.588986	0.0835651
hsa-miR-127-5p	0.156034	0.579787	0.217154	0.575414	0.00593782	0.632675	0.0483901	0.29898	0.0133397	0.645663	0.539145	0.534918	0.003612	0.759411	0.46699	0.577128	0.000368499	0.746809	0.00042832	0.688004	0.933981	0.444033	0.904743	0.579196	0.0558235	0.219267	0.0730602	0.599027	0.0328174	0.626458	0.310419	0.618459	0.696159	0.49848	0.32934	0.421945	0.609543	0.51225	0.923352	0.51309	0.244712	0.541096	0.00507945	0.193208	0.334658	0.59589	0.425058	0.466361	0.0358732
hsa-miR-1206	0.0111136	0.606019	0.952539	0.521631	0.703356	0.494529	0.868232	0.472739	0.048346	0.633224	0.181086	0.56606	0.0297721	0.189034	0.00117268	0.711436	0.330955	0.609043	0.000357959	0.735877	0.00701379	0.626735	0.954301	0.462884	0.000196096	0.180556	0.441998	0.452128	0.854138	0.543926	0.790625	0.485911	0.159101	0.585258	0.147277	0.560985	0.000411986	0.695519	0.166043	0.411111	0.0873903	0.352055	0.0662033	0.329053	0.944059	0.536776	0.234775	0.453988	0.00463257
hsa-let-7bS	0.384624	0.433839	0.830416	0.546572	0.105728	0.38617	0.8599	0.52859	0.00107505	0.292553	0.318835	0.546714	0.0310728	0.663257	0.0937425	0.328723	0.559107	0.445479	0.555053	0.503668	2.39849e-06	0.739362	0.00615117	0.306738	6.62025e-07	0.770686	0.825482	0.538366	0.028722	0.344715	0.718828	0.518833	0.363831	0.406687	0.845303	0.491712	0.739177	0.541425	0.387047	0.609589	0.475282	0.436399	0.461348	0.598744	0.0383632	0.342571	0.0733635	0.624227	0.00467452
hsa-miR-191S	0.199904	0.545103	0.451544	0.578369	0.00568135	0.640578	0.927073	0.476064	0.888657	0.527823	0.887921	0.480439	0.000875929	0.763502	0.592177	0.405053	0.111664	0.634043	0.0161234	0.639215	0.00259679	0.672063	0.491481	0.546454	2.06897e-05	0.773641	0.77018	0.488796	0.967861	0.532344	0.155613	0.641604	0.585867	0.397416	0.745446	0.443469	0.764496	0.411025	0.360696	0.531507	0.110047	0.593933	0.444137	0.432363	0.536548	0.475659	0.209113	0.443548	0.00748602
hsa-miR-1248	0.563282	0.556908	0.306697	0.455556	0.00334901	0.277356	0.00287244	0.710106	0.176048	0.584043	0.0425575	0.59982	0.30654	0.574877	0.85211	0.466489	0.00193525	0.769149	0.245669	0.662326	0.202405	0.362627	0.100464	0.3526	0.767187	0.473995	0.0829164	0.626867	0.378756	0.507893	0.238274	0.412737	0.998068	0.520973	0.920069	0.502845	0.0513953	0.644423	0.189978	0.407763	0.00185132	0.263601	0.0158598	0.638128	0.646627	0.523815	0.360182	0.541483	0.562293
hsa-miR-485-3p	0.346055	0.447829	0.100347	0.607565	0.734041	0.46155	5.35229e-05	0.730053	0.761891	0.478642	0.247417	0.47319	1.63777e-05	0.819558	0.73375	0.436436	0.497378	0.548138	0.27579	0.413977	0.149998	0.608002	0.946088	0.528251	0.193911	0.585697	0.323627	0.578203	0.39076	0.488246	0.0359904	0.62766	0.955732	0.499696	0.817143	0.580035	0.0398915	0.614926	0.0162168	0.663775	0.703001	0.515656	2.48617e-06	0.787671	0.704355	0.531823	0.77923	0.528005	8.96761e-07
hsa-miR-373	0.000846065	0.338458	0.0527482	0.395272	0.774493	0.513374	0.52134	0.461215	0.000724759	0.32054	5.4324e-05	0.347375	0.638592	0.465221	0.0274008	0.219947	0.00217958	0.189894	0.00320534	0.256603	0.00101266	0.681314	0.0133088	0.339598	0.826891	0.479905	0.0193158	0.350837	0.00472848	0.3279	0.262335	0.415037	0.0565106	0.368845	0.00443321	0.282781	0.0331393	0.319632	0.524492	0.555403	0.0149465	0.663209	0.067044	0.623573	0.861935	0.489146	0.635615	0.510661	0.150482
hsa-miR-489	0.140568	0.55443	0.752256	0.539362	0.00416962	0.587994	0.306577	0.379654	0.146111	0.586743	0.541736	0.468514	0.000245468	0.653437	0.0005178	0.707979	0.0360647	0.593617	0.000174643	0.668745	0.0132001	0.617715	0.051638	0.619976	0.529881	0.467494	0.0192837	0.618606	0.000197642	0.729324	0.375161	0.595745	0.66435	0.508663	0.692048	0.483919	0.716732	0.491941	0.320504	0.499848	0.226426	0.524658	0.0445959	0.283676	0.90078	0.549631	0.0294014	0.404551	0.013188
hsa-miR-29b-2S	0.525249	0.547727	0.443801	0.459456	0.000111908	0.244681	0.0827034	0.688387	0.659902	0.479951	0.000577167	0.661848	0.891348	0.569558	0.618629	0.459043	0.293315	0.57766	0.984215	0.522194	0.00830224	0.28654	0.601508	0.563357	0.0777551	0.619385	0.436966	0.471367	0.0162231	0.352694	0.597134	0.485049	0.325547	0.582675	0.00491131	0.696561	0.00288688	0.733881	0.251472	0.41583	5.60624e-05	0.221722	0.178898	0.629566	0.398753	0.434352	0.0300343	0.603182	0.913753
hsa-let-7aS	0.542616	0.466482	0.920368	0.557565	0.196909	0.577812	0.0468019	0.578236	0.631433	0.508347	0.65322	0.466241	0.0342852	0.658756	0.611181	0.451596	0.200319	0.35266	0.865487	0.462399	1.10589e-09	0.740287	0.106259	0.402128	5.88792e-06	0.718381	0.6155	0.47182	0.378756	0.48919	0.785848	0.531052	0.404361	0.394529	0.0302969	0.343023	0.945016	0.513862	0.627334	0.585388	0.102574	0.607828	0.0156966	0.605308	0.404188	0.54078	0.808843	0.501547	0.0123432
hsa-miR-660	0.0231062	0.604999	0.728204	0.610165	0.152391	0.404407	0.000140814	0.757535	0.00145777	0.6518	4.57523e-10	0.763856	0.404927	0.5491	0.971381	0.500798	0.000305749	0.721809	3.121e-06	0.713683	0.330067	0.434089	4.13524e-06	0.749882	0.103259	0.615248	0.325724	0.574581	0.323793	0.56057	0.800057	0.500719	1.60076e-07	0.775532	7.73214e-08	0.79144	0.000843877	0.707608	0.669099	0.503044	0.00118215	0.253033	0.0104882	0.700342	0.394802	0.560063	2.51018e-05	0.722437	0.561529
hsa-miR-22S	0.47798	0.468304	0.725788	0.534043	3.84462e-05	0.222796	0.153176	0.610816	0.698717	0.488216	0.252348	0.578415	0.0859278	0.286416	0.0454497	0.295213	0.74428	0.475798	0.293597	0.436354	0.00051246	0.232886	0.803806	0.448818	0.191424	0.352541	0.208103	0.422929	0.00361383	0.306366	0.142726	0.374641	0.19767	0.591641	0.0137721	0.690623	0.0849919	0.639265	0.360696	0.550533	0.00147332	0.270646	0.043408	0.61758	0.890153	0.510116	0.0910594	0.595725	0.11996
hsa-miR-636	0.275895	0.442291	0.00130232	0.717021	0.00452519	0.284954	0.305406	0.582447	0.00242123	0.319804	0.940866	0.520033	0.474962	0.556465	0.735232	0.561968	0.0835465	0.307979	0.244875	0.384996	0.0497069	0.311517	0.979476	0.508629	0.389955	0.544326	0.00309593	0.69545	0.506936	0.68454	0.100418	0.655693	0.80536	0.481915	0.141431	0.431593	0.764496	0.542392	3.41303e-05	0.744292	0.180927	0.370841	0.0486664	0.631849	0.0618114	0.383667	0.353044	0.571034	0.132221
hsa-miR-873	0.196454	0.428592	0.892285	0.601064	3.84043e-05	0.729179	0.0441904	0.327349	0.982674	0.500736	3.64081e-05	0.325884	0.430051	0.391571	0.254939	0.609574	0.124739	0.355851	0.0285913	0.32777	0.740284	0.51642	0.597377	0.548582	0.744621	0.525118	0.0151858	0.34914	0.348178	0.595916	0.0971656	0.628666	0.992945	0.505319	0.0218213	0.336591	0.037786	0.345261	0.843921	0.656621	2.867e-06	0.787084	0.236697	0.398402	0.399937	0.569863	0.0338745	0.393615	0.920113
hsa-miR-1180	0.000992599	0.329714	0.3379	0.563712	0.000730621	0.264894	0.636279	0.567819	1.7098e-05	0.26473	0.00655573	0.38551	0.385525	0.382979	0.0458477	0.303723	0.00654915	0.274202	7.05078e-07	0.183786	0.0805486	0.35037	0.151925	0.429314	0.0458495	0.632092	0.198737	0.416252	0.940911	0.492107	0.799348	0.525877	0.816485	0.524468	0.788854	0.548738	0.716732	0.47147	0.000125249	0.732268	0.323524	0.435225	0.0124734	0.71347	0.487171	0.453003	0.489613	0.565179	0.600958
hsa-miR-517a	0.766257	0.503206	0.0414735	0.359929	0.73977	0.479635	0.511218	0.423759	0.0128685	0.605237	0.683367	0.516558	0.299931	0.6518	0.200288	0.641223	0.459838	0.602394	0.485794	0.552274	0.938664	0.486355	0.0108367	0.340898	0.393134	0.389775	0.775505	0.471028	0.651556	0.499828	0.351333	0.434301	0.30052	0.603647	0.556171	0.446437	0.752128	0.53675	0.0187759	0.350076	0.598352	0.466732	0.339491	0.420947	0.0659728	0.607798	0.528682	0.513975	0.35819
hsa-miR-185S	0.721065	0.493224	0.489061	0.427541	0.537448	0.506535	0.196754	0.372562	0.523344	0.453191	0.17594	0.474005	0.337238	0.317512	0.121604	0.329787	0.342144	0.538032	0.207758	0.416544	0.576469	0.475948	0.320233	0.436761	0.00135318	0.674054	0.697701	0.439905	0.114854	0.400223	0.566463	0.45644	0.585867	0.50228	0.630058	0.54812	0.630817	0.419084	0.300413	0.421613	0.819386	0.510372	0.130062	0.369292	0.390378	0.451001	0.114099	0.486025	0.283306
hsa-miR-218	0.730178	0.572574	0.320573	0.593262	2.29999e-05	0.748632	0.139537	0.56516	0.710795	0.503764	0.912608	0.530156	0.134285	0.303601	0.0327855	0.291223	0.98613	0.543085	0.56674	0.566214	0.020509	0.722479	0.514037	0.460402	0.012543	0.631501	0.381612	0.464577	0.0536855	0.395762	0.35005	0.580937	0.145986	0.611854	0.574165	0.473281	0.0731347	0.6657	0.6569	0.527397	0.00802228	0.677104	0.461348	0.453767	0.639632	0.441834	0.710521	0.451613	0.0929266
hsa-miR-191	0.73844	0.538254	0.086615	0.386052	0.0328072	0.36231	0.0134681	0.28391	0.000175842	0.29599	0.0535513	0.424545	0.0241041	0.252046	0.0341551	0.294681	0.728338	0.47633	0.707772	0.46405	0.180284	0.594357	0.235845	0.43026	3.87274e-06	0.821809	0.412998	0.439339	0.0152763	0.35338	0.0430398	0.3387	0.0633722	0.356839	0.0149715	0.325829	0.289732	0.426015	0.0655654	0.353729	0.0314864	0.343053	0.00561566	0.269692	0.000835612	0.277977	0.0608913	0.397702	0.0126092
hsa-miR-487b	0.301542	0.560842	0.0284603	0.636643	0.511615	0.41535	0.156385	0.566711	0.136578	0.586579	0.182869	0.598747	0.0407279	0.256547	0.867426	0.515957	0.0264721	0.719415	1.42838e-05	0.784666	0.578644	0.414662	0.730416	0.443144	0.0024836	0.255024	0.217834	0.590199	0.0724971	0.603981	0.240543	0.633122	0.95462	0.482675	0.145214	0.646338	0.0228631	0.667311	0.255528	0.56895	0.111805	0.386497	0.697705	0.492865	0.763811	0.529715	0.884196	0.534965	0.00537927
hsa-miR-30aS	0.267317	0.433037	0.241088	0.438534	0.216577	0.556079	0.230574	0.587323	0.457566	0.444435	0.0457885	0.406314	0.0964012	0.263912	0.0793032	0.67766	0.207693	0.385106	0.00696093	0.283015	0.24796	0.539315	0.229349	0.425059	0.0699588	0.632979	0.0995717	0.417383	0.514615	0.476664	0.0791339	0.343588	0.552925	0.428571	0.852051	0.484661	0.764496	0.481141	0.679038	0.503196	0.0317172	0.631311	0.0368827	0.667237	0.89179	0.513277	0.599162	0.477574	0.170173
hsa-miR-518eS	0.768965	0.509691	0.489061	0.463712	0.038618	0.592401	0.189245	0.367021	0.505212	0.639116	0.0175852	0.407344	0.0845162	0.614975	0.0348131	0.64867	0.580141	0.52766	0.328613	0.529897	0.0152686	0.274746	0.0901312	0.639953	0.768306	0.478132	0.746459	0.452241	0.00922396	0.641815	0.426748	0.453709	0.264058	0.408815	0.017383	0.3429	0.467152	0.424565	0.449892	0.447489	0.102574	0.596282	0.0858233	0.335902	0.700984	0.642466	0.0102495	0.391958	0.122351
hsa-miR-181aS	0.0468258	0.610901	0.389483	0.72695	0.525231	0.533131	0.0248541	0.660461	0.112629	0.644681	0.227128	0.596002	0.955771	0.499591	0.0318377	0.295745	0.0671853	0.658511	0.11792	0.619589	0.0147588	0.6679	0.0291038	0.63818	0.476637	0.575946	0.29821	0.569375	0.667182	0.491935	0.00401134	0.724698	0.3114	0.59924	0.0513734	0.676645	0.00206609	0.72147	0.8785	0.632268	0.502436	0.43953	0.574883	0.530251	0.89179	0.551949	0.485929	0.493261	0.163761
hsa-miR-148bS	0.515857	0.472457	0.827179	0.564303	0.424854	0.436322	0.010758	0.645168	0.982827	0.523159	0.971616	0.530585	0.0259464	0.216039	0.638895	0.441489	0.753952	0.542021	0.678062	0.516141	0.253886	0.543016	0.590722	0.452009	0.0438169	0.32565	0.0698818	0.385016	0.670725	0.459935	0.937636	0.519839	0.787305	0.582979	0.0866771	0.631989	0.301005	0.57882	0.514372	0.583257	0.90002	0.465753	0.00188778	0.670662	0.705187	0.546259	0.579396	0.554242	0.0369026
hsa-miR-425	0.106827	0.559822	0.40736	0.515603	0.000288845	0.698328	0.454089	0.537456	0.839368	0.445745	0.14465	0.546414	0.000271985	0.756137	0.252739	0.385638	0.90744	0.489096	0.122178	0.362069	0.000994894	0.691489	0.767458	0.445154	3.7755e-05	0.759456	0.882141	0.48359	0.00859309	0.34034	0.272469	0.542841	0.188547	0.36459	0.0892508	0.575581	0.494981	0.415055	0.492119	0.438356	0.0206796	0.667319	0.65081	0.461758	0.0382872	0.351001	0.745481	0.480336	0.00584619
hsa-miR-659	0.0457405	0.409356	0.107571	0.383806	0.00618364	0.293465	0.61874	0.505098	0.015353	0.364239	0.838671	0.521834	0.012583	0.159984	0.956724	0.459309	0.227701	0.40133	0.736401	0.452861	0.000782797	0.213691	0.941355	0.499054	0.82833	0.442376	0.653304	0.527162	0.415376	0.554221	0.297517	0.439764	0.629239	0.543009	0.122314	0.413038	0.912217	0.514023	0.954026	0.48828	0.453674	0.413699	0.018073	0.616724	0.519033	0.463119	0.0331875	0.608429	0.0309931
hsa-miR-639	0.441997	0.445497	0.580987	0.55591	0.0694544	0.595289	0.73327	0.523715	0.758036	0.539444	0.000771052	0.354281	0.929748	0.481178	0.271821	0.634043	0.975543	0.546809	0.844745	0.519993	0.14277	0.613321	0.942165	0.599764	0.202591	0.365544	0.0401778	0.364192	0.0295999	0.670556	0.760554	0.547297	0.0489616	0.346201	0.409034	0.480208	0.459816	0.442134	0.770619	0.603349	0.018651	0.652642	0.293806	0.581906	0.419893	0.589463	0.0364059	0.405104	0.81282
hsa-miR-1244	0.878392	0.474934	0.827562	0.496099	0.100537	0.56459	0.67189	0.524379	0.889038	0.464812	0.267497	0.526424	0.644179	0.583879	0.594445	0.35	0.805669	0.469415	0.952699	0.430301	0.0008624	0.626272	0.0354507	0.381442	0.000237909	0.657506	0.483851	0.520711	0.19341	0.410089	0.888319	0.47973	0.816485	0.52234	0.635416	0.457447	0.818247	0.547228	0.947982	0.522222	0.184231	0.592564	0.595376	0.546804	0.99618	0.491149	0.440886	0.555126	0.712456
hsa-miR-192	3.19914e-05	0.262168	0.501515	0.5513	0.013634	0.331459	0.0868073	0.616135	0.336972	0.545172	0.593954	0.519561	0.793197	0.520867	0.0916722	0.340691	0.0196478	0.255053	0.0557577	0.369222	0.000619031	0.754857	0.000287761	0.26513	0.324281	0.393322	0.0207336	0.328429	0.11277	0.583819	0.977424	0.486774	0.585867	0.536778	3.59024e-05	0.781049	0.306302	0.426821	2.59754e-05	0.76347	0.997442	0.545988	0.000174972	0.813927	4.83334e-06	0.774816	7.89988e-06	0.71371	0.00633839
hsa-miR-302d	0.00625149	0.332483	0.0086918	0.318558	0.41785	0.445593	0.0140827	0.590869	0.0528178	0.388953	0.242687	0.438487	0.200384	0.545827	0.438612	0.403723	0.199895	0.350266	0.0491264	0.360235	0.734574	0.466466	0.0354575	0.345035	0.00224703	0.61909	0.929956	0.492531	0.00309145	0.345144	0.0205798	0.262795	0.194584	0.384347	0.0692235	0.355022	0.178167	0.384752	0.261969	0.458904	0.140174	0.610568	6.09488e-06	0.756849	0.700984	0.550685	0.0827615	0.609976	0.000403168
hsa-miR-10b	0.125466	0.432017	0.205963	0.428251	0.00171724	0.694073	0.569183	0.454344	0.0813872	0.414321	0.000283442	0.351321	0.667256	0.523322	0.607508	0.49016	0.177254	0.38484	0.104933	0.38518	0.552379	0.541859	0.0390683	0.394681	0.000370628	0.185579	0.979352	0.514713	0.681539	0.514585	0.213741	0.408281	0.131815	0.384498	0.0509895	0.374196	0.259961	0.435042	0.879973	0.486301	0.000130169	0.748141	0.605494	0.522831	0.807453	0.479979	0.200778	0.428966	0.896392
hsa-miR-129S	0.00403212	0.354197	0.306731	0.436288	0.0215849	0.340881	0.668547	0.508865	0.0440925	0.37856	0.413894	0.484	0.00465653	0.744681	0.660886	0.46117	0.00851082	0.255319	8.60545e-05	0.188555	0.853668	0.481267	0.00743126	0.276241	0.141932	0.617021	0.817311	0.498302	0.0329362	0.599605	0.519868	0.469954	0.0882206	0.364894	0.574116	0.475383	0.0240544	0.316248	0.265188	0.572298	0.824983	0.497456	0.00255211	0.660388	0.65343	0.535827	0.0397875	0.612793	3.5658e-06
hsa-miR-1909S	0.000117168	0.31332	0.0443606	0.352364	0.511615	0.470061	0.133756	0.343307	0.00331389	0.327005	0.00234319	0.376716	0.112605	0.645663	0.206687	0.613564	0.238988	0.409574	0.110226	0.393617	0.969577	0.475023	0.224417	0.414775	0.15149	0.345154	0.0266422	0.365776	0.103437	0.609128	0.155613	0.394623	0.0565106	0.338298	0.00298095	0.297872	0.101638	0.34784	0.919023	0.545814	0.0240463	0.647358	0.424445	0.563642	0.43891	0.541096	0.24669	0.569929	4.7705e-05
hsa-miR-431S	0.922312	0.533154	0.724334	0.544326	0.01469	0.655775	0.284093	0.550975	0.198218	0.451555	0.0149741	0.404127	0.837289	0.528642	0.631385	0.491755	0.459838	0.433777	0.230896	0.654622	0.114144	0.614709	0.196501	0.450473	0.945699	0.445331	0.0697671	0.388524	0.668641	0.498542	0.482503	0.559804	0.700157	0.470517	0.179856	0.41576	0.882946	0.5	0.811051	0.509285	0.0422771	0.606262	0.288287	0.499715	0.397215	0.426133	0.0827615	0.38312	0.807998
hsa-miR-422a	0.408261	0.426552	0.0189425	0.627896	4.92147e-05	0.209726	0.257236	0.564716	0.0707216	0.383797	0.911177	0.507249	0.811962	0.466858	0.00354804	0.225798	0.0243789	0.305851	0.00914208	0.298239	0.00444165	0.285384	0.0722911	0.3987	0.965807	0.502955	0.203454	0.402105	0.210131	0.410518	0.0205798	0.659143	0.783164	0.486018	0.0570946	0.650173	0.0999876	0.346712	0.000455754	0.707154	0.00101526	0.257339	0.0487913	0.659247	0.396964	0.443625	0.528682	0.573188	0.91007
[truncated: 1 more rows]
[truncated: 331 more columns]

## Sheet: specificsignatures_withoutl (2)
	normal_VS_lung cancer pval	normal_VS_pancreatic cancer ducatal pval	normal_VS_melanoma pval	normal_VS_ovarian cancer pval	normal_VS_prostate cancer pval	normal_VS_wilms tumor pval	normal_VS_tumor of stomache pval	normal_VS_glioma pval	normal_VS_renal cancer pval	normal_VS_colon cancer pval	normal_VS_multiple sclerosis pval	normal_VS_sarcoidosis pval	normal_VS_peridontitis pval	normal_VS_COPD pval	normal_VS_acute myocardial infarction pval	normal_VS_pancreatitis pval	normal_VS_benign prostate hyperplasia pval	normal_VS_psoriasis pval	normal_VS_dilatative cardiomyopathie pval	lung cancer_VS_pancreatic cancer ducatal pval	lung cancer_VS_melanoma pval	lung cancer_VS_ovarian cancer pval	lung cancer_VS_prostate cancer pval	lung cancer_VS_wilms tumor pval	lung cancer_VS_tumor of stomache pval	lung cancer_VS_glioma pval	lung cancer_VS_renal cancer pval	lung cancer_VS_colon cancer pval	lung cancer_VS_multiple sclerosis pval	lung cancer_VS_sarcoidosis pval	lung cancer_VS_peridontitis pval	lung cancer_VS_COPD pval	lung cancer_VS_acute myocardial infarction pval	lung cancer_VS_pancreatitis pval	lung cancer_VS_benign prostate hyperplasia pval	lung cancer_VS_psoriasis pval	lung cancer_VS_dilatative cardiomyopathie pval	pancreatic cancer ducatal_VS_melanoma pval	pancreatic cancer ducatal_VS_ovarian cancer pval	pancreatic cancer ducatal_VS_prostate cancer pval	pancreatic cancer ducatal_VS_wilms tumor pval	pancreatic cancer ducatal_VS_tumor of stomache pval	pancreatic cancer ducatal_VS_glioma pval	pancreatic cancer ducatal_VS_renal cancer pval	pancreatic cancer ducatal_VS_colon cancer pval	pancreatic cancer ducatal_VS_multiple sclerosis pval	pancreatic cancer ducatal_VS_sarcoidosis pval	pancreatic cancer ducatal_VS_peridontitis pval	pancreatic cancer ducatal_VS_COPD pval
[truncated: 849 more rows]
[truncated: 331 more columns]

[truncated: 1 more sheets: Sheet2]
