# Supplementary material for: miRNAs can be generally associated with human pathologies as exemplified for miR-144*
Source: BMC Med. 2014 Dec 3;12:224. doi: 10.1186/s12916-014-0224-0 (PMC4268797; doi:10.1186/s12916-014-0224-0)
Supplement: Additional file 1: Table S1. — Information on the 1,049 samples included in the study, matching the information stored in the Gene Expression omnibus. Table S2. Average expression, P values, and AUC for the comparison of diseases versus controls. Table S3. Average expression, P values, and AUC for the comparison of cancer diseases versus controls. Table S4. Average expression, P values, and AUC for the comparison of cancer diseases versus non-cancer diseases. Table S5. AUC values and P values for all pair-wise comparisons. Table S6. Patient characteristics of the independent breast cancer cohort. Figure S1. Stability analysis of miRNAs over 2 months for three individuals. [file 12916_2014_224_MOESM1_ESM.zip › Supplemental Table 6.xlsx]

## Sheet: breast cancer samples
Age	gender	Status
48	female	Control
33	female	Control
45	female	Control
81	female	Control
62	female	Control
76	female	Control
70	female	Control
68	female	Control
66	female	Control
69	female	Control
72	female	Control
45	female	Control
63	female	Control
64	female	Control
65	female	Control
75	female	Control
73	female	Control
83	female	Invasive ductal carcinoma
45	female	Invasive ductal carcinoma
69	female	Invasive ductal carcinoma
69	female	Invasive ductal carcinoma
55	female	Invasive ductal carcinoma
64	female	Invasive ductal carcinoma
31	female	Invasive ductal carcinoma
75	female	Invasive ductal carcinoma
64	female	Invasive ductal carcinoma
64	female	Invasive ductal carcinoma
48	female	Invasive ductal carcinoma
58	female	Invasive ductal carcinoma
53	female	Invasive ductal carcinoma
62	female	Invasive ductal carcinoma
63	female	Invasive ductal carcinoma
72	female	Invasive ductal carcinoma
69	female	Invasive ductal carcinoma
70	female	Invasive ductal carcinoma
75	female	Invasive ductal carcinoma
